# Supplementary material for: Transcriptome differences between two sister desert poplar species under salt stress
Source: BMC Genomics. 2014 May 4;15(1):337. doi: 10.1186/1471-2164-15-337 (PMC4035067; doi:10.1186/1471-2164-15-337)
Supplement: Supplementary file 1 — Additional file 1: Eight clusters of DEGs under salt stress. (XLSX 272 KB) [file 12864_2013_6035_MOESM1_ESM.xlsx]

## Sheet: Additional file 1
	Supplementary Table 1. Eight clusters of DEGs under salt.
	I. Different expression genes were up-regulated exclusively in P. euphratica												II. Different expression genes were up-regulated exclusively in P. pruinosa												III. Different expression genes were down-regulated exclusively in P. euphratica												IV. Different expression genes were down-regulated exclusively in P. pruinosa												V. Different expression genes were down-regulated in P. pruinosa and up-regulated in P. euphratica
	Transcript name	ATG Arabidopsis	Description	P. trichocarpa InterProScan annotation	P. trichocarpa GO annotation	Normalized Illumina-Solexa reads number (FPKM)				log2 Ratio(PeuC/PeuC)	log2 Ratio(PprC/PprC)		Transcript name	ATG Arabidopsis	Description	P. trichocarpa InterProScan annotation	P. trichocarpa GO annotation	Normalized Illumina-Solexa reads number (FPKM)				log2 Ratio(PeuC/PeuC)	log2 Ratio(PprC/PprC)		Transcript name	ATG Arabidopsis	Description	P. trichocarpa InterProScan annotation	P. trichocarpa GO annotation	Normalized Illumina-Solexa reads number (FPKM)				log2 Ratio(PeuC/PeuC)	log2 Ratio(PprC/PprC)		Transcript name	ATG Arabidopsis	Description	P. trichocarpa InterProScan annotation	P. trichocarpa GO annotation	Normalized Illumina-Solexa reads number (FPKM)				log2 Ratio(PeuC/PeuC)	log2 Ratio(PprC/PprC)		Transcript name
						PeuC	PeuS	PprC	PprS									PeuC	PeuS	PprC	PprS									PeuC	PeuS	PprC	PprS									PeuC	PeuS	PprC	PprS
	POPTR_0016s05770.1	AT3G11340	UDP-glycosyltransferase-like protein	IPR002213; UDP-glucuronosyl/UDP-glucosyltransferase;	GO:0008152; metabolic process; Biological Process;GO:0016758; transferase activity, transferring hexosyl groups; Molecular Function;	0.066075	5.93617	0.355878	1.69438	6.48928	-		POPTR_0014s01430.1	AT3G49780	phytosulfokine-beta	IPR009438; Phytosulfokine;	GO:0005576; extracellular region; Cellular Component;GO:0008083; growth factor activity; Molecular Function;GO:0008283; cell proliferation; Biological Process;	1.32197	5.83676	2.324	24.3394	-	3.38861		POPTR_0006s09470.1	AT5G01030	uncharacterized protein	IPR021916; Protein of unknown function DUF3527;	-	30.9452	2.74566	12.1269	4.97898	-3.49449	-		POPTR_0018s02190.1	AT5G25260	Flotillin-like protein 2	IPR001107; Band 7 protein;	-	25.3429	16.762	3.68907	0.216912	-	-4.08808		POPTR_0013s15050.1
	POPTR_0001s19180.1	AT4G25150	HAD superfamily, subfamily IIIB acid phosphatase	IPR005519; Acid phosphatase (Class B);IPR010028; Acid phosphatase, plant;IPR023214; HAD-like domain;	GO:0003993; acid phosphatase activity; Molecular Function;	50.6411	376.594	3.2199	3.48325	2.89463	-		POPTR_0011s13260.1	AT4G27290	S-locus lectin protein kinase-like protein	IPR000719; Protein kinase, catalytic domain;IPR000858; S-locus glycoprotein;IPR001245; Serine-threonine/tyrosine-protein kinase;IPR001480; Bulb-type lectin domain;IPR002290; Serine/threonine-protein kinase domain;IPR003609; Apple-like;IPR011009; Protein kinase-like domain;IPR013227; PAN-2 domain;IPR020635; Tyrosine-protein kinase, catalytic domain;IPR021820; S-locus receptor kinase, C-terminal;	GO:0004672; protein kinase activity; Molecular Function;GO:0004674; protein serine/threonine kinase activity; Molecular Function;GO:0005524; ATP binding; Molecular Function;GO:0005529; sugar binding; Molecular Function;GO:0006468; protein phosphorylation; Biological Process;GO:0048544; recognition of pollen; Biological Process;	0.361363	4.30148	0.417529	2.76053	-	2.725		POPTR_0001s37120.1	AT3G20150	Kinesin motor family protein	IPR001752; Kinesin, motor domain;IPR010544; Kinesin-related conserved domain;	GO:0003777; microtubule motor activity; Molecular Function;GO:0005524; ATP binding; Molecular Function;GO:0007018; microtubule-based movement; Biological Process;	18.7026	0.75514	4.12316	0.953954	-4.63035	-		POPTR_0011s15640.1	AT1G32770	NAC domain-containing protein 12	IPR003441; No apical meristem (NAM) protein;	GO:0003677; DNA binding; Molecular Function;GO:0045449; regulation of transcription; Biological Process;	2.66827	0.034757	6.63927	0.720542	-	-3.20387
	POPTR_0007s07420.1	AT3G26300	cytochrome P450 71B34	IPR001128; Cytochrome P450;IPR002401; Cytochrome P450, E-class, group I;	GO:0004497; monooxygenase activity; Molecular Function;GO:0005506; iron ion binding; Molecular Function;GO:0009055; electron carrier activity; Molecular Function;GO:0020037; heme binding; Molecular Function;GO:0055114; oxidation-reduction process; Biological Process;	3.34287	48.7374	0	0	3.86587	-		POPTR_0003s11210.1	AT1G12240	beta-fructofuranosidase	IPR001362; Glycoside hydrolase, family 32;IPR008985; Concanavalin A-like lectin/glucanase;IPR013148; Glycosyl hydrolases family 32, N-terminal;IPR013189; Glycosyl hydrolase family 32, C-terminal;IPR021792; Beta-fructofuranosidase;IPR023296; Glycosyl hydrolase family 43, five-bladed beta-propellor domain;	GO:0004553; hydrolase activity, hydrolyzing O-glycosyl compounds; Molecular Function;GO:0004564; beta-fructofuranosidase activity; Molecular Function;GO:0004575; sucrose alpha-glucosidase activity; Molecular Function;GO:0005975; carbohydrate metabolic process; Biological Process;	341.466	58.1819	0.817149	19.3943	-	4.56889		POPTR_0010s08340.1	AT5G43420	RING-H2 finger protein ATL16	IPR001841; Zinc finger, RING-type;IPR018957; Zinc finger, C3HC4 RING-type;	GO:0005515; protein binding; Molecular Function;GO:0008270; zinc ion binding; Molecular Function;	22.4531	0.817438	6.7766	2.09321	-4.77966	-		POPTR_0010s20310.1	AT3G54000	uncharacterized protein	-	-	64.0787	10.2796	107.956	27.8174	-	-1.95639
	POPTR_0002s20340.2	AT4G02280	sucrose synthase 3	IPR000368; Sucrose synthase;IPR001296; Glycosyl transferase, group 1;IPR012820; Sucrose synthase, plant/cyanobacteria;	GO:0005985; sucrose metabolic process; Biological Process;GO:0009058; biosynthetic process; Biological Process;GO:0016157; sucrose synthase activity; Molecular Function;	84.6034	463.593	395.828	715.8	2.45407	-		POPTR_0004s02080.1	AT4G02890	polyubiquitin 14	IPR000626; Ubiquitin;IPR019955; Ubiquitin supergroup;IPR019956; Ubiquitin subgroup;	GO:0005515; protein binding; Molecular Function;	116.799	173.998	115.448	320.511	-	1.47313		POPTR_0004s18240.2	-	-	-	-	74.9031	1.91778	116.579	24.3941	-5.28752	-		POPTR_0004s17890.2	-	-	-	-	20.1627	0.442554	32.4619	5.99462	-	-2.437
	POPTR_0017s11220.1	AT5G39970	uncharacterized protein	IPR011041; Soluble quinoprotein glucose/sorbosone dehydrogenase;IPR012938; Glucose/Sorbosone dehydrogenase;	GO:0003824; catalytic activity; Molecular Function;GO:0005975; carbohydrate metabolic process; Biological Process;GO:0016901; oxidoreductase activity, acting on the CH-OH group of donors, quinone or similar compound as acceptor; Molecular Function;GO:0048038; quinone binding; Molecular Function;	0.419974	10.5139	0	0	4.64586	-		POPTR_0001s13550.1	AT1G27990	uncharacterized protein	-	-	1.67944	1.85013	0.798498	6.60769	-	3.04878		POPTR_0010s13340.1	AT1G68290	endonuclease 2	IPR003154; S1/P1 nuclease;IPR008947; Phospholipase C/P1 nuclease, core;	GO:0003676; nucleic acid binding; Molecular Function;GO:0004519; endonuclease activity; Molecular Function;GO:0006308; DNA catabolic process; Biological Process;GO:0016788; hydrolase activity, acting on ester bonds; Molecular Function;	188.948	18.4171	15.0364	6.24911	-3.35887	-		POPTR_0011s09920.1	AT1G73165	protein CLAVATA3/ESR-related 1	-	-	13.0939	1.27823	10.5004	0.539108	-	-4.28372
	POPTR_0004s24360.1	AT5G45340	abscisic acid 8'-hydroxylase 3	IPR001128; Cytochrome P450;IPR002401; Cytochrome P450, E-class, group I;	GO:0004497; monooxygenase activity; Molecular Function;GO:0005506; iron ion binding; Molecular Function;GO:0009055; electron carrier activity; Molecular Function;GO:0020037; heme binding; Molecular Function;GO:0055114; oxidation-reduction process; Biological Process;	8.97462	65.7744	40.9034	34.6223	2.8736	-		POPTR_0016s04990.1	AT5G06860	Polygalacturonase inhibitor 1	IPR001611; Leucine-rich repeat;IPR013210; Leucine-rich repeat-containing N-terminal, type 2;	GO:0005515; protein binding; Molecular Function;	31.7033	108.25	11.3374	40.523	-	1.83765		POPTR_0006s27900.1	AT4G31890	armadillo/beta-catenin-like repeat-containing protein	IPR000225; Armadillo;IPR016024; Armadillo-type fold;	GO:0005488; binding; Molecular Function;GO:0005515; protein binding; Molecular Function;	6.8502	0.103551	4.80246	0.600534	-6.04773	-		POPTR_0016s06140.1	AT1G53440	putative LRR receptor-like serine/threonine-protein kinase	IPR000719; Protein kinase, catalytic domain;IPR001245; Serine-threonine/tyrosine-protein kinase;IPR002290; Serine/threonine-protein kinase domain;IPR011009; Protein kinase-like domain;IPR020635; Tyrosine-protein kinase, catalytic domain;IPR021720; Malectin;	GO:0004672; protein kinase activity; Molecular Function;GO:0004674; protein serine/threonine kinase activity; Molecular Function;GO:0005524; ATP binding; Molecular Function;GO:0006468; protein phosphorylation; Biological Process;	2.74873	0.106983	25.2338	1.67125	-	-3.91636
	POPTR_0018s10710.1	AT2G18670	RING-H2 finger protein ATL56	IPR001841; Zinc finger, RING-type;IPR018957; Zinc finger, C3HC4 RING-type;	GO:0005515; protein binding; Molecular Function;GO:0008270; zinc ion binding; Molecular Function;	34.1907	278.526	150.753	149.989	3.02614	-		POPTR_0011s15320.1	AT4G10500	oxidoreductase, 2OG-Fe(II) oxygenase family protein	IPR005123; Oxoglutarate/iron-dependent oxygenase;	GO:0016491; oxidoreductase activity; Molecular Function;	3.78619	0.862974	6.51942	46.8441	-	2.84505		POPTR_0002s08610.1	AT1G21910	ethylene-responsive transcription factor ERF012	IPR001471; Pathogenesis-related transcriptional factor/ERF, DNA-binding;IPR016177; DNA-binding, integrase-type;	GO:0003677; DNA binding; Molecular Function;GO:0003700; sequence-specific DNA binding transcription factor activity; Molecular Function;GO:0006355; regulation of transcription, DNA-dependent; Biological Process;	128.338	3.71741	6.73979	0.854595	-5.10951	-		POPTR_0018s13950.1	AT1G22430	alcohol dehydrogenase-like 1	IPR002085; Alcohol dehydrogenase superfamily, zinc-containing;IPR011032; GroES-like;IPR013149; Alcohol dehydrogenase, C-terminal;IPR013154; Alcohol dehydrogenase GroES-like;IPR020843; Polyketide synthase, enoylreductase;	GO:0008270; zinc ion binding; Molecular Function;GO:0016491; oxidoreductase activity; Molecular Function;GO:0016747; transferase activity, transferring acyl groups other than amino-acyl groups; Molecular Function;GO:0055114; oxidation-reduction process; Biological Process;	21.4643	2.15039	24.3772	3.63778	-	-2.7444
	POPTR_0004s06981.1	AT3G16520	UDP-glucosyl transferase 88A1	IPR002213; UDP-glucuronosyl/UDP-glucosyltransferase;	GO:0008152; metabolic process; Biological Process;GO:0016758; transferase activity, transferring hexosyl groups; Molecular Function;	3.28353	30.4046	5.40454	6.88994	3.21097	-		POPTR_0015s05530.1	AT1G14590	putative myb DNA binding protein	IPR005069; Nucleotide-diphospho-sugar transferase, predicted;	-	0.910267	2.09949	1.1543	8.60243	-	2.89772		POPTR_0011s16510.1	AT4G20880	ethylene-responsive/regulated nuclear protein	-	-	24.4575	1.34641	3.09999	2.73575	-4.18309	-		POPTR_0018s12710.1	-	-	-	-	2.58697	0.071314	5.04388	0.675974	-	-2.89949
	POPTR_0001s34270.1	AT5G04590	sulfite reductase	IPR005117; Nitrite/sulphite reductase, hemoprotein beta-component, ferrodoxin-like;IPR006066; Nitrite/sulphite reductase iron-sulphur/siroheam-binding site;IPR006067; Nitrite/sulphite reductase 4Fe-4S domain;IPR011787; Sulphite reductase, ferredoxin dependent;	GO:0016491; oxidoreductase activity; Molecular Function;GO:0020037; heme binding; Molecular Function;GO:0050311; sulfite reductase (ferredoxin) activity; Molecular Function;GO:0051536; iron-sulfur cluster binding; Molecular Function;GO:0051539; 4 iron, 4 sulfur cluster binding; Molecular Function;GO:0055114; oxidation-reduction process; Biological Process;	33.5483	155.58	34.7727	50.7651	2.21335	-		POPTR_0016s03090.1	AT2G40890	cytochrome P450 98A3	IPR001128; Cytochrome P450;IPR002401; Cytochrome P450, E-class, group I;	GO:0004497; monooxygenase activity; Molecular Function;GO:0005506; iron ion binding; Molecular Function;GO:0009055; electron carrier activity; Molecular Function;GO:0020037; heme binding; Molecular Function;GO:0055114; oxidation-reduction process; Biological Process;	0.711633	2.42228	2.55913	15.7961	-	2.62584		POPTR_0001s00820.1	AT5G61480	putative leucine-rich repeat receptor-like protein kinase	IPR000719; Protein kinase, catalytic domain;IPR001611; Leucine-rich repeat;IPR002290; Serine/threonine-protein kinase domain;IPR003591; Leucine-rich repeat, typical subtype;IPR011009; Protein kinase-like domain;IPR013210; Leucine-rich repeat-containing N-terminal, type 2;IPR017442; Serine/threonine-protein kinase-like domain;IPR020635; Tyrosine-protein kinase, catalytic domain;	GO:0004672; protein kinase activity; Molecular Function;GO:0004674; protein serine/threonine kinase activity; Molecular Function;GO:0005515; protein binding; Molecular Function;GO:0005524; ATP binding; Molecular Function;GO:0006468; protein phosphorylation; Biological Process;	21.6444	0.902895	13.9894	4.88468	-4.58329	-		POPTR_0001s15550.1	AT2G44940	ethylene-responsive transcription factor ERF034	IPR001471; Pathogenesis-related transcriptional factor/ERF, DNA-binding;IPR016177; DNA-binding, integrase-type;	GO:0003677; DNA binding; Molecular Function;GO:0003700; sequence-specific DNA binding transcription factor activity; Molecular Function;GO:0006355; regulation of transcription, DNA-dependent; Biological Process;	8.79604	1.82032	23.5062	3.96062	-	-2.56924
	POPTR_0016s02390.1	AT1G72680	putative cinnamyl alcohol dehydrogenase 1	IPR002085; Alcohol dehydrogenase superfamily, zinc-containing;IPR011032; GroES-like;IPR013149; Alcohol dehydrogenase, C-terminal;IPR013154; Alcohol dehydrogenase GroES-like;IPR020843; Polyketide synthase, enoylreductase;	GO:0008270; zinc ion binding; Molecular Function;GO:0016491; oxidoreductase activity; Molecular Function;GO:0016747; transferase activity, transferring acyl groups other than amino-acyl groups; Molecular Function;GO:0055114; oxidation-reduction process; Biological Process;	2.9594	20.6857	17.7297	16.5509	2.80526	-		POPTR_0005s20240.1	AT1G01720	NAC domain-containing protein 2	IPR003441; No apical meristem (NAM) protein;	GO:0003677; DNA binding; Molecular Function;GO:0045449; regulation of transcription; Biological Process;	44.4363	68.097	34.6441	86.6864	-	1.3232		POPTR_0001s47180.1	AT3G44730	kinesin-like protein 1	IPR001715; Calponin homology domain;IPR001752; Kinesin, motor domain;	GO:0003777; microtubule motor activity; Molecular Function;GO:0005515; protein binding; Molecular Function;GO:0005524; ATP binding; Molecular Function;GO:0007018; microtubule-based movement; Biological Process;	13.4696	0.292472	5.71259	1.5085	-5.52527	-		POPTR_0011s04540.1	AT4G03390	STRUBBELIG-receptor family 3	IPR000719; Protein kinase, catalytic domain;IPR001245; Serine-threonine/tyrosine-protein kinase;IPR002290; Serine/threonine-protein kinase domain;IPR011009; Protein kinase-like domain;IPR020635; Tyrosine-protein kinase, catalytic domain;	GO:0004672; protein kinase activity; Molecular Function;GO:0004674; protein serine/threonine kinase activity; Molecular Function;GO:0005524; ATP binding; Molecular Function;GO:0006468; protein phosphorylation; Biological Process;	10.4127	0.902796	18.7554	3.70778	-	-2.33868
	POPTR_0008s23100.1	AT1G24020	MLP-like protein 423	IPR000916; Bet v I allergen;	GO:0006952; defense response; Biological Process;GO:0009607; response to biotic stimulus; Biological Process;	78.6294	736.405	403.478	885.503	3.22736	-		POPTR_0004s04940.1	AT1G28480	glutaredoxin-C9	IPR002109; Glutaredoxin;IPR011905; Glutaredoxin-like, plant II;IPR012336; Thioredoxin-like fold;	GO:0009055; electron carrier activity; Molecular Function;GO:0015035; protein disulfide oxidoreductase activity; Molecular Function;GO:0045454; cell redox homeostasis; Biological Process;	112.5	287.208	66.5401	254.296	-	1.93421		POPTR_0016s03290.1	AT2G40820	uncharacterized protein	-	-	33.2826	3.17743	14.0796	4.55094	-3.38884	-		POPTR_0015s10550.1	AT2G26700	protein pinoid2	IPR000719; Protein kinase, catalytic domain;IPR002290; Serine/threonine-protein kinase domain;IPR011009; Protein kinase-like domain;IPR017442; Serine/threonine-protein kinase-like domain;IPR020635; Tyrosine-protein kinase, catalytic domain;	GO:0004672; protein kinase activity; Molecular Function;GO:0004674; protein serine/threonine kinase activity; Molecular Function;GO:0005524; ATP binding; Molecular Function;GO:0006468; protein phosphorylation; Biological Process;	13.0793	1.20322	19.9741	4.46596	-	-2.16108
	POPTR_0109s00220.1	-	-	-	-	5.43696	119.227	27.7359	34.8542	4.45477	-		POPTR_0002s05840.1	AT1G06570	4-hydroxyphenylpyruvate dioxygenase	IPR004360; Glyoxalase/bleomycin resistance protein/dioxygenase;IPR005956; 4-hydroxyphenylpyruvate dioxygenase;	GO:0003868; 4-hydroxyphenylpyruvate dioxygenase activity; Molecular Function;GO:0009072; aromatic amino acid family metabolic process; Biological Process;	91.7808	190.102	73.275	199.342	-	1.44385		POPTR_0011s05910.1	AT5G54010	glycosyltransferase domain-containing protein	IPR002213; UDP-glucuronosyl/UDP-glucosyltransferase;	GO:0008152; metabolic process; Biological Process;GO:0016758; transferase activity, transferring hexosyl groups; Molecular Function;	128.671	9.53776	9.95015	1.86668	-3.75389	-		POPTR_0018s11930.1	AT2G24280	alpha/beta-hydrolase domain-containing protein	IPR008758; Peptidase S28;	GO:0006508; proteolysis; Biological Process;GO:0008236; serine-type peptidase activity; Molecular Function;	4.01103	0.234581	18.243	3.38215	-	-2.43133
	POPTR_0012s05610.1	AT1G49000	uncharacterized protein	-	-	2.92408	274.501	8.27427	16.276	6.55268	-		POPTR_0008s18230.1	AT1G67740	photosystem II protein psbY-2	IPR009388; Photosystem II PsbY;	GO:0009523; photosystem II; Cellular Component;GO:0015979; photosynthesis; Biological Process;GO:0016021; integral to membrane; Cellular Component;GO:0030145; manganese ion binding; Molecular Function;	3.48998	7.57805	20.6387	55.2974	-	1.42186		POPTR_0017s07700.1	AT5G64310	arabinogalactan protein 1	-	-	977.005	103.759	207.596	63.8047	-3.23513	-		POPTR_0008s16010.1	AT4G14580	CBL-interacting serine/threonine-protein kinase 4	IPR000719; Protein kinase, catalytic domain;IPR002290; Serine/threonine-protein kinase domain;IPR004041; NAF domain;IPR011009; Protein kinase-like domain;IPR017442; Serine/threonine-protein kinase-like domain;IPR018451; NAF/FISL domain;	GO:0004672; protein kinase activity; Molecular Function;GO:0004674; protein serine/threonine kinase activity; Molecular Function;GO:0005524; ATP binding; Molecular Function;GO:0006468; protein phosphorylation; Biological Process;GO:0007165; signal transduction; Biological Process;	2.29097	0.268351	34.5038	2.02068	-	-4.09385
	POPTR_0001s02570.1	AT2G35260	uncharacterized protein	-	-	7.13839	37.2764	27.2055	41.3694	2.38459	-		POPTR_0015s02070.1	AT2G29380	putative protein phosphatase 2C 24	IPR001932; Protein phosphatase 2C-like;IPR014045; Protein phosphatase 2C, N-terminal;IPR015655; Protein phosphatase 2C;	GO:0003824; catalytic activity; Molecular Function;	0	0	0.105819	12.7104	-	6.90826		POPTR_0016s01450.1	-	-	-	-	267.492	9.30151	54.8989	24.3785	-4.84589	-		POPTR_0016s08120.1	AT2G37390	Chloroplast-targeted copper chaperone protein	IPR006121; Heavy metal transport/detoxification protein;	GO:0030001; metal ion transport; Biological Process;GO:0046872; metal ion binding; Molecular Function;	3.12962	0	2.26681	0.041079	-	-5.78612
	POPTR_0001s15660.1	AT4G17350	uncharacterized protein	IPR001849; Pleckstrin homology domain;IPR008546; Domain of unknown function DUF828;IPR013666; Pleckstrin-like, plant;	GO:0005515; protein binding; Molecular Function;	4.10066	37.5836	1.31008	2.11934	3.19617	-		POPTR_0001s07810.1	AT1G62790	bifunctional inhibitor/lipid-transfer protein/seed storage 2S albumin-like protein	IPR016140; Bifunctional inhibitor/plant lipid transfer protein/seed storage;	-	0.454272	6.95385	1.566	11.2384	-	2.84328		POPTR_0002s11550.1	AT4G37750	AP2-like ethylene-responsive transcription factor ANT	IPR001471; Pathogenesis-related transcriptional factor/ERF, DNA-binding;IPR016177; DNA-binding, integrase-type;	GO:0003677; DNA binding; Molecular Function;GO:0003700; sequence-specific DNA binding transcription factor activity; Molecular Function;GO:0006355; regulation of transcription, DNA-dependent; Biological Process;	49.5101	3.83527	99.318	35.1094	-3.69032	-		POPTR_0018s12740.1	AT3G01300	protein kinase domain-containing protein	IPR000719; Protein kinase, catalytic domain;IPR001245; Serine-threonine/tyrosine-protein kinase;IPR002290; Serine/threonine-protein kinase domain;IPR011009; Protein kinase-like domain;IPR020635; Tyrosine-protein kinase, catalytic domain;	GO:0004672; protein kinase activity; Molecular Function;GO:0004674; protein serine/threonine kinase activity; Molecular Function;GO:0005524; ATP binding; Molecular Function;GO:0006468; protein phosphorylation; Biological Process;	10.963	3.25099	30.1813	7.11219	-	-2.08529
	POPTR_0004s06820.1	AT3G16520	UDP-glucosyl transferase 88A1	IPR002213; UDP-glucuronosyl/UDP-glucosyltransferase;	GO:0008152; metabolic process; Biological Process;GO:0016758; transferase activity, transferring hexosyl groups; Molecular Function;	28.93	214.405	29.8172	28.2518	2.8897	-		POPTR_0001s41780.1	AT5G54270	light-harvesting chlorophyll B-binding protein 3	IPR001344; Chlorophyll A-B binding protein, plant;IPR022796; Chlorophyll A-B binding protein;IPR023329; Chlorophyll a/b binding protein domain;	GO:0009765; photosynthesis, light harvesting; Biological Process;GO:0016020; membrane; Cellular Component;	0.662	1.43917	1.2253	10.2168	-	3.05973		POPTR_0002s02420.1	AT1G75750	gibberellin-regulated protein 1	IPR003854; Gibberellin regulated protein;	-	330.091	43.0872	33.2595	45.3942	-2.93754	-		POPTR_0016s13320.1	AT2G38310	abscisic acid receptor PYL4	IPR019587; Polyketide cyclase/dehydrase;	-	73.0826	38.0733	152.31	15.9003	-	-3.25989
	POPTR_0010s11930.1	AT1G14870	cadmium resistance protein 2	IPR006461; Uncharacterised protein family Cys-rich;	-	7.97279	188.791	1.28677	3.82836	4.56556	-		POPTR_0016s01770.1	AT3G21790	UTP-glucose glucosyltransferase-like protein	IPR002213; UDP-glucuronosyl/UDP-glucosyltransferase;	GO:0008152; metabolic process; Biological Process;GO:0016758; transferase activity, transferring hexosyl groups; Molecular Function;	13.1494	17.4513	4.8616	15.5939	-	1.68148		POPTR_0014s00975.1	AT2G32210	uncharacterized protein	-	-	187.299	12.3755	138.072	70.9248	-3.91978	-		POPTR_0005s11020.1	AT1G21740	uncharacterized protein	IPR006867; Domain of unknown function DUF632;IPR006868; Domain of unknown function DUF630;	-	2.46394	0.130389	10.3302	1.82174	-	-2.50348
	POPTR_0019s14010.1	AT4G10265	putative wound-responsive protein	IPR022251; Protein of unknown function wound-induced;	-	19.0354	195.227	358.517	488.753	3.3584	-		POPTR_0006s17810.1	AT1G72770	protein phosphatase 2C 16	IPR001932; Protein phosphatase 2C-like;IPR014045; Protein phosphatase 2C, N-terminal;IPR015655; Protein phosphatase 2C;	GO:0003824; catalytic activity; Molecular Function;	5.80893	17.3387	3.3171	24.331	-	2.8748		POPTR_0006s24460.1	AT2G46210	Fatty acid/sphingolipid desaturase	IPR001199; Cytochrome b5;IPR005804; Fatty acid desaturase, type 1;	GO:0006629; lipid metabolic process; Biological Process;GO:0016491; oxidoreductase activity; Molecular Function;GO:0020037; heme binding; Molecular Function;GO:0055114; oxidation-reduction process; Biological Process;	94.0934	4.4314	29.5427	14.1607	-4.40826	-		POPTR_0016s10310.1	AT1G34300	lectin protein kinase-like protein	IPR000719; Protein kinase, catalytic domain;IPR000858; S-locus glycoprotein;IPR001480; Bulb-type lectin domain;IPR002290; Serine/threonine-protein kinase domain;IPR003609; Apple-like;IPR011009; Protein kinase-like domain;IPR017442; Serine/threonine-protein kinase-like domain;IPR020635; Tyrosine-protein kinase, catalytic domain;	GO:0004672; protein kinase activity; Molecular Function;GO:0004674; protein serine/threonine kinase activity; Molecular Function;GO:0005524; ATP binding; Molecular Function;GO:0005529; sugar binding; Molecular Function;GO:0006468; protein phosphorylation; Biological Process;GO:0048544; recognition of pollen; Biological Process;	0.766013	3.03993	4.35921	0.532341	-	-3.03364
	POPTR_0017s07560.1	AT4G33600	uncharacterized protein	-	-	0.294151	13.7313	25.1745	20.2233	5.54477	-		POPTR_0016s06650.1	AT3G52360	uncharacterized protein	-	-	0.378996	3.6329	0.195413	5.94498	-	4.92707		POPTR_0006s10620.1	AT3G03280	uncharacterized protein	-	-	80.7644	4.34651	1.93378	11.0203	-4.21579	-		POPTR_0016s03870.1	AT3G50150	uncharacterized protein	IPR004158; Protein of unknown function DUF247, plant;	-	1.51369	0.771005	27.1284	5.51396	-	-2.29864
	POPTR_0006s10770.1	AT2G30970	aspartate aminotransferase	IPR000796; Aspartate/other aminotransferase;IPR004839; Aminotransferase, class I/classII;IPR015424; Pyridoxal phosphate-dependent transferase, major domain;	GO:0006520; cellular amino acid metabolic process; Biological Process;GO:0008483; transaminase activity; Molecular Function;GO:0009058; biosynthetic process; Biological Process;GO:0016769; transferase activity, transferring nitrogenous groups; Molecular Function;GO:0030170; pyridoxal phosphate binding; Molecular Function;	6.47796	37.2935	83.8134	73.3876	2.52531	-		POPTR_0001s34520.1	AT4G18170	WRKY DNA-binding protein 28	IPR003657; DNA-binding WRKY;	GO:0003700; sequence-specific DNA binding transcription factor activity; Molecular Function;GO:0043565; sequence-specific DNA binding; Molecular Function;GO:0045449; regulation of transcription; Biological Process;	3.8897	19.9607	13.5011	44.7838	-	1.7299		POPTR_0001s18300.1	AT2G25737	Sulfite exporter TauE/SafE family protein	IPR002781; Protein of unknown function DUF81;	GO:0016021; integral to membrane; Cellular Component;	22.2236	2.16715	8.5468	5.78172	-3.35822	-		POPTR_0002s25230.1	-	-	-	-	42.3656	3.97919	148.102	6.60034	-	-4.48791
	POPTR_0003s12030.1	AT4G11820	Hydroxymethylglutaryl-CoA synthase	IPR010122; Hydroxymethylglutaryl-CoA synthase, eukaryotic;IPR013528; Hydroxymethylglutaryl-coenzyme A synthase, N-terminal;IPR013746; Hydroxymethylglutaryl-coenzyme A synthase C-terminal;IPR016039; Thiolase-like;	GO:0003824; catalytic activity; Molecular Function;GO:0004421; hydroxymethylglutaryl-CoA synthase activity; Molecular Function;GO:0008152; metabolic process; Biological Process;GO:0008299; isoprenoid biosynthetic process; Biological Process;	24.4017	218.575	32.1984	65.3055	3.16307	-		POPTR_0006s01490.1	AT5G47560	tonoplast dicarboxylate transporter	IPR001898; Sodium/sulphate symporter;	GO:0005215; transporter activity; Molecular Function;GO:0006814; sodium ion transport; Biological Process;GO:0016020; membrane; Cellular Component;GO:0055085; transmembrane transport; Biological Process;	425	914.779	12.7392	232.216	-	4.18812		POPTR_0010s05000.1	AT1G70370	putative polygalacturonase non-catalytic subunit JP650	IPR004873; BURP;	-	20.898	1.82998	17.5413	5.73692	-3.51347	-		POPTR_0007s04120.1	AT3G20015	aspartyl protease family protein	IPR001461; Peptidase A1;IPR021109; Peptidase aspartic;	GO:0004190; aspartic-type endopeptidase activity; Molecular Function;GO:0006508; proteolysis; Biological Process;	9.528	1.34215	9.87227	1.73508	-	-2.50838
	POPTR_0001s31040.1	AT4G34131	UDP-glucosyl transferase 73B3	IPR002213; UDP-glucuronosyl/UDP-glucosyltransferase;	GO:0008152; metabolic process; Biological Process;GO:0016758; transferase activity, transferring hexosyl groups; Molecular Function;	11.9251	219.424	81.7195	107.489	4.20165	-		POPTR_0014s09610.1	AT2G46570	laccase 6	IPR001117; Multicopper oxidase, type 1;IPR008972; Cupredoxin;IPR011706; Multicopper oxidase, type 2;IPR011707; Multicopper oxidase, type 3;IPR017761; Laccase;	GO:0005507; copper ion binding; Molecular Function;GO:0008471; laccase activity; Molecular Function;GO:0016491; oxidoreductase activity; Molecular Function;GO:0046274; lignin catabolic process; Biological Process;GO:0048046; apoplast; Cellular Component;GO:0055114; oxidation-reduction process; Biological Process;	7.40786	0.784925	5.9232	17.2543	-	1.54251		POPTR_0018s02280.1	AT5G25190	ethylene-responsive transcription factor ERF003	IPR001471; Pathogenesis-related transcriptional factor/ERF, DNA-binding;IPR016177; DNA-binding, integrase-type;	GO:0003677; DNA binding; Molecular Function;GO:0003700; sequence-specific DNA binding transcription factor activity; Molecular Function;GO:0006355; regulation of transcription, DNA-dependent; Biological Process;	59.0948	3.65779	24.0771	7.69645	-4.01399	-		POPTR_0001s45490.1	AT1G32960	Subtilase-like protein	IPR000209; Peptidase S8/S53, subtilisin/kexin/sedolisin;IPR003137; Protease-associated domain, PA;IPR010259; Proteinase inhibitor I9, subtilisin propeptide;IPR015500; Peptidase S8, subtilisin-related;	GO:0004252; serine-type endopeptidase activity; Molecular Function;GO:0006508; proteolysis; Biological Process;GO:0042802; identical protein binding; Molecular Function;GO:0043086; negative regulation of catalytic activity; Biological Process;	0	0	4.42525	0.215095	-	-4.36271
	POPTR_0007s11570.1	AT2G23640	reticulon-like protein B13	IPR003388; Reticulon;	GO:0005783; endoplasmic reticulum; Cellular Component;	1.10881	21.4111	209.825	238.964	4.27127	-		POPTR_0001s45570.1	AT4G10500	oxidoreductase, 2OG-Fe(II) oxygenase family protein	IPR005123; Oxoglutarate/iron-dependent oxygenase;	GO:0016491; oxidoreductase activity; Molecular Function;	0	0	0.499332	16.2178	-	5.02143		POPTR_0010s09860.1	AT1G05370	Sec.4-like phosphatidylinositol transfer family protein	IPR001251; Cellular retinaldehyde-binding/triple function, C-terminal;IPR011074; Phosphatidylinositol transfer protein-like, N-terminal;	-	9.12145	0.176551	2.95469	0.78069	-5.69111	-		POPTR_0012s04630.1	AT3G18050	uncharacterized protein	-	-	24.8324	2.88122	37.6662	9.30941	-	-2.01651
	POPTR_0004s06640.1	AT1G17860	kunitz type trypsin and protease inhibitor domain-containing protein	IPR002160; Proteinase inhibitor I3, Kunitz legume;IPR011065; Kunitz inhibitor ST1-like;	GO:0004866; endopeptidase inhibitor activity; Molecular Function;	109.499	899.159	302.307	344.361	3.03766	-		POPTR_0001s19340.1	AT1G52565	uncharacterized protein	-	-	11.3817	19.2927	8.7	71.3962	-	3.03676		POPTR_0019s13570.1	AT2G20830	folic acid binding / transferase	IPR012886; Formiminotransferase, N-terminal subdomain;IPR022384; Formiminotransferas, N- and C-terminal subdomains;	GO:0005542; folic acid binding; Molecular Function;GO:0008152; metabolic process; Biological Process;GO:0016740; transferase activity; Molecular Function;	39.1188	3.41364	28.8939	14.9027	-3.51848	-		POPTR_0001s31910.1	AT5G64260	protein EXORDIUM like 2	IPR006766; Phosphate-induced protein 1;	-	1162.92	388.005	3297.36	332.526	-	-3.30977
	POPTR_0010s09730.1	AT1G05420	ovate family protein 12	IPR006458; Domain of unknown function DUF623;	-	31.2377	150.199	72.9314	135.016	2.26552	-		POPTR_0011s12930.1	AT4G27290	S-locus lectin protein kinase-like protein	IPR000719; Protein kinase, catalytic domain;IPR000858; S-locus glycoprotein;IPR001245; Serine-threonine/tyrosine-protein kinase;IPR001480; Bulb-type lectin domain;IPR002290; Serine/threonine-protein kinase domain;IPR003609; Apple-like;IPR011009; Protein kinase-like domain;IPR013227; PAN-2 domain;IPR020635; Tyrosine-protein kinase, catalytic domain;IPR021820; S-locus receptor kinase, C-terminal;	GO:0004672; protein kinase activity; Molecular Function;GO:0004674; protein serine/threonine kinase activity; Molecular Function;GO:0005524; ATP binding; Molecular Function;GO:0005529; sugar binding; Molecular Function;GO:0006468; protein phosphorylation; Biological Process;GO:0048544; recognition of pollen; Biological Process;	15.3112	58.5185	7.8754	31.714	-	2.0097		POPTR_0005s14640.1	AT1G74670	putative gibberellin-regulated protein	IPR003854; Gibberellin regulated protein;	-	680.702	92.385	95.1739	97.4366	-2.88129	-		POPTR_0018s06150.1	AT4G13340	leucine-rich repeat extensin-like protein 3	IPR003591; Leucine-rich repeat, typical subtype;	-	127.235	44.0867	59.768	15.423	-	-1.95429
	POPTR_0001s41880.1	AT4G10265	putative wound-responsive protein	IPR022251; Protein of unknown function wound-induced;	-	33.9	146.232	324.182	304.049	2.1089	-		POPTR_0013s07400.1	AT1G64940	cytochrome P450, family 87, subfamily A, polypeptide 6	IPR001128; Cytochrome P450;IPR002401; Cytochrome P450, E-class, group I;	GO:0004497; monooxygenase activity; Molecular Function;GO:0005506; iron ion binding; Molecular Function;GO:0009055; electron carrier activity; Molecular Function;GO:0020037; heme binding; Molecular Function;GO:0055114; oxidation-reduction process; Biological Process;	2.32346	2.86587	9.06521	39.6176	-	2.12773		POPTR_0001s24020.2	-	-	-	-	8.19013	0.556635	3.0531	1.14443	-3.87908	-		POPTR_0013s06050.1	AT3G03770	leucine-rich repeat protein kinase-like protein	IPR000719; Protein kinase, catalytic domain;IPR001611; Leucine-rich repeat;IPR002290; Serine/threonine-protein kinase domain;IPR011009; Protein kinase-like domain;IPR017442; Serine/threonine-protein kinase-like domain;IPR020635; Tyrosine-protein kinase, catalytic domain;	GO:0004672; protein kinase activity; Molecular Function;GO:0004674; protein serine/threonine kinase activity; Molecular Function;GO:0005515; protein binding; Molecular Function;GO:0005524; ATP binding; Molecular Function;GO:0006468; protein phosphorylation; Biological Process;	9.50602	1.38418	5.82998	0.620326	-	-3.23239
	POPTR_0006s02330.1	AT1G22400	cytokinin-O-glucosyltransferase 2	IPR002213; UDP-glucuronosyl/UDP-glucosyltransferase;	GO:0008152; metabolic process; Biological Process;GO:0016758; transferase activity, transferring hexosyl groups; Molecular Function;	0.789247	38.2319	0.034368	2.49722	5.59815	-		POPTR_0016s01790.1	AT3G21790	UTP-glucose glucosyltransferase-like protein	IPR002213; UDP-glucuronosyl/UDP-glucosyltransferase;	GO:0008152; metabolic process; Biological Process;GO:0016758; transferase activity, transferring hexosyl groups; Molecular Function;	15.8037	21.5784	6.31519	22.0022	-	1.80075		POPTR_0018s12250.1	-	-	-	-	9.67384	0.21337	4.28104	1.14521	-5.50266	-		POPTR_0005s14190.1	AT1G49570	peroxidase 10	IPR000823; Plant peroxidase;IPR002016; Haem peroxidase, plant/fungal/bacterial;IPR010255; Haem peroxidase;	GO:0004601; peroxidase activity; Molecular Function;GO:0006979; response to oxidative stress; Biological Process;GO:0020037; heme binding; Molecular Function;GO:0055114; oxidation-reduction process; Biological Process;	65.7822	29.196	209.41	56.9738	-	-1.87796
	POPTR_0015s08760.1	AT5G62520	RCD one 5-like protein	IPR012317; Poly(ADP-ribose) polymerase, catalytic domain;IPR022003; RST domain of plant C-terminal;	GO:0003950; NAD+ ADP-ribosyltransferase activity; Molecular Function;	1.43494	18.0254	22.1544	29.6914	3.65097	-		POPTR_0010s02530.1	AT5G24860	flowering promoting factor 1	-	-	142.773	122.895	13.327	49.5206	-	1.89367		POPTR_0001s35900.1	AT3G01680	uncharacterized protein	IPR021640; Mediator complex subunit Med28;	-	26.2532	1.21749	13.8471	6.48583	-4.43052	-		POPTR_0005s10190.1	AT1G20823	RING-H2 finger protein ATL80	IPR001841; Zinc finger, RING-type;IPR018957; Zinc finger, C3HC4 RING-type;	GO:0005515; protein binding; Molecular Function;GO:0008270; zinc ion binding; Molecular Function;	18.2973	2.48632	26.4626	3.93621	-	-2.74908
	POPTR_0011s16560.1	AT5G44440	FAD-binding and BBE domain-containing protein	IPR006094; FAD linked oxidase, N-terminal;IPR012951; Berberine/berberine-like;IPR016166; FAD-binding, type 2;	GO:0003824; catalytic activity; Molecular Function;GO:0016491; oxidoreductase activity; Molecular Function;GO:0050660; flavin adenine dinucleotide binding; Molecular Function;GO:0055114; oxidation-reduction process; Biological Process;	16.6747	468.372	79.2329	119.512	4.81192	-		POPTR_0017s13000.1	AT1G13740	Ninja-family protein AFP2	IPR012463; Protein of unknown function DUF1675;	-	3.44544	1.75066	0.517567	5.54619	-	3.42168		POPTR_0003s11220.1	AT4G12420	Monocopper oxidase-like protein SKU5	IPR001117; Multicopper oxidase, type 1;IPR008972; Cupredoxin;IPR011706; Multicopper oxidase, type 2;IPR011707; Multicopper oxidase, type 3;	GO:0005507; copper ion binding; Molecular Function;GO:0016491; oxidoreductase activity; Molecular Function;GO:0055114; oxidation-reduction process; Biological Process;	83.7526	5.96157	19.1649	7.4697	-3.81237	-		POPTR_0004s06420.1	AT5G46330	LRR receptor-like serine/threonine-protein kinase FLS2	IPR000719; Protein kinase, catalytic domain;IPR001611; Leucine-rich repeat;IPR002290; Serine/threonine-protein kinase domain;IPR003591; Leucine-rich repeat, typical subtype;IPR011009; Protein kinase-like domain;IPR013210; Leucine-rich repeat-containing N-terminal, type 2;IPR017442; Serine/threonine-protein kinase-like domain;IPR020635; Tyrosine-protein kinase, catalytic domain;	GO:0004672; protein kinase activity; Molecular Function;GO:0004674; protein serine/threonine kinase activity; Molecular Function;GO:0005515; protein binding; Molecular Function;GO:0005524; ATP binding; Molecular Function;GO:0006468; protein phosphorylation; Biological Process;	14.3496	40.4418	38.2536	5.4216	-	-2.8188
	POPTR_0004s00770.1	AT1G11950	Transcription factor jumonji (jmjC) domain-containing protein	IPR001841; Zinc finger, RING-type;IPR003347; Transcription factor jumonji/aspartyl beta-hydroxylase;IPR013129; Transcription factor jumonji;	GO:0005515; protein binding; Molecular Function;GO:0008270; zinc ion binding; Molecular Function;	1.12603	12.189	21.6394	14.9309	3.43625	-		POPTR_0014s15460.1	AT3G21630	chitin elicitor receptor kinase 1	IPR000719; Protein kinase, catalytic domain;IPR002290; Serine/threonine-protein kinase domain;IPR011009; Protein kinase-like domain;IPR017442; Serine/threonine-protein kinase-like domain;IPR020635; Tyrosine-protein kinase, catalytic domain;	GO:0004672; protein kinase activity; Molecular Function;GO:0004674; protein serine/threonine kinase activity; Molecular Function;GO:0005524; ATP binding; Molecular Function;GO:0006468; protein phosphorylation; Biological Process;	3.07814	15.2443	0.652687	7.46934	-	3.51652		POPTR_0001s10080.1	AT3G18440	aluminum-activated malate transporter 9	IPR020966; Malate transporter, aliminium toerance;	GO:0010044; response to aluminum ion; Biological Process;	18.8434	1.31513	0	0	-3.84079	-		POPTR_0008s12940.1	AT1G23090	putative sulfate transporter 3.3	IPR001902; Sulphate anion transporter;IPR002645; Sulphate transporter/antisigma-factor antagonist STAS;IPR011547; Sulphate transporter;	GO:0005215; transporter activity; Molecular Function;GO:0006810; transport; Biological Process;GO:0008271; secondary active sulfate transmembrane transporter activity; Molecular Function;GO:0008272; sulfate transport; Biological Process;GO:0016020; membrane; Cellular Component;GO:0016021; integral to membrane; Cellular Component;GO:0055085; transmembrane transport; Biological Process;	17.722	0.159509	50.9716	13.0775	-	-1.96261
	POPTR_0001s34230.1	AT4G31940	cytochrome P450, family 82, subfamily C, polypeptide 4	IPR001128; Cytochrome P450;IPR002401; Cytochrome P450, E-class, group I;	GO:0004497; monooxygenase activity; Molecular Function;GO:0005506; iron ion binding; Molecular Function;GO:0009055; electron carrier activity; Molecular Function;GO:0020037; heme binding; Molecular Function;GO:0055114; oxidation-reduction process; Biological Process;	1.44598	13.9308	0	0	3.26816	-		POPTR_0013s07610.1	AT4G17900	PLATZ transcription factor family protein	IPR006734; Protein of unknown function DUF597;	-	6.30387	18.5866	18.9393	55.6608	-	1.55528		POPTR_0005s03620.1	AT3G05330	cyclin family protein	-	-	8.8397	0.172254	5.10601	1.3059	-5.68139	-		POPTR_0010s17950.1	AT1G16310	Cation efflux family protein	IPR002524; Cation efflux protein;	GO:0006812; cation transport; Biological Process;GO:0008324; cation transmembrane transporter activity; Molecular Function;GO:0016020; membrane; Cellular Component;GO:0055085; transmembrane transport; Biological Process;	4.16412	3.78049	62.4616	17.123	-	-1.86703
	POPTR_0436s00200.1	AT4G37370	cytochrome P450, family 81, subfamily D, polypeptide 8	IPR001128; Cytochrome P450;IPR002401; Cytochrome P450, E-class, group I;	GO:0004497; monooxygenase activity; Molecular Function;GO:0005506; iron ion binding; Molecular Function;GO:0009055; electron carrier activity; Molecular Function;GO:0020037; heme binding; Molecular Function;GO:0055114; oxidation-reduction process; Biological Process;	16.2887	101.003	4.26769	3.08975	2.63246	-		POPTR_0018s11050.1	AT2G18660	EG45-like domain-containing protein 2	IPR007112; Expansin/pollen allergen, DPBB domain;IPR009009; Barwin-related endoglucanase;	-	8.29686	39.3655	3.61315	24.6153	-	2.76823		POPTR_0005s18840.1	AT4G37450	Lysine-rich arabinogalactan protein 18	-	-	757.074	83.9817	223.332	73.6095	-3.17229	-		POPTR_0001s46710.1	AT2G34790	FAD-binding and BBE domain-containing protein	IPR006094; FAD linked oxidase, N-terminal;IPR012951; Berberine/berberine-like;IPR016166; FAD-binding, type 2;	GO:0003824; catalytic activity; Molecular Function;GO:0016491; oxidoreductase activity; Molecular Function;GO:0050660; flavin adenine dinucleotide binding; Molecular Function;GO:0055114; oxidation-reduction process; Biological Process;	5.03195	2.35131	26.6286	6.23559	-	-2.09438
	POPTR_0016s05010.1	AT5G06860	Polygalacturonase inhibitor 1	IPR001611; Leucine-rich repeat;IPR013210; Leucine-rich repeat-containing N-terminal, type 2;	GO:0005515; protein binding; Molecular Function;	2.6328	410.503	10.1346	18.8251	7.28465	-		POPTR_0018s09440.1	AT2G44260	uncharacterized protein	IPR009291; Vacuolar protein sorting-associated protein 62;	-	17.8527	51.1091	2.01633	13.1809	-	2.70864		POPTR_0003s21470.1	AT1G55210	Disease resistance-responsive (dirigent-like protein) family protein	IPR004265; Plant disease resistance response protein;	-	50.8902	0.765247	78.8948	24.0736	-6.05532	-		POPTR_0009s15990.1	AT2G24190	Short-chain dehydrogenase/reductase 2	IPR002198; Short-chain dehydrogenase/reductase SDR;IPR002347; Glucose/ribitol dehydrogenase;	GO:0008152; metabolic process; Biological Process;GO:0016491; oxidoreductase activity; Molecular Function;GO:0055114; oxidation-reduction process; Biological Process;	25.5497	4.70986	51.7607	6.29425	-	-3.03975
	POPTR_0002s02410.1	AT2G18420	Gibberellin-regulated family protein	IPR003854; Gibberellin regulated protein;	-	50.7486	523.488	1831.85	890.867	3.36672	-		POPTR_0016s10450.1	AT5G54160	Quercetin 3-O-methyltransferase 1	IPR001077; O-methyltransferase, family 2;IPR012967; Plant methyltransferase dimerisation;	GO:0008168; methyltransferase activity; Molecular Function;GO:0008171; O-methyltransferase activity; Molecular Function;GO:0046983; protein dimerization activity; Molecular Function;	17.0197	43.1345	0.059572	7.9023	-	7.0515		POPTR_0004s04450.1	AT2G34700	pollen Ole e 1 allergen and extensin family protein	IPR003882; Pistil-specific extensin-like protein;IPR006041; Pollen Ole e 1 allergen/extensin;	GO:0005199; structural constituent of cell wall; Molecular Function;	1069.05	22.819	650.5	109.56	-5.54995	-		POPTR_0016s10350.1	AT1G34300	lectin protein kinase-like protein	IPR000719; Protein kinase, catalytic domain;IPR000742; Epidermal growth factor-like, type 3;IPR000858; S-locus glycoprotein;IPR001480; Bulb-type lectin domain;IPR002290; Serine/threonine-protein kinase domain;IPR003609; Apple-like;IPR011009; Protein kinase-like domain;IPR017442; Serine/threonine-protein kinase-like domain;IPR020635; Tyrosine-protein kinase, catalytic domain;	GO:0004672; protein kinase activity; Molecular Function;GO:0004674; protein serine/threonine kinase activity; Molecular Function;GO:0005515; protein binding; Molecular Function;GO:0005524; ATP binding; Molecular Function;GO:0005529; sugar binding; Molecular Function;GO:0006468; protein phosphorylation; Biological Process;GO:0048544; recognition of pollen; Biological Process;	2.08356	5.21545	12.0563	1.74244	-	-2.79061
	POPTR_0005s14630.1	AT1G70770	uncharacterized protein	IPR019308; Protein of unknown function DUF2359, TMEM214;	-	26.1908	118.559	36.5797	55.5384	2.17847	-		POPTR_0012s12790.1	AT5G36970	NDR1/HIN1-like 25	IPR004864; Late embryogenesis abundant protein, group 2;	-	112.66	227.496	38.6239	152.314	-	1.97949		POPTR_0005s04860.1	-	-	-	-	52.0521	3.29335	21.6848	9.20683	-3.98233	-		POPTR_0010s14230.1	AT1G68740	phosphate transporter PHO1-1	IPR004331; SPX, N-terminal;IPR004342; EXS, C-terminal;	GO:0016021; integral to membrane; Cellular Component;	0	0	1.71147	0.057177	-	-4.90366
	POPTR_0001s08560.1	AT2G42010	phospholipase D	IPR000008; C2 calcium-dependent membrane targeting;IPR001736; Phospholipase D/Transphosphatidylase;IPR008973; C2 calcium/lipid-binding domain, CaLB;IPR015679; Phospholipase D;IPR018029; C2 membrane targeting protein;	GO:0003824; catalytic activity; Molecular Function;GO:0005515; protein binding; Molecular Function;GO:0008152; metabolic process; Biological Process;	2.3533	32.5835	1.34009	4.37033	3.79138	-		POPTR_0908s00210.1	AT3G26430	GDSL esterase/lipase	IPR001087; Lipase, GDSL;	GO:0006629; lipid metabolic process; Biological Process;GO:0016788; hydrolase activity, acting on ester bonds; Molecular Function;	0.421727	6.29422	1.8037	24.8885	-	3.78645		POPTR_0016s10780.1	AT2G36830	aquaporin TIP1-1	IPR000425; Major intrinsic protein;IPR012269; Aquaporin;IPR023271; Aquaporin-like;	GO:0005215; transporter activity; Molecular Function;GO:0006810; transport; Biological Process;GO:0016020; membrane; Cellular Component;GO:0016021; integral to membrane; Cellular Component;GO:0055085; transmembrane transport; Biological Process;	30.5788	1.50736	20.6401	4.0143	-4.34244	-		POPTR_0001s11310.1	AT4G24120	metal-nicotianamine transporter YSL1	IPR004813; Oligopeptide transporter OPT superfamily;	GO:0055085; transmembrane transport; Biological Process;	5.4904	0.494417	1.82217	0.027929	-	-6.02775
	POPTR_0009s13710.1	AT2G16750	adenine nucleotide alpha hydrolases-domain containing protein kinase	IPR000719; Protein kinase, catalytic domain;IPR011009; Protein kinase-like domain;IPR017442; Serine/threonine-protein kinase-like domain;	GO:0004672; protein kinase activity; Molecular Function;GO:0005524; ATP binding; Molecular Function;GO:0006468; protein phosphorylation; Biological Process;	0.950335	9.92571	3.1181	4.39718	3.38466	-		POPTR_0019s03530.1	AT1G08630	threonine aldolase	IPR001597; Aromatic amino acid beta-eliminating lyase/threonine aldolase;IPR015424; Pyridoxal phosphate-dependent transferase, major domain;	GO:0006520; cellular amino acid metabolic process; Biological Process;GO:0016829; lyase activity; Molecular Function;	38.1344	48.623	13.687	44.6394	-	1.70551		POPTR_0011s16940.1	AT1G55740	putative galactinol--sucrose galactosyltransferase 1	IPR008811; Raffinose synthase;IPR017853; Glycoside hydrolase, superfamily;	-	49.3232	1.45625	3.9938	4.50818	-5.08194	-		POPTR_0012s02660.1	AT4G27730	oligopeptide transporter 6	IPR004648; Tetrapeptide transporter, OPT1/isp4;IPR004813; Oligopeptide transporter OPT superfamily;	GO:0055085; transmembrane transport; Biological Process;	1.83076	0.132884	7.29978	1.0655	-	-2.77632
	POPTR_0009s17090.1	AT1G76490	hydroxy methylglutaryl CoA reductase 1	IPR002202; Hydroxymethylglutaryl-CoA reductase, class I/II;IPR004554; Hydroxymethylglutaryl-CoA reductase, eukaryotic/arcaheal type;IPR009023; Hydroxymethylglutaryl-CoA reductase, class I/II, NAD/NADP-binding;IPR009029; Hydroxymethylglutaryl-CoA reductase, class I/II, substrate-binding;	GO:0004420; hydroxymethylglutaryl-CoA reductase (NADPH) activity; Molecular Function;GO:0008299; isoprenoid biosynthetic process; Biological Process;GO:0015936; coenzyme A metabolic process; Biological Process;GO:0016021; integral to membrane; Cellular Component;GO:0016616; oxidoreductase activity, acting on the CH-OH group of donors, NAD or NADP as acceptor; Molecular Function;GO:0050661; NADP o…	68.4235	415.97	202.276	240.246	2.60392	-		POPTR_0009s04210.1	AT1G07430	protein phosphatase 2C 3	IPR001932; Protein phosphatase 2C-like;IPR014045; Protein phosphatase 2C, N-terminal;IPR015655; Protein phosphatase 2C;	GO:0003824; catalytic activity; Molecular Function;	1.50704	8.09172	0.44218	53.6589	-	6.92304		POPTR_0016s06690.1	AT2G35880	TPX2 (targeting protein for Xklp2)-like protein	IPR009675; Xklp2 targeting protein;	-	15.2501	0.909802	11.9589	6.49949	-4.06712	-		POPTR_0001s37160.1	AT4G26690	putative glycerophosphoryl diester phosphodiesterase 2	IPR004129; Glycerophosphoryl diester phosphodiesterase;IPR017946; PLC-like phosphodiesterase, TIM beta/alpha-barrel domain;	GO:0006071; glycerol metabolic process; Biological Process;GO:0006629; lipid metabolic process; Biological Process;GO:0008081; phosphoric diester hydrolase activity; Molecular Function;GO:0008889; glycerophosphodiester phosphodiesterase activity; Molecular Function;	34.2086	10.157	14.1841	3.47299	-	-2.03002
	POPTR_0011s11430.1	AT1G78380	glutathione S-transferase TAU 19	IPR004045; Glutathione S-transferase, N-terminal;IPR004046; Glutathione S-transferase, C-terminal;IPR010987; Glutathione S-transferase, C-terminal-like;IPR012336; Thioredoxin-like fold;IPR017933; Glutathione S-transferase/chloride channel, C-terminal;	GO:0005515; protein binding; Molecular Function;	1.67129	103.811	49.7678	56.7033	5.95686	-		POPTR_0002s20480.1	AT4G02380	senescence-associated protein	IPR004926; Late embryogenesis abundant protein, group 3;	GO:0006950; response to stress; Biological Process;	118.599	23.7563	5.96734	42.6631	-	2.83783		POPTR_0009s13890.1	AT4G35100	aquaporin PIP2-7	IPR000425; Major intrinsic protein;IPR012269; Aquaporin;IPR023271; Aquaporin-like;	GO:0005215; transporter activity; Molecular Function;GO:0006810; transport; Biological Process;GO:0016020; membrane; Cellular Component;GO:0016021; integral to membrane; Cellular Component;GO:0055085; transmembrane transport; Biological Process;	473.644	50.1011	1594.81	556.091	-3.24089	-		POPTR_0018s13020.1	AT5G20190	tetratricopeptide repeat domain-containing protein	IPR013026; Tetratricopeptide repeat-containing;	GO:0005515; protein binding; Molecular Function;	4.62193	3.39725	90.8615	14.6622	-	-2.63157
	POPTR_0019s10970.1	AT5G36110	cytochrome P450, family 716, subfamily A, polypeptide 1	IPR001128; Cytochrome P450;IPR002401; Cytochrome P450, E-class, group I;	GO:0004497; monooxygenase activity; Molecular Function;GO:0005506; iron ion binding; Molecular Function;GO:0009055; electron carrier activity; Molecular Function;GO:0020037; heme binding; Molecular Function;GO:0055114; oxidation-reduction process; Biological Process;	1.24261	49.0845	0	0	5.30382	-		POPTR_0012s14110.1	AT5G51760	protein phosphatase	IPR001932; Protein phosphatase 2C-like;IPR014045; Protein phosphatase 2C, N-terminal;IPR015655; Protein phosphatase 2C;	GO:0003824; catalytic activity; Molecular Function;	12.096	51.6775	2.66374	47.4319	-	4.15433		POPTR_0013s14390.1	AT4G21450	vesicle-associated membrane family protein	IPR000535; Major sperm protein;IPR008962; PapD-like;	GO:0005198; structural molecule activity; Molecular Function;	29.5764	1.82794	18.9037	7.68847	-4.01616	-		POPTR_0018s11360.1	-	-	-	-	59.77	23.7175	247.312	67.5235	-	-1.87287
	POPTR_0018s14270.1	-	-	-	-	31.3861	410.964	31.0464	68.323	3.71081	-		POPTR_0001s35030.1	AT5G14570	high affinity nitrate transporter 2.7	IPR011701; Major facilitator superfamily MFS-1;IPR016196; Major facilitator superfamily, general substrate transporter;IPR020846; Major facilitator superfamily;	GO:0055085; transmembrane transport; Biological Process;	50.9967	29.4356	23.572	58.5633	-	1.31292		POPTR_0006s25160.1	AT4G32830	serine/threonine-protein kinase aurora-1	IPR000719; Protein kinase, catalytic domain;IPR002290; Serine/threonine-protein kinase domain;IPR011009; Protein kinase-like domain;IPR017442; Serine/threonine-protein kinase-like domain;	GO:0004672; protein kinase activity; Molecular Function;GO:0004674; protein serine/threonine kinase activity; Molecular Function;GO:0005524; ATP binding; Molecular Function;GO:0006468; protein phosphorylation; Biological Process;	53.3303	2.41954	23.5464	5.8262	-4.46215	-		POPTR_0002s01570.1	AT1G76130	alpha-amylase-like 2	IPR006046; Glycoside hydrolase, family 13;IPR006047; Glycosyl hydrolase, family 13, catalytic domain;IPR006589; Glycosyl hydrolase, family 13, subfamily, catalytic domain;IPR012850; Alpha-amylase, C-terminal beta-sheet;IPR015902; Alpha amylase;IPR017853; Glycoside hydrolase, superfamily;	GO:0003824; catalytic activity; Molecular Function;GO:0004556; alpha-amylase activity; Molecular Function;GO:0005509; calcium ion binding; Molecular Function;GO:0005975; carbohydrate metabolic process; Biological Process;GO:0043169; cation binding; Molecular Function;	6.7978	7.23093	36.5179	7.83681	-	-2.22027
	POPTR_0019s11540.1	AT2G04890	scarecrow-like protein 21	IPR005202; Transcription factor GRAS;	-	1.8785	18.134	0.293203	1.32468	3.27105	-		POPTR_0011s03790.1	AT4G21390	S-locus lectin protein kinase-like protein	IPR000719; Protein kinase, catalytic domain;IPR000742; Epidermal growth factor-like, type 3;IPR000858; S-locus glycoprotein;IPR001245; Serine-threonine/tyrosine-protein kinase;IPR001480; Bulb-type lectin domain;IPR002290; Serine/threonine-protein kinase domain;IPR003609; Apple-like;IPR011009; Protein kinase-like domain;IPR013227; PAN-2 domain;IPR020635; Tyrosine-protein kinase, catalytic domain;I…	GO:0004672; protein kinase activity; Molecular Function;GO:0004674; protein serine/threonine kinase activity; Molecular Function;GO:0005515; protein binding; Molecular Function;GO:0005524; ATP binding; Molecular Function;GO:0005529; sugar binding; Molecular Function;GO:0006468; protein phosphorylation; Biological Process;GO:0048544; recognition of pollen; Biological Process;	0.640039	2.75743	0.258653	4.25961	-	4.04163		POPTR_0018s10330.1	AT4G25810	xyloglucan:xyloglucosyl transferase	IPR000757; Glycoside hydrolase, family 16;IPR008985; Concanavalin A-like lectin/glucanase;IPR010713; Xyloglucan endo-transglycosylase, C-terminal;	GO:0004553; hydrolase activity, hydrolyzing O-glycosyl compounds; Molecular Function;GO:0005618; cell wall; Cellular Component;GO:0005975; carbohydrate metabolic process; Biological Process;GO:0006073; cellular glucan metabolic process; Biological Process;GO:0016762; xyloglucan:xyloglucosyl transferase activity; Molecular Function;GO:0048046; apoplast; Cellular Component;	143.864	7.5475	10.6531	3.6957	-4.25257	-		POPTR_0014s04950.1	AT1G34050	ankyrin repeats-containing protein	-	-	17.1042	1.65272	61.0584	13.9581	-	-2.12908
	POPTR_0006s23590.1	AT2G26290	root-specific kinase 1	IPR000719; Protein kinase, catalytic domain;IPR001245; Serine-threonine/tyrosine-protein kinase;IPR002290; Serine/threonine-protein kinase domain;IPR011009; Protein kinase-like domain;IPR020635; Tyrosine-protein kinase, catalytic domain;	GO:0004672; protein kinase activity; Molecular Function;GO:0004674; protein serine/threonine kinase activity; Molecular Function;GO:0005524; ATP binding; Molecular Function;GO:0006468; protein phosphorylation; Biological Process;	2.39998	19.0425	5.31375	7.05895	2.98813	-		POPTR_0018s12210.1	AT5G62865	uncharacterized protein	-	-	119.177	76.2272	10.6057	35.7795	-	1.7543		POPTR_0007s03550.1	AT5G64330	root phototropism protein 3	IPR000210; BTB/POZ-like;IPR004249; NPH3;IPR011333; BTB/POZ fold;	GO:0004871; signal transducer activity; Molecular Function;GO:0005515; protein binding; Molecular Function;GO:0009416; response to light stimulus; Biological Process;	8.03476	0.26325	6.47425	3.41051	-4.93175	-		POPTR_0001s28840.1	AT2G30130	LOB domain-containing protein 12	IPR004883; Lateral organ boundaries, LOB;	-	25.6278	0	18.9082	0.199825	-	-6.56413
	POPTR_0006s09870.1	AT5G01210	HXXXD-type acyl-transferase-like protein	IPR003480; Transferase;	GO:0016747; transferase activity, transferring acyl groups other than amino-acyl groups; Molecular Function;	1.5528	66.1539	1.12061	3.13349	5.41288	-		POPTR_0008s05600.1	AT3G55430	O-Glycosyl hydrolases family 17 protein	IPR000490; Glycoside hydrolase, family 17;IPR012946; X8;IPR017853; Glycoside hydrolase, superfamily;	GO:0004553; hydrolase activity, hydrolyzing O-glycosyl compounds; Molecular Function;GO:0005975; carbohydrate metabolic process; Biological Process;	95.1592	138.902	117.885	335.407	-	1.50854		POPTR_0019s14700.1	AT2G25150	HXXXD-type acyl-transferase-like protein	IPR003480; Transferase;	GO:0016747; transferase activity, transferring acyl groups other than amino-acyl groups; Molecular Function;	44.7362	1.73131	11.7928	3.20104	-4.69151	-		POPTR_0001s34660.1	AT3G28200	peroxidase 31	IPR000823; Plant peroxidase;IPR002016; Haem peroxidase, plant/fungal/bacterial;IPR010255; Haem peroxidase;	GO:0004601; peroxidase activity; Molecular Function;GO:0006979; response to oxidative stress; Biological Process;GO:0020037; heme binding; Molecular Function;GO:0055114; oxidation-reduction process; Biological Process;	143.856	19.9313	73.2698	14.8476	-	-2.30299
	POPTR_0011s12140.1	AT4G27470	E3 ubiquitin-protein ligase RMA3	IPR001841; Zinc finger, RING-type;IPR018957; Zinc finger, C3HC4 RING-type;	GO:0005515; protein binding; Molecular Function;GO:0008270; zinc ion binding; Molecular Function;	1.08072	53.4212	273.901	364.082	5.62735	-		POPTR_0010s17440.1	AT1G69530	expansin A1	IPR002963; Expansin;IPR007112; Expansin/pollen allergen, DPBB domain;IPR007117; Pollen allergen/expansin, C-terminal;IPR007118; Expansin/Lol pI;IPR009009; Barwin-related endoglucanase;	GO:0005576; extracellular region; Cellular Component;GO:0009664; plant-type cell wall organization; Biological Process;	20.664	44.6015	7.85709	48.6553	-	2.63053		POPTR_0001s29670.1	AT4G14960	tubulin alpha-6 chain	IPR000217; Tubulin;IPR002452; Alpha tubulin;IPR003008; Tubulin/FtsZ, GTPase domain;IPR008280; Tubulin/FtsZ, C-terminal;IPR018316; Tubulin/FtsZ, 2-layer sandwich domain;	GO:0003924; GTPase activity; Molecular Function;GO:0005198; structural molecule activity; Molecular Function;GO:0005525; GTP binding; Molecular Function;GO:0005874; microtubule; Cellular Component;GO:0007017; microtubule-based process; Biological Process;GO:0007018; microtubule-based movement; Biological Process;GO:0043234; protein complex; Cellular Component;GO:0051258; protein polymerization; B…	311.422	26.6381	122.063	44.2242	-3.54731	-		POPTR_0014s09260.1	AT5G65360	histone H3	IPR000164; Histone H3;IPR007125; Histone core;IPR009072; Histone-fold;	GO:0000786; nucleosome; Cellular Component;GO:0003677; DNA binding; Molecular Function;GO:0006334; nucleosome assembly; Biological Process;	28.9165	1.53433	20.0615	2.86503	-	-2.80781
	POPTR_0007s03650.1	AT1G73260	kunitz trypsin inhibitor 1	IPR002160; Proteinase inhibitor I3, Kunitz legume;IPR011065; Kunitz inhibitor ST1-like;	GO:0004866; endopeptidase inhibitor activity; Molecular Function;	6.34527	2313.31	16.0706	399.369	8.51006	-		POPTR_0009s05240.1	AT2G13360	serine--glyoxylate aminotransferase	IPR000192; Aminotransferase, class V/Cysteine desulfurase;IPR015424; Pyridoxal phosphate-dependent transferase, major domain;	GO:0008152; metabolic process; Biological Process;	7.35696	6.43131	13.6066	37.0921	-	1.4468		POPTR_0010s13560.1	AT1G68560	alpha-xylosidase 1	IPR000322; Glycoside hydrolase, family 31;IPR011013; Glycoside hydrolase-type carbohydrate-binding;IPR017853; Glycoside hydrolase, superfamily;	GO:0003824; catalytic activity; Molecular Function;GO:0004553; hydrolase activity, hydrolyzing O-glycosyl compounds; Molecular Function;GO:0005975; carbohydrate metabolic process; Biological Process;GO:0030246; carbohydrate binding; Molecular Function;	120.45	10.3563	18.4236	16.0134	-3.53985	-		POPTR_0007s05510.1	AT5G65030	uncharacterized protein	IPR000008; C2 calcium-dependent membrane targeting;IPR008973; C2 calcium/lipid-binding domain, CaLB;	GO:0005515; protein binding; Molecular Function;	6.78594	0.355154	18.3938	0.868007	-	-4.40537
	POPTR_0005s04660.1	AT3G05030	sodium/hydrogen exchanger 2	IPR004709; Na+/H+ exchanger;IPR006153; Cation/H+ exchanger;IPR018422; Cation/H+ exchanger, CPA1 family;	GO:0006812; cation transport; Biological Process;GO:0006814; sodium ion transport; Biological Process;GO:0006885; regulation of pH; Biological Process;GO:0015299; solute:hydrogen antiporter activity; Molecular Function;GO:0015385; sodium:hydrogen antiporter activity; Molecular Function;GO:0016021; integral to membrane; Cellular Component;GO:0055085; transmembrane transport; Biological Process;	12.2913	115.187	13.1031	115.255	3.22827	-		POPTR_0002s12860.1	AT5G42750	BRI1 kinase inhibitor 1	-	-	4.85968	7.29632	16.5566	45.9225	-	1.47179		POPTR_0013s14850.1	AT3G09280	uncharacterized protein	-	-	47.4434	1.73114	0	0	-4.77642	-		POPTR_0010s09150.1	AT5G43810	protein PINHEAD	IPR003100; Argonaute/Dicer protein, PAZ;IPR003165; Stem cell self-renewal protein Piwi;IPR012337; Ribonuclease H-like;IPR014811; Domain of unknown function DUF1785;	GO:0003676; nucleic acid binding; Molecular Function;GO:0005515; protein binding; Molecular Function;	12.1346	1.68412	40.5593	6.8649	-	-2.56272
	POPTR_0001s21020.1	-	-	-	-	3.12297	57.1975	26.1698	46.2531	4.19496	-		POPTR_0015s13370.1	AT5G62040	protein BROTHER of FT and TFL 1	IPR008914; Phosphatidylethanolamine-binding protein PEBP;	-	0	0	0	8.13566	-	12.99		POPTR_0017s13180.1	AT3G29780	protein ralf-like 27	IPR008801; Rapid ALkalinization Factor;	-	49.098	2.91298	31.5226	12.6616	-4.07509	-		POPTR_0001s00420.1	AT3G22142	bifunctional inhibitor/lipid transfer protein/seed storage protein-like protein	IPR016140; Bifunctional inhibitor/plant lipid transfer protein/seed storage;	-	6.74725	2.18487	7.55596	0.095824	-	-6.30108
	POPTR_0010s07070.1	AT2G29420	glutathione S-transferase tau 7	IPR004045; Glutathione S-transferase, N-terminal;IPR004046; Glutathione S-transferase, C-terminal;IPR010987; Glutathione S-transferase, C-terminal-like;IPR012336; Thioredoxin-like fold;IPR017933; Glutathione S-transferase/chloride channel, C-terminal;	GO:0005515; protein binding; Molecular Function;	17.9742	563.324	291.945	559.343	4.96996	-		POPTR_0009s15140.1	AT2G27830	uncharacterized protein	-	-	42.6107	38.7592	3.18168	25.7896	-	3.01893		POPTR_0008s14360.1	AT1G14520	inositol oxygenase 1	IPR007828; Inositol oxygenase;	GO:0005506; iron ion binding; Molecular Function;GO:0005737; cytoplasm; Cellular Component;GO:0019310; inositol catabolic process; Biological Process;GO:0050113; inositol oxygenase activity; Molecular Function;GO:0055114; oxidation-reduction process; Biological Process;	197.089	8.2073	3.33318	0.407509	-4.5858	-		POPTR_0014s02650.1	AT5G67090	Subtilisin-like serine endopeptidase family protein	IPR000209; Peptidase S8/S53, subtilisin/kexin/sedolisin;IPR003137; Protease-associated domain, PA;IPR010259; Proteinase inhibitor I9, subtilisin propeptide;IPR015500; Peptidase S8, subtilisin-related;	GO:0004252; serine-type endopeptidase activity; Molecular Function;GO:0006508; proteolysis; Biological Process;GO:0042802; identical protein binding; Molecular Function;GO:0043086; negative regulation of catalytic activity; Biological Process;	34.2978	4.12942	26.0248	4.03822	-	-2.68809
	POPTR_0013s08100.1	AT3G10960	adenine/guanine permease AZG1	IPR006043; Xanthine/uracil/vitamin C permease;	GO:0005215; transporter activity; Molecular Function;GO:0006810; transport; Biological Process;GO:0016020; membrane; Cellular Component;GO:0055085; transmembrane transport; Biological Process;	6.22535	37.4567	0.657505	3.13103	2.589	-		POPTR_0001s09200.1	AT3G48990	AMP-dependent synthetase and ligase-like protein	IPR000873; AMP-dependent synthetase/ligase;	GO:0003824; catalytic activity; Molecular Function;GO:0008152; metabolic process; Biological Process;	142.829	397.672	49.9458	173.703	-	1.79819		POPTR_0009s06590.1	AT3G08040	MATE efflux family protein	IPR002528; Multi antimicrobial extrusion protein;	GO:0006855; drug transmembrane transport; Biological Process;GO:0015238; drug transmembrane transporter activity; Molecular Function;GO:0015297; antiporter activity; Molecular Function;GO:0016020; membrane; Cellular Component;GO:0055085; transmembrane transport; Biological Process;	83.3291	0.963476	4.47107	3.09215	-6.43443	-		POPTR_0005s23640.1	AT3G22830	heat stress transcription factor A-6b	IPR000232; Heat shock factor (HSF)-type, DNA-binding;	GO:0003700; sequence-specific DNA binding transcription factor activity; Molecular Function;GO:0005634; nucleus; Cellular Component;GO:0006355; regulation of transcription, DNA-dependent; Biological Process;GO:0043565; sequence-specific DNA binding; Molecular Function;	1.80281	6.30477	14.4613	1.96845	-	-2.87707
	POPTR_0001s15390.1	AT4G17500	ethylene-responsive transcription factor 1A	IPR001471; Pathogenesis-related transcriptional factor/ERF, DNA-binding;IPR016177; DNA-binding, integrase-type;	GO:0003677; DNA binding; Molecular Function;GO:0003700; sequence-specific DNA binding transcription factor activity; Molecular Function;GO:0006355; regulation of transcription, DNA-dependent; Biological Process;	1.13866	23.2865	3.8768	11.6458	4.35409	-		POPTR_0014s14270.1	AT5G14060	aspartokinase 2	IPR001048; Aspartate/glutamate/uridylate kinase;IPR001341; Aspartate kinase domain;IPR002912; Amino acid-binding ACT;	GO:0004072; aspartate kinase activity; Molecular Function;GO:0008152; metabolic process; Biological Process;GO:0008652; cellular amino acid biosynthetic process; Biological Process;GO:0016597; amino acid binding; Molecular Function;	11.8812	32.0951	19.3504	48.6264	-	1.32938		POPTR_0010s10650.1	AT1G60060	serine/threonine-protein kinase WNK (With No lysine)-related protein	-	-	23.2676	0.582963	23.1765	5.8335	-5.31878	-		POPTR_1209s00200.1	AT3G61040	cytochrome P450, family 76, subfamily C, polypeptide 7	IPR001128; Cytochrome P450;IPR002401; Cytochrome P450, E-class, group I;	GO:0004497; monooxygenase activity; Molecular Function;GO:0005506; iron ion binding; Molecular Function;GO:0009055; electron carrier activity; Molecular Function;GO:0020037; heme binding; Molecular Function;GO:0055114; oxidation-reduction process; Biological Process;	4.55024	0	54.2659	0.37382	-	-7.18156
	POPTR_0012s05100.1	AT5G38260	protein kinase family protein	-	-	0.705524	16.8736	0.893554	2.53928	4.57993	-		POPTR_0009s03950.1	AT5G59520	zinc transporter 2	IPR003689; Zinc/iron permease;	GO:0016020; membrane; Cellular Component;GO:0030001; metal ion transport; Biological Process;GO:0046873; metal ion transmembrane transporter activity; Molecular Function;GO:0055085; transmembrane transport; Biological Process;	39.9188	22.6895	18.1932	76.2106	-	2.06659		POPTR_0015s00620.1	AT5G24580	heavy metal transport/detoxification domain-containing protein	IPR006121; Heavy metal transport/detoxification protein;	GO:0030001; metal ion transport; Biological Process;GO:0046872; metal ion binding; Molecular Function;	77.5496	1.90063	2.12747	2.71481	-5.35057	-		POPTR_0056s00260.1	AT4G10500	oxidoreductase, 2OG-Fe(II) oxygenase family protein	IPR005123; Oxoglutarate/iron-dependent oxygenase;	GO:0016491; oxidoreductase activity; Molecular Function;	98.5702	315.646	143.111	32.8985	-	-2.12104
	POPTR_0001s42700.2	-	-	-	-	8.38808	56.4724	21.0129	19.5649	2.75113	-		POPTR_0005s21750.1	AT1G71695	peroxidase 12	IPR000823; Plant peroxidase;IPR002016; Haem peroxidase, plant/fungal/bacterial;IPR010255; Haem peroxidase;	GO:0004601; peroxidase activity; Molecular Function;GO:0006979; response to oxidative stress; Biological Process;GO:0020037; heme binding; Molecular Function;GO:0055114; oxidation-reduction process; Biological Process;	43.5531	71.6562	40.5377	108.029	-	1.41408		POPTR_0018s00880.1	AT5G25590	uncharacterized protein	IPR006867; Domain of unknown function DUF632;IPR006868; Domain of unknown function DUF630;	-	50.8762	3.56873	63.9803	16.2106	-3.83351	-		POPTR_0010s09250.1	AT3G22810	uncharacterized protein	IPR008546; Domain of unknown function DUF828;IPR013666; Pleckstrin-like, plant;	-	10.5832	1.48997	23.8095	5.87298	-	-2.01937
	POPTR_0011s15940.1	AT4G20800	FAD-binding and BBE domain-containing protein	IPR006094; FAD linked oxidase, N-terminal;IPR012951; Berberine/berberine-like;IPR016166; FAD-binding, type 2;	GO:0003824; catalytic activity; Molecular Function;GO:0016491; oxidoreductase activity; Molecular Function;GO:0050660; flavin adenine dinucleotide binding; Molecular Function;GO:0055114; oxidation-reduction process; Biological Process;	0.031909	10.0219	0	0	8.29498	-		POPTR_0006s14110.1	AT1G74930	ethylene-responsive transcription factor ERF018	IPR001471; Pathogenesis-related transcriptional factor/ERF, DNA-binding;IPR016177; DNA-binding, integrase-type;	GO:0003677; DNA binding; Molecular Function;GO:0003700; sequence-specific DNA binding transcription factor activity; Molecular Function;GO:0006355; regulation of transcription, DNA-dependent; Biological Process;	3.11885	3.24803	1.33526	19.0762	-	3.83658		POPTR_0004s21070.1	AT5G22250	putative CCR4-associated factor 1-11	IPR006941; Ribonuclease CAF1;IPR012337; Ribonuclease H-like;	GO:0003676; nucleic acid binding; Molecular Function;GO:0005634; nucleus; Cellular Component;	290.678	24.5299	7.38236	27.9322	-3.5668	-		POPTR_0004s01510.1	AT4G21960	peroxidase 42	IPR000823; Plant peroxidase;IPR002016; Haem peroxidase, plant/fungal/bacterial;IPR010255; Haem peroxidase;	GO:0004601; peroxidase activity; Molecular Function;GO:0006979; response to oxidative stress; Biological Process;GO:0020037; heme binding; Molecular Function;GO:0055114; oxidation-reduction process; Biological Process;	733.427	128.009	918.978	190.308	-	-2.2717
	POPTR_0009s10020.1	AT4G35220	Cyclase family protein	IPR007325; Putative cyclase;	-	43.5956	250.843	59.1469	117.58	2.52453	-		POPTR_0018s01300.1	AT2G26640	3-ketoacyl-CoA synthase 11	IPR013601; FAE1/Type III polyketide synthase-like protein;IPR013747; 3-Oxoacyl-[acyl-carrier-protein (ACP)] synthase III C-terminal;IPR016039; Thiolase-like;	GO:0003824; catalytic activity; Molecular Function;GO:0006633; fatty acid biosynthetic process; Biological Process;GO:0008152; metabolic process; Biological Process;GO:0008610; lipid biosynthetic process; Biological Process;GO:0016020; membrane; Cellular Component;GO:0016747; transferase activity, transferring acyl groups other than amino-acyl groups; Molecular Function;	14.0363	25.7605	11.7037	30.3856	-	1.37642		POPTR_0009s08850.1	AT1G50010	tubulin alpha-2/alpha-4 chain	IPR000217; Tubulin;IPR002452; Alpha tubulin;IPR003008; Tubulin/FtsZ, GTPase domain;IPR008280; Tubulin/FtsZ, C-terminal;IPR018316; Tubulin/FtsZ, 2-layer sandwich domain;	GO:0003924; GTPase activity; Molecular Function;GO:0005198; structural molecule activity; Molecular Function;GO:0005525; GTP binding; Molecular Function;GO:0005874; microtubule; Cellular Component;GO:0007017; microtubule-based process; Biological Process;GO:0007018; microtubule-based movement; Biological Process;GO:0043234; protein complex; Cellular Component;GO:0051258; protein polymerization; B…	763.105	89.9702	647.054	246.454	-3.08436	-		POPTR_0001s34090.1	AT5G14210	leucine-rich repeat protein kinase-like protein	IPR000719; Protein kinase, catalytic domain;IPR002290; Serine/threonine-protein kinase domain;IPR011009; Protein kinase-like domain;IPR017442; Serine/threonine-protein kinase-like domain;IPR020635; Tyrosine-protein kinase, catalytic domain;	GO:0004672; protein kinase activity; Molecular Function;GO:0004674; protein serine/threonine kinase activity; Molecular Function;GO:0005524; ATP binding; Molecular Function;GO:0006468; protein phosphorylation; Biological Process;	4.33364	0.46704	8.46355	1.82722	-	-2.21162
	POPTR_0011s16240.1	AT1G30760	FAD-binding and BBE domain-containing protein	IPR006094; FAD linked oxidase, N-terminal;IPR012951; Berberine/berberine-like;IPR016166; FAD-binding, type 2;	GO:0003824; catalytic activity; Molecular Function;GO:0016491; oxidoreductase activity; Molecular Function;GO:0050660; flavin adenine dinucleotide binding; Molecular Function;GO:0055114; oxidation-reduction process; Biological Process;	0.067315	19.6936	0.036733	1.13252	8.19258	-		POPTR_0019s09950.2	-	-	-	-	70.7052	32.3677	32.0815	114.492	-	1.83543		POPTR_0015s03900.1	AT1G18370	ATP binding microtubule motor family protein	IPR001752; Kinesin, motor domain;IPR021881; Protein of unknown function DUF3490;	GO:0003777; microtubule motor activity; Molecular Function;GO:0005524; ATP binding; Molecular Function;GO:0007018; microtubule-based movement; Biological Process;	7.63108	0.247489	2.4303	0.678159	-4.94645	-		POPTR_0006s10500.1	AT2G38310	abscisic acid receptor PYL4	IPR019587; Polyketide cyclase/dehydrase;	-	28.5271	5.33523	94.886	0.371393	-	-7.99711
	POPTR_0010s15320.1	AT4G16260	catalytic/ cation binding / hydrolase	IPR000490; Glycoside hydrolase, family 17;IPR017853; Glycoside hydrolase, superfamily;	GO:0004553; hydrolase activity, hydrolyzing O-glycosyl compounds; Molecular Function;GO:0005975; carbohydrate metabolic process; Biological Process;	30.7627	1878.43	531.634	899.005	5.9322	-		POPTR_0009s13060.1	AT4G38810	EF-hand, calcium binding motif-containing protein	IPR002048; Calcium-binding EF-hand;IPR018249; EF-HAND 2;	GO:0005509; calcium ion binding; Molecular Function;	14.007	49.1853	8.8036	81.3842	-	3.20858		POPTR_0007s09560.1	AT5G66230	Chalcone-flavanone isomerase family protein	-	-	26.9849	0.744438	6.01791	1.32932	-5.17986	-		POPTR_0013s00670.1	-	-	-	-	39.5591	3.25836	37.0456	4.52115	-	-3.03454
	POPTR_0007s12610.1	AT4G36670	putative polyol transporter 6	IPR003663; Sugar/inositol transporter;IPR005828; General substrate transporter;IPR016196; Major facilitator superfamily, general substrate transporter;IPR020846; Major facilitator superfamily;	GO:0005215; transporter activity; Molecular Function;GO:0006810; transport; Biological Process;GO:0016020; membrane; Cellular Component;GO:0016021; integral to membrane; Cellular Component;GO:0022891; substrate-specific transmembrane transporter activity; Molecular Function;GO:0055085; transmembrane transport; Biological Process;	1.55167	67.7412	0.213137	6.02156	5.44814	-		POPTR_0016s13600.1	AT2G38470	putative WRKY transcription factor 33	IPR003657; DNA-binding WRKY;	GO:0003700; sequence-specific DNA binding transcription factor activity; Molecular Function;GO:0043565; sequence-specific DNA binding; Molecular Function;GO:0045449; regulation of transcription; Biological Process;	10.6876	17.5884	3.07089	14.3687	-	2.22621		POPTR_0001s40930.1	AT5G53880	uncharacterized protein	-	-	394.761	18.5697	863.748	368.98	-4.40996	-		POPTR_0010s06270.1	AT1G67720	putative LRR receptor-like serine/threonine-protein kinase	IPR000719; Protein kinase, catalytic domain;IPR001245; Serine-threonine/tyrosine-protein kinase;IPR001611; Leucine-rich repeat;IPR002290; Serine/threonine-protein kinase domain;IPR011009; Protein kinase-like domain;IPR020635; Tyrosine-protein kinase, catalytic domain;	GO:0004672; protein kinase activity; Molecular Function;GO:0004674; protein serine/threonine kinase activity; Molecular Function;GO:0005515; protein binding; Molecular Function;GO:0005524; ATP binding; Molecular Function;GO:0006468; protein phosphorylation; Biological Process;	20.9247	2.69827	29.4324	8.10972	-	-1.85968
	POPTR_0007s14640.1	AT4G37770	1-aminocyclopropane-1-carboxylate synthase 8	IPR001176; 1-aminocyclopropane-1-carboxylate synthase;IPR004839; Aminotransferase, class I/classII;IPR015424; Pyridoxal phosphate-dependent transferase, major domain;	GO:0009058; biosynthetic process; Biological Process;GO:0016769; transferase activity, transferring nitrogenous groups; Molecular Function;GO:0016847; 1-aminocyclopropane-1-carboxylate synthase activity; Molecular Function;GO:0030170; pyridoxal phosphate binding; Molecular Function;	0.182755	15.5138	13.2562	24.8338	6.4075	-		POPTR_0013s04080.1	-	-	-	-	6.67093	16.8217	0.310461	4.90391	-	3.98145		POPTR_0005s00550.1	AT2G30933	carbohydrate-binding X8 domain-containing protein	IPR012946; X8;	-	29.0384	1.07008	11.3702	4.63363	-4.76216	-		POPTR_0013s01300.1	AT1G09160	putative protein phosphatase 2C 5	IPR001932; Protein phosphatase 2C-like;IPR014045; Protein phosphatase 2C, N-terminal;IPR015655; Protein phosphatase 2C;	GO:0003824; catalytic activity; Molecular Function;	49.1782	7.03976	25.2477	5.82782	-	-2.11512
	POPTR_0005s06130.1	-	-	IPR000192; Aminotransferase, class V/Cysteine desulfurase;IPR015424; Pyridoxal phosphate-dependent transferase, major domain;	GO:0008152; metabolic process; Biological Process;	0.107626	30.7894	34.1867	65.623	8.16026	-		POPTR_0015s12990.1	AT5G23870	Pectinacetylesterase family protein	IPR004963; Pectinacetylesterase;	-	32.318	33.3829	7.95389	29.4724	-	1.88963		POPTR_0002s03030.1	AT5G65360	histone H3	IPR000164; Histone H3;IPR007125; Histone core;IPR009072; Histone-fold;	GO:0000786; nucleosome; Cellular Component;GO:0003677; DNA binding; Molecular Function;GO:0006334; nucleosome assembly; Biological Process;	202.558	21.0312	169.671	66.9562	-3.26773	-		POPTR_0010s11200.1	AT2G01913	uncharacterized protein	-	-	16.6685	0.451009	31.0097	5.43956	-	-2.51116
	POPTR_0011s13330.1	AT5G54510	indole-3-acetic acid-amido synthetase GH3.6	IPR004993; GH3 auxin-responsive promoter;	-	2.99295	128.174	2.16689	6.01058	5.42039	-		POPTR_0016s07990.1	AT2G38870	serine protease inhibitor, potato inhibitor I-type protein	IPR000864; Proteinase inhibitor I13, potato inhibitor I;	GO:0004867; serine-type endopeptidase inhibitor activity; Molecular Function;GO:0009611; response to wounding; Biological Process;	0	134.716	14.0672	654.958	-	5.54099		POPTR_0002s19170.1	AT3G62270	putative boron transporter 2	IPR003020; Bicarbonate transporter, eukaryotic;IPR011531; Bicarbonate transporter, C-terminal;	GO:0005452; inorganic anion exchanger activity; Molecular Function;GO:0006820; anion transport; Biological Process;GO:0016020; membrane; Cellular Component;GO:0016021; integral to membrane; Cellular Component;	57.2136	2.54268	12.938	14.7439	-4.49194	-		POPTR_0013s03560.1	AT5G56750	N-MYC downregulated-like 1 protein	IPR004142; Ndr;IPR015511; Pollen specific protein SF21;	-	17.8113	1.31155	12.1786	1.8561	-	-2.714
	POPTR_0017s03400.1	AT5G23350	GEM-like protein 6	IPR009009; Barwin-related endoglucanase;	-	0	12.4828	0	0	13.6077	-		POPTR_0007s13150.1	AT3G50900	uncharacterized protein	-	-	20.2304	28.1977	4.91534	38.6389	-	2.97469		POPTR_0013s07000.1	AT5G12080	mechanosensitive channel of small conductance-like 10	-	-	12.7562	0.190668	1.05752	0.077728	-6.06399	-		POPTR_0014s10170.1	AT4G01410	late embryogenesis abundant hydroxyproline-rich glycoprotein	IPR004864; Late embryogenesis abundant protein, group 2;	-	12.1005	1.5133	36.3877	6.75222	-	-2.43002
	POPTR_0017s01880.1	AT1G65820	glutathione S-transferase	IPR001129; Membrane-associated, eicosanoid/glutathione metabolism (MAPEG) protein;	-	16.9807	248.767	620.051	632.937	3.87282	-		POPTR_0002s08300.1	AT1G44350	IAA-amino acid hydrolase ILR1-like 6	IPR002933; Peptidase M20;IPR010168; Peptidase M20D, amidohydrolase;IPR011650; Peptidase M20, dimerisation;	GO:0008152; metabolic process; Biological Process;GO:0016787; hydrolase activity; Molecular Function;	18.6369	43.4841	4.79405	32.0082	-	2.73912		POPTR_0002s19830.1	AT1G02640	beta-glucosidase	IPR001764; Glycoside hydrolase, family 3, N-terminal;IPR002772; Glycoside hydrolase, family 3, C-terminal;IPR017853; Glycoside hydrolase, superfamily;	GO:0004553; hydrolase activity, hydrolyzing O-glycosyl compounds; Molecular Function;GO:0005975; carbohydrate metabolic process; Biological Process;	15.5894	0.618291	12.189	4.33706	-4.65614	-		POPTR_0015s08590.1	AT5G13700	Polyamine oxidase 1	IPR001613; Flavin-containing amine oxidase;IPR002937; Amine oxidase;	GO:0016491; oxidoreductase activity; Molecular Function;GO:0055114; oxidation-reduction process; Biological Process;	0	0	5.37326	0.187039	-	-4.84439
	POPTR_0001s46360.1	AT1G26420	FAD-binding and BBE domain-containing protein	IPR006094; FAD linked oxidase, N-terminal;IPR012951; Berberine/berberine-like;IPR016166; FAD-binding, type 2;	GO:0003824; catalytic activity; Molecular Function;GO:0016491; oxidoreductase activity; Molecular Function;GO:0050660; flavin adenine dinucleotide binding; Molecular Function;GO:0055114; oxidation-reduction process; Biological Process;	0.09797	13.6061	0.714809	2.96029	7.1177	-		POPTR_0010s05710.1	-	-	-	-	57.4974	83.7596	5.47229	45.081	-	3.0423		POPTR_0018s09450.1	AT4G15450	Senescence/dehydration-associated protein-like protein	IPR009686; Senescence/spartin-associated;	-	79.0349	3.08741	102.535	47.2375	-4.67802	-		POPTR_0014s12850.1	AT3G62930	monothiol glutaredoxin-S6	IPR002109; Glutaredoxin;IPR011905; Glutaredoxin-like, plant II;IPR012336; Thioredoxin-like fold;IPR014025; Glutaredoxin subgroup;	GO:0009055; electron carrier activity; Molecular Function;GO:0015035; protein disulfide oxidoreductase activity; Molecular Function;GO:0045454; cell redox homeostasis; Biological Process;	8.86033	0.641753	37.638	3.66243	-	-3.36132
	POPTR_0011s11150.1	AT1G78860	putative glycoprotein (EP1)	IPR001480; Bulb-type lectin domain;IPR013227; PAN-2 domain;	GO:0005529; sugar binding; Molecular Function;	24.3718	1701.27	829.296	2368.54	6.12526	-		POPTR_0015s09690.1	AT5G50210	quinolinate synthase	IPR002634; BolA protein;IPR003473; Quinolinate synthetase A;IPR003808; Fe-S metabolism associated SufE;	GO:0008987; quinolinate synthetase A activity; Molecular Function;GO:0009435; NAD biosynthetic process; Biological Process;	10.6414	44.3608	7.10104	31.6652	-	2.1568		POPTR_0001s30020.1	AT1G10200	transcription factor lim1	IPR001781; Zinc finger, LIM-type;	GO:0008270; zinc ion binding; Molecular Function;	18.7309	0.507447	8.96842	2.07011	-5.20602	-		POPTR_0001s30390.1	AT1G49870	uncharacterized protein	-	-	6.31945	0.276109	3.24209	0.326157	-	-3.31329
	POPTR_0011s16570.1	AT4G20820	FAD-binding and BBE domain-containing protein	IPR006094; FAD linked oxidase, N-terminal;IPR012951; Berberine/berberine-like;IPR016166; FAD-binding, type 2;	GO:0003824; catalytic activity; Molecular Function;GO:0016491; oxidoreductase activity; Molecular Function;GO:0050660; flavin adenine dinucleotide binding; Molecular Function;GO:0055114; oxidation-reduction process; Biological Process;	0.76483	9.74771	0	0	3.67185	-		POPTR_0011s06950.1	AT1G29290	uncharacterized protein	-	-	10.2931	13.1951	3.53109	23.6434	-	2.74325		POPTR_0018s08320.1	AT1G19210	ethylene-responsive transcription factor ERF017	IPR001471; Pathogenesis-related transcriptional factor/ERF, DNA-binding;IPR016177; DNA-binding, integrase-type;	GO:0003677; DNA binding; Molecular Function;GO:0003700; sequence-specific DNA binding transcription factor activity; Molecular Function;GO:0006355; regulation of transcription, DNA-dependent; Biological Process;	44.2076	0	0	1.02329	-15.432	-		POPTR_0003s07460.1	AT5G47500	putative pectinesterase 68	IPR000070; Pectinesterase, catalytic;IPR011050; Pectin lyase fold/virulence factor;	GO:0005618; cell wall; Cellular Component;GO:0030599; pectinesterase activity; Molecular Function;GO:0042545; cell wall modification; Biological Process;	9.69053	0	7.58052	0.841321	-	-3.17157
	POPTR_0004s18790.1	AT1G47670	Lysine histidine transporter-like 8	IPR013057; Amino acid transporter, transmembrane;	-	10.4972	108.347	10.9798	11.2831	3.36758	-		POPTR_0012s14160.1	AT4G21120	amino acid transporter 1	IPR002293; Amino acid/polyamine transporter I;IPR004755; Cationic amino acid transport permease;IPR004841; Amino acid permease domain;IPR015606; Cationic amino acid transporter;	GO:0006810; transport; Biological Process;GO:0006865; amino acid transport; Biological Process;GO:0015171; amino acid transmembrane transporter activity; Molecular Function;GO:0016020; membrane; Cellular Component;GO:0016021; integral to membrane; Cellular Component;GO:0055085; transmembrane transport; Biological Process;	26.9179	31.5375	10.3964	31.6316	-	1.60528		POPTR_0002s23470.1	AT3G28040	probably inactive leucine-rich repeat receptor-like protein kinase	IPR000719; Protein kinase, catalytic domain;IPR001611; Leucine-rich repeat;IPR002290; Serine/threonine-protein kinase domain;IPR003591; Leucine-rich repeat, typical subtype;IPR011009; Protein kinase-like domain;IPR013210; Leucine-rich repeat-containing N-terminal, type 2;IPR017442; Serine/threonine-protein kinase-like domain;IPR020635; Tyrosine-protein kinase, catalytic domain;	GO:0004672; protein kinase activity; Molecular Function;GO:0004674; protein serine/threonine kinase activity; Molecular Function;GO:0005515; protein binding; Molecular Function;GO:0005524; ATP binding; Molecular Function;GO:0006468; protein phosphorylation; Biological Process;	21.3231	1.12659	20.2253	7.79209	-4.24238	-		POPTR_0016s10330.1	AT1G34300	lectin protein kinase-like protein	IPR000719; Protein kinase, catalytic domain;IPR000858; S-locus glycoprotein;IPR001480; Bulb-type lectin domain;IPR002290; Serine/threonine-protein kinase domain;IPR003609; Apple-like;IPR011009; Protein kinase-like domain;IPR017442; Serine/threonine-protein kinase-like domain;IPR020635; Tyrosine-protein kinase, catalytic domain;	GO:0004672; protein kinase activity; Molecular Function;GO:0004674; protein serine/threonine kinase activity; Molecular Function;GO:0005524; ATP binding; Molecular Function;GO:0005529; sugar binding; Molecular Function;GO:0006468; protein phosphorylation; Biological Process;GO:0048544; recognition of pollen; Biological Process;	2.08215	6.00199	19.5073	2.79394	-	-2.80364
	POPTR_0012s08250.1	AT5G62520	RCD one 5-like protein	IPR012317; Poly(ADP-ribose) polymerase, catalytic domain;IPR022003; RST domain of plant C-terminal;	GO:0003950; NAD+ ADP-ribosyltransferase activity; Molecular Function;	0.779245	10.2567	35.2359	44.6823	3.71834	-		POPTR_0017s07910.1	AT1G22360	UDP-glucosyl transferase 85A2	IPR002213; UDP-glucuronosyl/UDP-glucosyltransferase;	GO:0008152; metabolic process; Biological Process;GO:0016758; transferase activity, transferring hexosyl groups; Molecular Function;	0	0	2.3544	14.3201	-	2.60461		POPTR_0005s27890.1	AT1G76540	cyclin-dependent kinase B2-1	IPR000719; Protein kinase, catalytic domain;IPR002290; Serine/threonine-protein kinase domain;IPR011009; Protein kinase-like domain;IPR017442; Serine/threonine-protein kinase-like domain;	GO:0004672; protein kinase activity; Molecular Function;GO:0004674; protein serine/threonine kinase activity; Molecular Function;GO:0005524; ATP binding; Molecular Function;GO:0006468; protein phosphorylation; Biological Process;	16.7067	0.638153	9.42832	3.00356	-4.71038	-		POPTR_0003s03650.1	AT1G31770	ABC transporter G family member 14	IPR003439; ABC transporter-like;IPR003593; ATPase, AAA+ type, core;IPR013525; ABC-2 type transporter;	GO:0000166; nucleotide binding; Molecular Function;GO:0005524; ATP binding; Molecular Function;GO:0016020; membrane; Cellular Component;GO:0016887; ATPase activity; Molecular Function;GO:0017111; nucleoside-triphosphatase activity; Molecular Function;	5.58609	0.178197	13.9139	0.865355	-	-4.00709
	POPTR_0019s13900.1	AT4G10270	putative wound-responsive protein	IPR022251; Protein of unknown function wound-induced;	-	7.8933	171.08	270.055	269.21	4.4379	-		POPTR_0018s12910.1	AT2G32300	uclacyanin 1	IPR003245; Plastocyanin-like;IPR008972; Cupredoxin;	GO:0005507; copper ion binding; Molecular Function;GO:0009055; electron carrier activity; Molecular Function;	0.086736	1.33244	0	8.65237	-	13.0789		POPTR_0018s02150.1	AT2G25270	uncharacterized protein	-	-	103.369	6.19038	50.1855	19.4945	-4.06164	-		POPTR_0001s39360.1	AT3G14840	Leucine-rich repeat transmembrane protein kinase	IPR000719; Protein kinase, catalytic domain;IPR001245; Serine-threonine/tyrosine-protein kinase;IPR001611; Leucine-rich repeat;IPR002290; Serine/threonine-protein kinase domain;IPR011009; Protein kinase-like domain;IPR020635; Tyrosine-protein kinase, catalytic domain;IPR021720; Malectin;	GO:0004672; protein kinase activity; Molecular Function;GO:0004674; protein serine/threonine kinase activity; Molecular Function;GO:0005515; protein binding; Molecular Function;GO:0005524; ATP binding; Molecular Function;GO:0006468; protein phosphorylation; Biological Process;	8.68668	3.83005	8.87948	0.951463	-	-3.22226
	POPTR_1614s00200.1	AT2G41380	S-adenosyl-L-methionine-dependent methyltransferase-like protein	IPR013216; Methyltransferase type 11;	GO:0008152; metabolic process; Biological Process;GO:0008168; methyltransferase activity; Molecular Function;	2.75853	31.948	0.972303	5.20408	3.53376	-		POPTR_0006s12280.1	AT3G53180	glutamate-ammonia ligase-like protein	IPR006992; Amidohydrolase 2;IPR008146; Glutamine synthetase, catalytic domain;IPR008147; Glutamine synthetase, beta-Grasp;	GO:0003824; catalytic activity; Molecular Function;GO:0004356; glutamate-ammonia ligase activity; Molecular Function;GO:0006542; glutamine biosynthetic process; Biological Process;GO:0006807; nitrogen compound metabolic process; Biological Process;GO:0008152; metabolic process; Biological Process;	25.8609	91.2998	16.961	52.4981	-	1.63005		POPTR_0012s09310.1	AT4G24780	putative pectate lyase 18	IPR002022; Pectate lyase/Amb allergen;IPR006626; Parallel beta-helix repeat;IPR011050; Pectin lyase fold/virulence factor;IPR018082; AmbAllergen;	-	180.34	4.1589	41.8244	13.435	-5.43837	-		POPTR_0001s01070.1	AT1G61590	protein kinase-like protein	IPR000719; Protein kinase, catalytic domain;IPR001245; Serine-threonine/tyrosine-protein kinase;IPR011009; Protein kinase-like domain;	GO:0004672; protein kinase activity; Molecular Function;GO:0005524; ATP binding; Molecular Function;GO:0006468; protein phosphorylation; Biological Process;	0	0	8.89341	1.11101	-	-3.00087
	POPTR_0001s29560.1	AT2G14610	pathogenesis-related protein 1	IPR001283; Allergen V5/Tpx-1-related;IPR014044; CAP domain;	GO:0005576; extracellular region; Cellular Component;	26.5946	691.688	311.145	212.209	4.70092	-		POPTR_0014s13850.1	AT3G58750	citrate synthase 2	IPR002020; Citrate synthase-like;IPR016141; Citrate synthase-like, core;	GO:0044262; cellular carbohydrate metabolic process; Biological Process;GO:0046912; transferase activity, transferring acyl groups, acyl groups converted into alkyl on transfer; Molecular Function;	65.4216	100.824	26.3249	73.1574	-	1.47458		POPTR_0018s02240.1	AT4G32000	protein kinase family protein	IPR000719; Protein kinase, catalytic domain;IPR001245; Serine-threonine/tyrosine-protein kinase;IPR002290; Serine/threonine-protein kinase domain;IPR011009; Protein kinase-like domain;IPR020635; Tyrosine-protein kinase, catalytic domain;	GO:0004672; protein kinase activity; Molecular Function;GO:0004674; protein serine/threonine kinase activity; Molecular Function;GO:0005524; ATP binding; Molecular Function;GO:0006468; protein phosphorylation; Biological Process;	7.49724	0.145183	2.14178	0.801945	-5.69041	-		POPTR_0004s20040.1	AT5G22740	glucomannan 4-beta-mannosyltransferase 2	IPR001173; Glycosyl transferase, family 2;	-	30.3308	8.56732	107.508	26.648	-	-2.01235
	POPTR_0005s00440.1	AT3G05858	uncharacterized protein	-	-	2.11347	303.005	6.29952	6.44293	7.16358	-		POPTR_0018s00700.1	AT5G21960	ethylene-responsive transcription factor ERF016	IPR001471; Pathogenesis-related transcriptional factor/ERF, DNA-binding;IPR016177; DNA-binding, integrase-type;	GO:0003677; DNA binding; Molecular Function;GO:0003700; sequence-specific DNA binding transcription factor activity; Molecular Function;GO:0006355; regulation of transcription, DNA-dependent; Biological Process;	3.57435	8.29773	1.48247	10.1043	-	2.7689		POPTR_0004s21020.1	AT2G47140	Rossmann-fold NAD(P)-binding domain-containing protein	IPR002198; Short-chain dehydrogenase/reductase SDR;IPR002347; Glucose/ribitol dehydrogenase;	GO:0008152; metabolic process; Biological Process;GO:0016491; oxidoreductase activity; Molecular Function;GO:0055114; oxidation-reduction process; Biological Process;	439.139	19.1039	15.9095	51.7821	-4.52274	-		POPTR_0008s06450.1	AT5G05790	duplicated SANT DNA-binding domain-containing protein	IPR001005; SANT domain, DNA binding;IPR006447; Myb-like DNA-binding domain, SHAQKYF class;IPR009057; Homeodomain-like;IPR014778; Myb, DNA-binding;IPR017884; SANT, eukarya;IPR017930; Transcription regulator HTH, Myb-type, DNA-binding;	GO:0003677; DNA binding; Molecular Function;GO:0005515; protein binding; Molecular Function;	7.98023	1.37911	42.2463	1.89527	-	-4.47835
	POPTR_0017s03890.1	AT5G37980	2-alkenal reductase	IPR002085; Alcohol dehydrogenase superfamily, zinc-containing;IPR011032; GroES-like;IPR013149; Alcohol dehydrogenase, C-terminal;IPR020843; Polyketide synthase, enoylreductase;	GO:0008270; zinc ion binding; Molecular Function;GO:0016491; oxidoreductase activity; Molecular Function;GO:0016747; transferase activity, transferring acyl groups other than amino-acyl groups; Molecular Function;GO:0055114; oxidation-reduction process; Biological Process;	7.21137	52.2446	19.0786	20.7445	2.85694	-		POPTR_0005s24320.1	AT2G42430	LOB domain-containing protein 16	IPR004883; Lateral organ boundaries, LOB;	-	0.61386	3.31218	0.094127	4.05684	-	5.4296		POPTR_0003s19470.1	AT3G54390	sequence-specific DNA binding transcription factor	-	-	19.0556	0.728282	23.4177	6.14694	-4.70957	-		POPTR_0013s11950.1	AT1G22710	sucrose transport protein SUC2	IPR005828; General substrate transporter;IPR005989; Sucrose/H+ symporter, plant;IPR016196; Major facilitator superfamily, general substrate transporter;	GO:0005215; transporter activity; Molecular Function;GO:0005887; integral to plasma membrane; Cellular Component;GO:0006810; transport; Biological Process;GO:0008515; sucrose transmembrane transporter activity; Molecular Function;GO:0015770; sucrose transport; Biological Process;GO:0016021; integral to membrane; Cellular Component;GO:0055085; transmembrane transport; Biological Process;	2.38543	0	17.4277	0.891828	-	-4.28847
	POPTR_0002s16660.1	AT2G46150	late embryogenesis abundant hydroxyproline-rich glycoprotein	IPR004864; Late embryogenesis abundant protein, group 2;	-	0.076947	13.0048	0.157728	3.26355	7.40096	-		POPTR_0013s11640.1	AT1G71960	ABC transporter G family member 25	IPR013525; ABC-2 type transporter;	GO:0016020; membrane; Cellular Component;	3.96199	5.18226	2.36866	11.6681	-	2.30043		POPTR_0002s17270.1	AT1G01300	aspartyl protease-like protein	IPR001461; Peptidase A1;IPR021109; Peptidase aspartic;	GO:0004190; aspartic-type endopeptidase activity; Molecular Function;GO:0006508; proteolysis; Biological Process;	596.379	72.1136	367.366	401.961	-3.04789	-		POPTR_0004s03830.1	AT5G08370	alpha-galactosidase 2	IPR000111; Glycoside hydrolase, clan GH-D;IPR002241; Glycoside hydrolase, family 27;IPR017853; Glycoside hydrolase, superfamily;	GO:0004553; hydrolase activity, hydrolyzing O-glycosyl compounds; Molecular Function;GO:0005975; carbohydrate metabolic process; Biological Process;	5.45312	0.556365	36.117	8.92756	-	-2.01634
	POPTR_0001s38130.1	AT4G39330	putative cinnamyl alcohol dehydrogenase 9	IPR002085; Alcohol dehydrogenase superfamily, zinc-containing;IPR011032; GroES-like;IPR013149; Alcohol dehydrogenase, C-terminal;	GO:0008270; zinc ion binding; Molecular Function;GO:0016491; oxidoreductase activity; Molecular Function;GO:0055114; oxidation-reduction process; Biological Process;	0.050429	7.43188	0.575814	2.12313	7.20333	-		POPTR_0009s01540.1	AT1G08080	carbonic anhydrase	IPR001148; Carbonic anhydrase, alpha-class, catalytic domain;IPR023561; Carbonic anhydrase, alpha-class;	-	0	3.22284	0.721334	10.9429	-	3.92318		POPTR_0369s00200.1	AT1G54690	gamma histone variant H2AX	IPR002119; Histone H2A;IPR007125; Histone core;IPR009072; Histone-fold;	GO:0000786; nucleosome; Cellular Component;GO:0003677; DNA binding; Molecular Function;GO:0005634; nucleus; Cellular Component;GO:0006334; nucleosome assembly; Biological Process;	70.6821	2.11926	49.3156	6.01045	-5.05971	-		POPTR_0005s16020.1	AT1G77690	auxin transporter-like protein 3	IPR013057; Amino acid transporter, transmembrane;	-	2.84653	0.153787	15.8088	1.45347	-	-3.44315
	POPTR_0003s08530.1	AT4G17030	expansin-like B1	IPR007112; Expansin/pollen allergen, DPBB domain;IPR007117; Pollen allergen/expansin, C-terminal;IPR007118; Expansin/Lol pI;IPR009009; Barwin-related endoglucanase;	GO:0005576; extracellular region; Cellular Component;	1.03606	58.4583	0.078089	10.8804	5.81822	-		POPTR_0017s11420.1	AT5G62740	Hypersensitive-induced response protein 1	IPR001107; Band 7 protein;IPR001972; Stomatin;	GO:0016020; membrane; Cellular Component;	20.6211	71.6077	81.2665	234.519	-	1.52897		POPTR_0012s08060.1	AT1G70370	putative polygalacturonase non-catalytic subunit JP650	IPR004873; BURP;	-	12.0536	0.679927	6.48787	2.79978	-4.14794	-		POPTR_0014s02700.1	AT1G46264	heat stress transcription factor B-4	IPR000232; Heat shock factor (HSF)-type, DNA-binding;	GO:0003700; sequence-specific DNA binding transcription factor activity; Molecular Function;GO:0005634; nucleus; Cellular Component;GO:0006355; regulation of transcription, DNA-dependent; Biological Process;GO:0043565; sequence-specific DNA binding; Molecular Function;	1.5268	0	4.10782	0.326085	-	-3.65505
	POPTR_0001s12220.1	AT1G30900	vacuolar sorting receptor 6	IPR001881; EGF-like calcium-binding;IPR003137; Protease-associated domain, PA;	GO:0005509; calcium ion binding; Molecular Function;	2.94582	22.6323	2.99575	5.90862	2.94164	-		POPTR_0012s11530.1	AT5G51160	ankyrin repeat-containing protein	IPR002110; Ankyrin repeat;IPR020683; Ankyrin repeat-containing domain;	GO:0005515; protein binding; Molecular Function;	0.984819	8.12892	8.71598	37.7637	-	2.11527		POPTR_0001s09330.1	AT5G12250	tubulin beta-6 chain	IPR000217; Tubulin;IPR002453; Beta tubulin;IPR003008; Tubulin/FtsZ, GTPase domain;IPR008280; Tubulin/FtsZ, C-terminal;IPR018316; Tubulin/FtsZ, 2-layer sandwich domain;	GO:0003924; GTPase activity; Molecular Function;GO:0005198; structural molecule activity; Molecular Function;GO:0005525; GTP binding; Molecular Function;GO:0005874; microtubule; Cellular Component;GO:0007017; microtubule-based process; Biological Process;GO:0007018; microtubule-based movement; Biological Process;GO:0043234; protein complex; Cellular Component;GO:0051258; protein polymerization; B…	8.30424	0.163515	0	0	-5.66635	-		POPTR_0013s13460.1	AT1G24020	MLP-like protein 423	IPR000916; Bet v I allergen;	GO:0006952; defense response; Biological Process;GO:0009607; response to biotic stimulus; Biological Process;	4.89766	1.35082	72.7053	7.79523	-	-3.2214
	POPTR_0016s07480.1	AT3G51680	Rossmann-fold NAD(P)-binding domain-containing protein	IPR002198; Short-chain dehydrogenase/reductase SDR;IPR002347; Glucose/ribitol dehydrogenase;	GO:0008152; metabolic process; Biological Process;GO:0016491; oxidoreductase activity; Molecular Function;GO:0055114; oxidation-reduction process; Biological Process;	11.5793	73.1109	10.0632	14.0345	2.65854	-		POPTR_0012s09650.1	AT5G63380	4-coumarate--CoA ligase-like 9	IPR000873; AMP-dependent synthetase/ligase;	GO:0003824; catalytic activity; Molecular Function;GO:0008152; metabolic process; Biological Process;	73.4937	125.735	37.8742	92.6655	-	1.29082		POPTR_0003s05990.1	-	-	-	-	22.0158	0.904509	40.7484	6.58669	-4.60526	-		POPTR_0001s06250.1	AT2G45550	cytochrome P450 76C4	IPR001128; Cytochrome P450;IPR002401; Cytochrome P450, E-class, group I;	GO:0004497; monooxygenase activity; Molecular Function;GO:0005506; iron ion binding; Molecular Function;GO:0009055; electron carrier activity; Molecular Function;GO:0020037; heme binding; Molecular Function;GO:0055114; oxidation-reduction process; Biological Process;	2.20326	0.231037	21.0562	0.199973	-	-6.7183
	POPTR_0009s09950.1	AT4G34200	D-3-phosphoglycerate dehydrogenase	IPR002912; Amino acid-binding ACT;IPR006139; D-isomer specific 2-hydroxyacid dehydrogenase, catalytic domain;IPR006140; D-isomer specific 2-hydroxyacid dehydrogenase, NAD-binding;IPR006236; D-3-phosphoglycerate dehydrogenase;	GO:0004617; phosphoglycerate dehydrogenase activity; Molecular Function;GO:0006564; L-serine biosynthetic process; Biological Process;GO:0008152; metabolic process; Biological Process;GO:0016597; amino acid binding; Molecular Function;GO:0016616; oxidoreductase activity, acting on the CH-OH group of donors, NAD or NADP as acceptor; Molecular Function;GO:0048037; cofactor binding; Molecular Functi…	21.5206	325.339	244.93	264.141	3.91815	-		POPTR_0003s15830.1	AT1G28190	uncharacterized protein	-	-	3.85052	18.6767	1.84417	13.9178	-	2.91589		POPTR_0002s22040.2	-	-	-	-	19.2635	0.048311	2.63623	1.47776	-8.6393	-		POPTR_0004s23260.1	AT5G65700	leucine-rich receptor-like protein kinase BAM1	IPR000719; Protein kinase, catalytic domain;IPR001611; Leucine-rich repeat;IPR011009; Protein kinase-like domain;IPR013210; Leucine-rich repeat-containing N-terminal, type 2;IPR017442; Serine/threonine-protein kinase-like domain;	GO:0004672; protein kinase activity; Molecular Function;GO:0005515; protein binding; Molecular Function;GO:0005524; ATP binding; Molecular Function;GO:0006468; protein phosphorylation; Biological Process;	4.78443	0.795868	10.6195	2.61068	-	-2.02422
	POPTR_0001s26420.1	AT5G04590	sulfite reductase	IPR005117; Nitrite/sulphite reductase, hemoprotein beta-component, ferrodoxin-like;IPR006067; Nitrite/sulphite reductase 4Fe-4S domain;IPR011787; Sulphite reductase, ferredoxin dependent;	GO:0016491; oxidoreductase activity; Molecular Function;GO:0020037; heme binding; Molecular Function;GO:0050311; sulfite reductase (ferredoxin) activity; Molecular Function;GO:0051536; iron-sulfur cluster binding; Molecular Function;GO:0051539; 4 iron, 4 sulfur cluster binding; Molecular Function;GO:0055114; oxidation-reduction process; Biological Process;	22.2486	118.26	23.8768	34.1663	2.41018	-		POPTR_0001s22960.1	AT1G75800	pathogenesis-related thaumatin-like protein	IPR001938; Thaumatin, pathogenesis-related;	-	0	0	0	5.1219	-	12.3225		POPTR_0015s15330.1	AT2G35150	protein exordium like 1	IPR006766; Phosphate-induced protein 1;	-	33.9588	2.13233	7.8889	5.43583	-3.99329	-		POPTR_0010s16385.1	AT1G69160	uncharacterized protein	-	-	7.16538	0.115031	15.6159	2.86156	-	-2.44814
	POPTR_0011s16250.1	AT5G44400	FAD-binding and BBE domain-containing protein	IPR006094; FAD linked oxidase, N-terminal;IPR012951; Berberine/berberine-like;IPR016166; FAD-binding, type 2;	GO:0003824; catalytic activity; Molecular Function;GO:0016491; oxidoreductase activity; Molecular Function;GO:0050660; flavin adenine dinucleotide binding; Molecular Function;GO:0055114; oxidation-reduction process; Biological Process;	0.098628	15.2578	0	0	7.27333	-		POPTR_0014s05380.1	AT3G60450	phosphoglycerate mutase-like protein	-	-	0.419418	2.3526	1.13882	11.8811	-	3.38307		POPTR_0005s25910.1	AT5G42560	HVA22-like protein i	IPR004345; TB2/DP1/HVA22-related protein;	-	18.0778	0.839782	17.8401	4.25388	-4.42806	-		POPTR_0003s18090.1	AT2G23060	acyl-CoA N-acyltransferases-like protein	IPR000182; GCN5-related N-acetyltransferase (GNAT) domain;IPR016181; Acyl-CoA N-acyltransferase;	GO:0008080; N-acetyltransferase activity; Molecular Function;GO:0008152; metabolic process; Biological Process;	0	0	7.47776	0.12456	-	-5.90769
	POPTR_0017s03780.1	AT5G37980	2-alkenal reductase	IPR002085; Alcohol dehydrogenase superfamily, zinc-containing;IPR011032; GroES-like;IPR013149; Alcohol dehydrogenase, C-terminal;IPR020843; Polyketide synthase, enoylreductase;	GO:0008270; zinc ion binding; Molecular Function;GO:0016491; oxidoreductase activity; Molecular Function;GO:0016747; transferase activity, transferring acyl groups other than amino-acyl groups; Molecular Function;GO:0055114; oxidation-reduction process; Biological Process;	3.16872	25.8092	3.01443	4.62502	3.02592	-		POPTR_0008s17420.1	AT3G23920	beta-amylase 1	IPR001371; Glycoside hydrolase, family 14B, plant;IPR001554; Glycoside hydrolase, family 14;IPR017853; Glycoside hydrolase, superfamily;	GO:0000272; polysaccharide catabolic process; Biological Process;GO:0016161; beta-amylase activity; Molecular Function;	8.83656	22.6561	7.50015	22.0872	-	1.55822		POPTR_0013s14490.1	AT4G28100	uncharacterized protein	-	-	16.7183	0.129369	2.45906	0.534662	-7.01379	-		POPTR_0018s11350.1	-	-	-	-	60.4907	26.2881	167.634	10.5443	-	-3.99079
	POPTR_0013s07290.1	AT1G64860	sigma factor A	IPR000943; RNA polymerase sigma-70 factor;IPR007624; RNA polymerase sigma-70 region 3;IPR007627; RNA polymerase sigma-70 region 2;IPR007630; RNA polymerase sigma-70 region 4;IPR013324; RNA polymerase sigma factor, region 3/4;IPR013325; RNA polymerase sigma factor, region 2;IPR014284; RNA polymerase sigma-70;	GO:0003677; DNA binding; Molecular Function;GO:0003700; sequence-specific DNA binding transcription factor activity; Molecular Function;GO:0006352; transcription initiation, DNA-dependent; Biological Process;GO:0006355; regulation of transcription, DNA-dependent; Biological Process;GO:0016987; sigma factor activity; Molecular Function;	1.30122	15.9744	16.4596	11.1742	3.61783	-		POPTR_0011s05310.1	AT4G32480	uncharacterized protein	IPR006502; Protein of unknown function DUF506, plant;	-	34.657	98.2121	35.5271	98.0187	-	1.46414		POPTR_0014s08750.1	AT2G46210	Fatty acid/sphingolipid desaturase	IPR001199; Cytochrome b5;IPR005804; Fatty acid desaturase, type 1;	GO:0006629; lipid metabolic process; Biological Process;GO:0016491; oxidoreductase activity; Molecular Function;GO:0020037; heme binding; Molecular Function;GO:0055114; oxidation-reduction process; Biological Process;	43.8408	3.58758	24.3	11.371	-3.61119	-		POPTR_0001s31350.1	AT5G63710	Leucine-rich repeat protein kinase family protein	IPR000719; Protein kinase, catalytic domain;IPR001245; Serine-threonine/tyrosine-protein kinase;IPR001611; Leucine-rich repeat;IPR011009; Protein kinase-like domain;	GO:0004672; protein kinase activity; Molecular Function;GO:0005515; protein binding; Molecular Function;GO:0005524; ATP binding; Molecular Function;GO:0006468; protein phosphorylation; Biological Process;	3.01888	0.111921	5.17174	0.670024	-	-2.94836
	POPTR_0001s47050.1	AT2G45600	alpha/beta-hydrolase domain-containing protein	IPR013094; Alpha/beta hydrolase fold-3;	GO:0008152; metabolic process; Biological Process;GO:0016787; hydrolase activity; Molecular Function;	0.83083	31.5963	1.57337	3.95198	5.24906	-		POPTR_0011s16710.1	AT4G10500	oxidoreductase, 2OG-Fe(II) oxygenase family protein	IPR005123; Oxoglutarate/iron-dependent oxygenase;	GO:0016491; oxidoreductase activity; Molecular Function;	3.14034	3.04956	1.41702	32.6411	-	4.52575		POPTR_0007s15310.1	AT5G23400	leucine-rich repeat-containing protein	IPR001611; Leucine-rich repeat;IPR013210; Leucine-rich repeat-containing N-terminal, type 2;	GO:0005515; protein binding; Molecular Function;	55.0636	5.2434	31.7456	9.3795	-3.39252	-		POPTR_0007s13240.1	AT5G66440	uncharacterized protein	-	-	7.68356	0.221861	21.9042	4.19408	-	-2.38478
	POPTR_0019s01740.1	AT5G05320	FAD/NAD(P)-binding oxidoreductase family protein	IPR002938; Monooxygenase, FAD-binding;IPR003042; Aromatic-ring hydroxylase-like;	GO:0004497; monooxygenase activity; Molecular Function;GO:0008152; metabolic process; Biological Process;GO:0016491; oxidoreductase activity; Molecular Function;GO:0055114; oxidation-reduction process; Biological Process;	0.739771	29.6671	5.09752	4.74861	5.32564	-		POPTR_0014s08210.1	AT3G61440	cysteine synthase C1	IPR001926; Pyridoxal phosphate-dependent enzyme, beta subunit;IPR005856; Cysteine synthase K/M;IPR005859; Cysteine synthase A;	GO:0003824; catalytic activity; Molecular Function;GO:0004124; cysteine synthase activity; Molecular Function;GO:0006535; cysteine biosynthetic process from serine; Biological Process;GO:0008152; metabolic process; Biological Process;GO:0030170; pyridoxal phosphate binding; Molecular Function;	44.9208	84.2799	171.065	581.899	-	1.76622		POPTR_0007s03520.1	AT4G24570	dicarboxylate carrier 2	IPR002030; Mitochondrial brown fat uncoupling protein;IPR018108; Mitochondrial substrate/solute carrier;IPR023395; Mitochondrial carrier domain;	GO:0005488; binding; Molecular Function;GO:0005739; mitochondrion; Cellular Component;GO:0006839; mitochondrial transport; Biological Process;GO:0016020; membrane; Cellular Component;	151.693	7.47391	1.42144	6.75105	-4.34315	-		POPTR_0006s07060.1	AT4G25810	xyloglucan:xyloglucosyl transferase	IPR000757; Glycoside hydrolase, family 16;IPR008264; Beta-glucanase;IPR008985; Concanavalin A-like lectin/glucanase;IPR010713; Xyloglucan endo-transglycosylase, C-terminal;	GO:0004553; hydrolase activity, hydrolyzing O-glycosyl compounds; Molecular Function;GO:0005618; cell wall; Cellular Component;GO:0005975; carbohydrate metabolic process; Biological Process;GO:0006073; cellular glucan metabolic process; Biological Process;GO:0016762; xyloglucan:xyloglucosyl transferase activity; Molecular Function;GO:0048046; apoplast; Cellular Component;	27.9738	32.6995	177.723	23.9284	-	-2.89284
	POPTR_0001s09900.1	AT4G01250	WRKY transcription factor 22	IPR003657; DNA-binding WRKY;	GO:0003700; sequence-specific DNA binding transcription factor activity; Molecular Function;GO:0043565; sequence-specific DNA binding; Molecular Function;GO:0045449; regulation of transcription; Biological Process;	0.169016	8.41845	3.47421	4.31818	5.63832	-		POPTR_0018s10950.2	-	-	-	-	32.0576	59.6389	38.6196	143.352	-	1.89216		POPTR_0005s16600.1	AT4G08685	protein SAH7	IPR006041; Pollen Ole e 1 allergen/extensin;	-	309.716	29.225	236.901	69.6603	-3.40567	-		POPTR_0001s05470.1	AT5G65360	histone H3	IPR000164; Histone H3;IPR007125; Histone core;IPR009072; Histone-fold;	GO:0000786; nucleosome; Cellular Component;GO:0003677; DNA binding; Molecular Function;GO:0006334; nucleosome assembly; Biological Process;	34.2424	2.64318	20.942	3.78617	-	-2.46759
	POPTR_0010s11730.1	AT2G34930	disease resistance-like protein/LRR domain-containing protein	IPR001611; Leucine-rich repeat;IPR003591; Leucine-rich repeat, typical subtype;IPR013210; Leucine-rich repeat-containing N-terminal, type 2;	GO:0005515; protein binding; Molecular Function;	0.363422	4.63493	0	0	3.67283	-		POPTR_0010s00490.1	AT3G17510	CBL-interacting serine/threonine-protein kinase 1	IPR000719; Protein kinase, catalytic domain;IPR001772; Kinase-associated KA1;IPR002290; Serine/threonine-protein kinase domain;IPR004041; NAF domain;IPR011009; Protein kinase-like domain;IPR017442; Serine/threonine-protein kinase-like domain;IPR018451; NAF/FISL domain;IPR020635; Tyrosine-protein kinase, catalytic domain;	GO:0004672; protein kinase activity; Molecular Function;GO:0004674; protein serine/threonine kinase activity; Molecular Function;GO:0005524; ATP binding; Molecular Function;GO:0006468; protein phosphorylation; Biological Process;GO:0007165; signal transduction; Biological Process;	51.9313	56.7985	7.70062	24.9443	-	1.69566		POPTR_0010s10020.1	AT5G26330	plastocyanin-like domain-containing protein / putative mavicyanin	IPR003245; Plastocyanin-like;IPR008972; Cupredoxin;	GO:0005507; copper ion binding; Molecular Function;GO:0009055; electron carrier activity; Molecular Function;	23.7194	0.452722	4.34674	2.69297	-5.7113	-		POPTR_0009s11750.1	AT1G49320	BURP domain-containing protein	IPR004873; BURP;	-	33.7655	2.1351	26.9675	1.86985	-	-3.85023
	POPTR_0005s09930.1	AT1G79180	myb domain protein 63	IPR001005; SANT domain, DNA binding;IPR009057; Homeodomain-like;IPR014778; Myb, DNA-binding;IPR015495; Myb transcription factor;IPR017930; Transcription regulator HTH, Myb-type, DNA-binding;	GO:0003677; DNA binding; Molecular Function;GO:0005515; protein binding; Molecular Function;	9.69049	57.0735	12.7956	23.7922	2.55818	-		POPTR_0007s00550.1	AT1G26320	2-alkenal reductase	IPR002085; Alcohol dehydrogenase superfamily, zinc-containing;IPR011032; GroES-like;IPR013149; Alcohol dehydrogenase, C-terminal;	GO:0008270; zinc ion binding; Molecular Function;GO:0016491; oxidoreductase activity; Molecular Function;GO:0055114; oxidation-reduction process; Biological Process;	0	0	0.079413	12.7318	-	7.32484		POPTR_0006s11840.1	AT2G36570	leucine-rich repeat protein kinase-like protein	IPR000719; Protein kinase, catalytic domain;IPR001611; Leucine-rich repeat;IPR011009; Protein kinase-like domain;IPR013210; Leucine-rich repeat-containing N-terminal, type 2;IPR017442; Serine/threonine-protein kinase-like domain;	GO:0004672; protein kinase activity; Molecular Function;GO:0005515; protein binding; Molecular Function;GO:0005524; ATP binding; Molecular Function;GO:0006468; protein phosphorylation; Biological Process;	39.9349	0.843339	17.3193	4.83251	-5.5654	-		POPTR_0009s01160.1	AT5G22930	uncharacterized protein	IPR012862; Protein of unknown function DUF1635;	-	28.7714	7.81393	29.3631	7.00213	-	-2.06814
	POPTR_0011s16280.1	AT1G30760	FAD-binding and BBE domain-containing protein	IPR006094; FAD linked oxidase, N-terminal;IPR012951; Berberine/berberine-like;IPR016166; FAD-binding, type 2;	GO:0003824; catalytic activity; Molecular Function;GO:0016491; oxidoreductase activity; Molecular Function;GO:0050660; flavin adenine dinucleotide binding; Molecular Function;GO:0055114; oxidation-reduction process; Biological Process;	0	107.251	0.14272	1.18018	16.7106	-		POPTR_0009s12710.1	AT4G38970	fructose-bisphosphate aldolase, class I	IPR000741; Fructose-bisphosphate aldolase, class-I;	GO:0004332; fructose-bisphosphate aldolase activity; Molecular Function;GO:0006096; glycolysis; Biological Process;	0	0	7.66347	32.8732	-	2.10084		POPTR_0012s06735.1	-	-	-	-	38.3752	2.58888	63.4473	21.1954	-3.88978	-		POPTR_0013s09030.1	AT4G10120	sucrose-phosphate synthase	IPR000368; Sucrose synthase;IPR001296; Glycosyl transferase, group 1;IPR006380; Sucrose-phosphate synthase;IPR012819; Sucrose phosphate synthase, plant;	GO:0005985; sucrose metabolic process; Biological Process;GO:0009058; biosynthetic process; Biological Process;GO:0046524; sucrose-phosphate synthase activity; Molecular Function;	0	0	6.17686	1.22642	-	-2.33242
	POPTR_0012s05800.1	-	-	-	-	1.84639	35.5999	7.86178	2.94492	4.26909	-		POPTR_0011s13960.1	AT5G54840	Ras-related small GTP-binding family protein	IPR001806; Ras GTPase;IPR005225; Small GTP-binding protein;IPR013684; Mitochondrial Rho-like;IPR020851; Small GTPase;	GO:0005525; GTP binding; Molecular Function;GO:0005622; intracellular; Cellular Component;GO:0007264; small GTPase mediated signal transduction; Biological Process;	33.4471	107.16	48.9059	138.907	-	1.50604		POPTR_0011s00840.1	AT4G05520	EPS15 homology domain 2 protein	IPR000261; EPS15 homology (EH);IPR001401; Dynamin, GTPase domain;IPR018249; EF-HAND 2;	GO:0003924; GTPase activity; Molecular Function;GO:0005515; protein binding; Molecular Function;GO:0005525; GTP binding; Molecular Function;	20.202	0.929108	13.953	4.5865	-4.44251	-		POPTR_0011s02550.1	AT1G30280	chaperone DnaJ-domain-containing protein	IPR001623; Heat shock protein DnaJ, N-terminal;	GO:0031072; heat shock protein binding; Molecular Function;	11.8236	0.295637	31.4861	4.11456	-	-2.9359
	POPTR_0001s27700.1	AT1G12740	cytochrome P450, family 87, subfamily A, polypeptide 2	IPR001128; Cytochrome P450;IPR002401; Cytochrome P450, E-class, group I;	GO:0004497; monooxygenase activity; Molecular Function;GO:0005506; iron ion binding; Molecular Function;GO:0009055; electron carrier activity; Molecular Function;GO:0020037; heme binding; Molecular Function;GO:0055114; oxidation-reduction process; Biological Process;	21.149	112.754	34.4422	33.1228	2.41452	-		POPTR_0012s11630.1	AT4G25130	peptide methionine sulfoxide reductase A4	IPR002569; Peptide methionine sulphoxide reductase MsrA;	GO:0016671; oxidoreductase activity, acting on a sulfur group of donors, disulfide as acceptor; Molecular Function;GO:0019538; protein metabolic process; Biological Process;GO:0055114; oxidation-reduction process; Biological Process;	82.2371	201.573	56.6871	145.583	-	1.36075		POPTR_0005s17200.1	AT4G08950	Phosphate-responsive 1 family protein	IPR006766; Phosphate-induced protein 1;	-	551.785	26.6806	44.4008	22.854	-4.37025	-		POPTR_0012s04170.1	AT1G48480	receptor-like kinase 1	IPR000719; Protein kinase, catalytic domain;IPR002290; Serine/threonine-protein kinase domain;IPR011009; Protein kinase-like domain;IPR013210; Leucine-rich repeat-containing N-terminal, type 2;IPR017442; Serine/threonine-protein kinase-like domain;IPR020635; Tyrosine-protein kinase, catalytic domain;	GO:0004672; protein kinase activity; Molecular Function;GO:0004674; protein serine/threonine kinase activity; Molecular Function;GO:0005524; ATP binding; Molecular Function;GO:0006468; protein phosphorylation; Biological Process;	24.1548	2.56991	13.9758	2.93507	-	-2.25147
	POPTR_0790s00210.1	AT3G12500	chitinase	IPR000726; Glycoside hydrolase, family 19, catalytic;IPR001002; Chitin-binding, type 1;IPR023346; Lysozyme-like domain;	GO:0004568; chitinase activity; Molecular Function;GO:0006032; chitin catabolic process; Biological Process;GO:0008061; chitin binding; Molecular Function;GO:0016998; cell wall macromolecule catabolic process; Biological Process;	29.4541	169.194	528.591	1166.85	2.52214	-		POPTR_0009s15770.1	AT5G06570	alpha/beta hydrolase fold-containing protein	IPR013094; Alpha/beta hydrolase fold-3;	GO:0008152; metabolic process; Biological Process;GO:0016787; hydrolase activity; Molecular Function;	23.1669	13.7062	7.91438	104.301	-	3.72014		POPTR_0017s02820.1	AT1G48480	receptor-like kinase 1	IPR000719; Protein kinase, catalytic domain;IPR001611; Leucine-rich repeat;IPR002290; Serine/threonine-protein kinase domain;IPR011009; Protein kinase-like domain;IPR017442; Serine/threonine-protein kinase-like domain;IPR020635; Tyrosine-protein kinase, catalytic domain;	GO:0004672; protein kinase activity; Molecular Function;GO:0004674; protein serine/threonine kinase activity; Molecular Function;GO:0005515; protein binding; Molecular Function;GO:0005524; ATP binding; Molecular Function;GO:0006468; protein phosphorylation; Biological Process;	29.4312	1.40876	10.7071	3.06088	-4.38485	-		POPTR_0015s00590.1	AT1G05260	peroxidase 3	IPR000823; Plant peroxidase;IPR002016; Haem peroxidase, plant/fungal/bacterial;IPR010255; Haem peroxidase;	GO:0004601; peroxidase activity; Molecular Function;GO:0006979; response to oxidative stress; Biological Process;GO:0020037; heme binding; Molecular Function;GO:0055114; oxidation-reduction process; Biological Process;	3.89329	0.766194	11.2318	0.889694	-	-3.65814
	POPTR_0015s11290.1	AT5G41040	omega-hydroxypalmitate O-feruloyl transferase	IPR003480; Transferase;	GO:0016747; transferase activity, transferring acyl groups other than amino-acyl groups; Molecular Function;	31.6646	145.973	23.3362	33.159	2.20476	-		POPTR_0012s04770.1	AT2G29420	glutathione S-transferase tau 7	IPR004045; Glutathione S-transferase, N-terminal;IPR004046; Glutathione S-transferase, C-terminal;IPR010987; Glutathione S-transferase, C-terminal-like;IPR012336; Thioredoxin-like fold;IPR017933; Glutathione S-transferase/chloride channel, C-terminal;	GO:0005515; protein binding; Molecular Function;	0.293362	4.53709	0.682796	9.7256	-	3.83226		POPTR_0015s07870.1	AT5G40010	AAA-ATPase 1	IPR003593; ATPase, AAA+ type, core;IPR003959; ATPase, AAA-type, core;	GO:0000166; nucleotide binding; Molecular Function;GO:0005524; ATP binding; Molecular Function;GO:0017111; nucleoside-triphosphatase activity; Molecular Function;	26.6438	1.36988	1.37139	2.98753	-4.28168	-		POPTR_0014s02910.1	AT3G19270	abscisic acid 8'-hydroxylase 4	IPR001128; Cytochrome P450;IPR002401; Cytochrome P450, E-class, group I;	GO:0004497; monooxygenase activity; Molecular Function;GO:0005506; iron ion binding; Molecular Function;GO:0009055; electron carrier activity; Molecular Function;GO:0020037; heme binding; Molecular Function;GO:0055114; oxidation-reduction process; Biological Process;	3.86478	0.209238	10.3508	0.819137	-	-3.6595
	POPTR_0010s19980.1	AT2G39980	HXXXD-type acyl-transferase-like protein	IPR003480; Transferase;	GO:0016747; transferase activity, transferring acyl groups other than amino-acyl groups; Molecular Function;	2.08082	40.286	1.85742	2.85836	4.27506	-		POPTR_0003s19420.1	AT3G56710	sigma factor binding protein 1	IPR008889; VQ;	-	2.58572	7.57937	2.08038	24.2382	-	3.54236		POPTR_0011s07540.1	AT2G34070	trichome birefringence-like 37 protein	-	-	54.5383	4.34775	1.08525	2.56315	-3.64893	-		POPTR_0013s04270.1	-	-	-	-	10.4465	10.5023	28.4866	2.76408	-	-3.36541
	POPTR_0006s06770.1	AT2G25490	EIN3-binding F-box protein 1	IPR001810; F-box domain, cyclin-like;IPR006553; Leucine-rich repeat, cysteine-containing subtype;IPR022364; F-box domain, Skp2-like;	GO:0005515; protein binding; Molecular Function;	52.6449	271.128	73.1186	102.155	2.36461	-		POPTR_0001s14970.1	AT1G15950	cinnamoyl coa reductase 1	IPR001509; NAD-dependent epimerase/dehydratase;	GO:0003824; catalytic activity; Molecular Function;GO:0044237; cellular metabolic process; Biological Process;GO:0050662; coenzyme binding; Molecular Function;	0.669794	8.6249	7.48171	42.6586	-	2.5114		POPTR_0001s45850.1	AT1G33170	putative methyltransferase PMT18	IPR004159; Protein of unknown function DUF248, methyltransferase putative;	GO:0008168; methyltransferase activity; Molecular Function;	156.311	17.9148	69.4662	25.185	-3.1252	-		POPTR_0011s16470.1	AT2G34770	fatty acid hydroxylase 1	IPR006694; Fatty acid hydroxylase;	GO:0005506; iron ion binding; Molecular Function;GO:0006633; fatty acid biosynthetic process; Biological Process;GO:0016491; oxidoreductase activity; Molecular Function;GO:0055114; oxidation-reduction process; Biological Process;	37.3081	3.33222	18.1575	3.15177	-	-2.52633
	POPTR_0011s16200.1	AT2G34790	FAD-binding and BBE domain-containing protein	IPR006094; FAD linked oxidase, N-terminal;IPR012951; Berberine/berberine-like;IPR016166; FAD-binding, type 2;	GO:0003824; catalytic activity; Molecular Function;GO:0016491; oxidoreductase activity; Molecular Function;GO:0050660; flavin adenine dinucleotide binding; Molecular Function;GO:0055114; oxidation-reduction process; Biological Process;	11.4777	79.0639	52.5096	90.4776	2.78418	-		POPTR_0019s09180.1	AT5G44400	FAD-binding and BBE domain-containing protein	IPR006094; FAD linked oxidase, N-terminal;IPR012951; Berberine/berberine-like;IPR016166; FAD-binding, type 2;	GO:0003824; catalytic activity; Molecular Function;GO:0016491; oxidoreductase activity; Molecular Function;GO:0050660; flavin adenine dinucleotide binding; Molecular Function;GO:0055114; oxidation-reduction process; Biological Process;	0	0	0.085847	2.89601	-	5.07616		POPTR_0002s01780.1	AT1G20330	24-methylenesterol C-methyltransferase 2	IPR013216; Methyltransferase type 11;IPR013705; Sterol methyltransferase C-terminal;	GO:0006694; steroid biosynthetic process; Biological Process;GO:0008152; metabolic process; Biological Process;GO:0008168; methyltransferase activity; Molecular Function;	338.182	23.0915	84.1761	27.6929	-3.87237	-		POPTR_0010s05680.1	AT1G67910	uncharacterized protein	-	-	2.00773	0.472422	8.31499	0.807582	-	-3.36403
	POPTR_0012s09290.1	AT5G61640	peptide methionine sulfoxide reductase A1	IPR002569; Peptide methionine sulphoxide reductase MsrA;	GO:0016671; oxidoreductase activity, acting on a sulfur group of donors, disulfide as acceptor; Molecular Function;GO:0019538; protein metabolic process; Biological Process;GO:0055114; oxidation-reduction process; Biological Process;	4.62814	108.574	10.8366	15.8128	4.5521	-		POPTR_0001s12470.1	AT1G30820	CTP synthase-like protein	IPR004468; CTP synthase;IPR017456; CTP synthase, N-terminal;IPR017926; Glutamine amidotransferase type 1;	GO:0003883; CTP synthase activity; Molecular Function;GO:0006221; pyrimidine nucleotide biosynthetic process; Biological Process;	18.9968	62.9064	3.00138	13.8344	-	2.20457		POPTR_0001s28290.1	AT5G12330	lateral root primordium protein-like protein	IPR006510; Zinc finger, Lateral Root Primordium type 1;IPR006511; Lateral Root Primordium type 1, C-terminal;IPR007818; Protein of unknown function DUF702;	-	87.6833	10.7019	46.08	43.1307	-3.03443	-		POPTR_0001s13330.1	AT5G21090	leucine-rich repeat-containing protein	IPR001611; Leucine-rich repeat;IPR013210; Leucine-rich repeat-containing N-terminal, type 2;	GO:0005515; protein binding; Molecular Function;	2.70303	0.332867	29.7454	2.93986	-	-3.33885
	POPTR_0019s01720.1	AT5G05320	FAD/NAD(P)-binding oxidoreductase family protein	IPR002938; Monooxygenase, FAD-binding;IPR003042; Aromatic-ring hydroxylase-like;	GO:0004497; monooxygenase activity; Molecular Function;GO:0008152; metabolic process; Biological Process;GO:0016491; oxidoreductase activity; Molecular Function;GO:0055114; oxidation-reduction process; Biological Process;	0.966346	34.454	6.5403	5.85329	5.15599	-		POPTR_0001s02240.1	AT5G16770	myb domain protein 9	IPR001005; SANT domain, DNA binding;IPR009057; Homeodomain-like;IPR014778; Myb, DNA-binding;IPR015495; Myb transcription factor;IPR017930; Transcription regulator HTH, Myb-type, DNA-binding;	GO:0003677; DNA binding; Molecular Function;GO:0005515; protein binding; Molecular Function;	26.2788	67.5804	9.41567	27.2331	-	1.53222		POPTR_0013s12760.1	AT4G35020	Rac-like GTP-binding protein ARAC3	IPR001806; Ras GTPase;IPR003578; Small GTPase, Rho type;IPR005225; Small GTP-binding protein;IPR013753; Ras;	GO:0005525; GTP binding; Molecular Function;GO:0005622; intracellular; Cellular Component;GO:0007264; small GTPase mediated signal transduction; Biological Process;	12.0931	0.469882	7.18489	2.83384	-4.68574	-		POPTR_0002s06870.1	-	-	-	-	11.5443	4.30669	75.4007	13.8609	-	-2.44355
	POPTR_0018s06060.1	AT3G24503	aldehyde dehydrogenase 2C4	IPR015590; Aldehyde dehydrogenase domain;IPR016161; Aldehyde/histidinol dehydrogenase;	GO:0008152; metabolic process; Biological Process;GO:0016491; oxidoreductase activity; Molecular Function;GO:0055114; oxidation-reduction process; Biological Process;	3.71749	26.4151	7.27169	2.80315	2.82896	-		POPTR_0002s05170.1	AT3G22550	uncharacterized protein	IPR007650; Protein of unknown function DUF581;	-	245.425	201.289	51.2954	183.216	-	1.83664		POPTR_0001s28490.1	AT5G58600	uncharacterized protein	IPR004253; Domain of unknown function DUF231, plant;	-	11.6901	0.327559	8.38369	1.58579	-5.15739	-		POPTR_0004s02910.1	AT1G61667	uncharacterized protein	IPR007493; Protein of unknown function DUF538;	-	35.8714	11.0382	14.0598	2.35602	-	-2.57715
	POPTR_0001s46680.1	AT1G30700	FAD-binding and BBE domain-containing protein	IPR006094; FAD linked oxidase, N-terminal;IPR012951; Berberine/berberine-like;IPR016166; FAD-binding, type 2;	GO:0003824; catalytic activity; Molecular Function;GO:0016491; oxidoreductase activity; Molecular Function;GO:0050660; flavin adenine dinucleotide binding; Molecular Function;GO:0055114; oxidation-reduction process; Biological Process;	0.06781	45.2263	0.247007	2.14074	9.38145	-		POPTR_0005s20400.1	AT1G77380	amino acid permease 3	IPR013057; Amino acid transporter, transmembrane;	-	235.551	422.698	72.0466	281.45	-	1.96588		POPTR_0001s39000.1	AT5G66720	putative protein phosphatase 2C 80	IPR001932; Protein phosphatase 2C-like;IPR010822; Sporulation stage II, protein E C-terminal;	GO:0003824; catalytic activity; Molecular Function;GO:0004721; phosphoprotein phosphatase activity; Molecular Function;	55.6115	2.1547	1.84282	6.07774	-4.68983	-		POPTR_0011s04670.1	AT1G61100	TIR class disease resistance protein	-	-	11.1602	1.91911	21.8133	3.60376	-	-2.59763
	POPTR_0001s17860.1	AT1G80440	F-box/kelch-repeat protein	IPR006652; Kelch repeat type 1;	GO:0005515; protein binding; Molecular Function;	0.898023	31.4709	82.4091	75.7903	5.13112	-		POPTR_0010s07340.1	AT3G23920	beta-amylase 1	IPR001371; Glycoside hydrolase, family 14B, plant;IPR001554; Glycoside hydrolase, family 14;IPR017853; Glycoside hydrolase, superfamily;	GO:0000272; polysaccharide catabolic process; Biological Process;GO:0016161; beta-amylase activity; Molecular Function;	44.9444	41.2227	16.308	73.5776	-	2.17369		POPTR_0011s07550.1	AT1G29050	protein trichome birefringence-like 38	IPR004253; Domain of unknown function DUF231, plant;	-	124.729	8.11407	8.62168	5.97183	-3.94223	-		POPTR_0003s13900.1	AT5G53160	abscisic acid receptor PYL8	IPR019587; Polyketide cyclase/dehydrase;	-	50.5611	6.65482	61.1455	9.70009	-	-2.65618
	POPTR_0010s07180.1	AT2G29420	glutathione S-transferase tau 7	IPR004045; Glutathione S-transferase, N-terminal;IPR004046; Glutathione S-transferase, C-terminal;IPR010987; Glutathione S-transferase, C-terminal-like;IPR012336; Thioredoxin-like fold;IPR017933; Glutathione S-transferase/chloride channel, C-terminal;	GO:0005515; protein binding; Molecular Function;	1.73251	71.0551	6.8211	13.1372	5.35801	-		POPTR_0014s16300.1	AT2G05100	photosystem II light harvesting complex protein 2.1	IPR001344; Chlorophyll A-B binding protein, plant;IPR022796; Chlorophyll A-B binding protein;IPR023329; Chlorophyll a/b binding protein domain;	GO:0009765; photosynthesis, light harvesting; Biological Process;GO:0016020; membrane; Cellular Component;	4.04767	27.3351	14.309	88.8194	-	2.63395		POPTR_0013s05010.1	AT1G08560	syntaxin-related protein KNOLLE	IPR000727; Target SNARE coiled-coil domain;IPR006011; Syntaxin, N-terminal;IPR010989; t-SNARE;	GO:0005515; protein binding; Molecular Function;GO:0016020; membrane; Cellular Component;GO:0016192; vesicle-mediated transport; Biological Process;	35.5465	0.924082	13	3.27367	-5.26554	-		POPTR_0011s12560.1	AT5G54370	late embryogenesis abundant protein-like protein	IPR009646; Root cap;	-	3.82934	0.423358	11.9439	0.342701	-	-5.12318
	POPTR_0015s00280.1	AT5G24660	response to low sulfur 2	-	-	2.21025	45.4228	21.4387	15.8264	4.36113	-		POPTR_0001s15890.1	AT4G39720	VQ motif-containing protein	IPR008889; VQ;	-	7.89583	25.0675	5.73538	22.0706	-	1.94416		POPTR_0018s10320.1	AT4G25810	xyloglucan:xyloglucosyl transferase	IPR000757; Glycoside hydrolase, family 16;IPR008985; Concanavalin A-like lectin/glucanase;IPR010713; Xyloglucan endo-transglycosylase, C-terminal;	GO:0004553; hydrolase activity, hydrolyzing O-glycosyl compounds; Molecular Function;GO:0005618; cell wall; Cellular Component;GO:0005975; carbohydrate metabolic process; Biological Process;GO:0006073; cellular glucan metabolic process; Biological Process;GO:0016762; xyloglucan:xyloglucosyl transferase activity; Molecular Function;GO:0048046; apoplast; Cellular Component;	138.601	9.01558	11.0961	3.79755	-3.94237	-		POPTR_0019s05810.1	AT1G22430	alcohol dehydrogenase-like 1	IPR002085; Alcohol dehydrogenase superfamily, zinc-containing;IPR011032; GroES-like;IPR013149; Alcohol dehydrogenase, C-terminal;IPR013154; Alcohol dehydrogenase GroES-like;	GO:0008270; zinc ion binding; Molecular Function;GO:0016491; oxidoreductase activity; Molecular Function;GO:0055114; oxidation-reduction process; Biological Process;	21.9497	6.05782	23.4792	4.66531	-	-2.33134
	POPTR_0004s15320.1	AT3G19000	2-oxoglutarate (2OG) and Fe(II)-dependent oxygenase-like protein	IPR002283; Isopenicillin N synthase;IPR005123; Oxoglutarate/iron-dependent oxygenase;	GO:0005506; iron ion binding; Molecular Function;GO:0016491; oxidoreductase activity; Molecular Function;GO:0055114; oxidation-reduction process; Biological Process;	0.257789	15.3706	19.3067	21.3189	5.89784	-		POPTR_0006s25830.1	AT5G11520	aspartate aminotransferase	IPR000796; Aspartate/other aminotransferase;IPR004839; Aminotransferase, class I/classII;IPR015424; Pyridoxal phosphate-dependent transferase, major domain;	GO:0006520; cellular amino acid metabolic process; Biological Process;GO:0008483; transaminase activity; Molecular Function;GO:0009058; biosynthetic process; Biological Process;GO:0016769; transferase activity, transferring nitrogenous groups; Molecular Function;GO:0030170; pyridoxal phosphate binding; Molecular Function;	133.266	196.448	88.4051	271.416	-	1.61831		POPTR_0015s05400.1	AT1G73500	MAP kinase kinase 9	IPR000719; Protein kinase, catalytic domain;IPR002290; Serine/threonine-protein kinase domain;IPR011009; Protein kinase-like domain;IPR017442; Serine/threonine-protein kinase-like domain;IPR020635; Tyrosine-protein kinase, catalytic domain;	GO:0004672; protein kinase activity; Molecular Function;GO:0004674; protein serine/threonine kinase activity; Molecular Function;GO:0005524; ATP binding; Molecular Function;GO:0006468; protein phosphorylation; Biological Process;	46.5756	3.0273	13.4587	8.4699	-3.94347	-		POPTR_0007s05490.1	AT5G65020	annexin D2	IPR001464; Annexin;IPR009118; Annexin, plant;IPR018502; Annexin repeat;	GO:0005509; calcium ion binding; Molecular Function;GO:0005544; calcium-dependent phospholipid binding; Molecular Function;	32.0215	10.113	74.8723	15.2342	-	-2.29712
	POPTR_0016s01780.1	AT3G21750	UDP-glucosyl transferase 71B1	IPR002213; UDP-glucuronosyl/UDP-glucosyltransferase;	GO:0008152; metabolic process; Biological Process;GO:0016758; transferase activity, transferring hexosyl groups; Molecular Function;	6.88941	66.3535	15.0219	29.5155	3.26772	-		POPTR_0009s10680.1	AT2G03550	alpha/beta-Hydrolase-like protein	IPR013094; Alpha/beta hydrolase fold-3;	GO:0008152; metabolic process; Biological Process;GO:0016787; hydrolase activity; Molecular Function;	3.44106	19.1024	7.29104	82.4265	-	3.49891		POPTR_0005s09980.1	AT1G59960	putative Aldo/keto reductase	IPR001395; Aldo/keto reductase;IPR020471; Aldo/keto reductase subgroup;IPR023210; NADP-dependent oxidoreductase domain;	GO:0016491; oxidoreductase activity; Molecular Function;GO:0055114; oxidation-reduction process; Biological Process;	27.8398	0	0	0	-14.7649	-		POPTR_0014s04260.1	AT1G75130	cytochrome P450, family 721, subfamily A, polypeptide 1	IPR001128; Cytochrome P450;IPR002401; Cytochrome P450, E-class, group I;	GO:0004497; monooxygenase activity; Molecular Function;GO:0005506; iron ion binding; Molecular Function;GO:0009055; electron carrier activity; Molecular Function;GO:0020037; heme binding; Molecular Function;GO:0055114; oxidation-reduction process; Biological Process;	4.47074	0.556852	12.2012	1.63254	-	-2.90184
	POPTR_0006s27120.1	AT1G56130	putative LRR receptor-like serine/threonine-protein kinase	IPR001611; Leucine-rich repeat;IPR021720; Malectin;	GO:0005515; protein binding; Molecular Function;	0.252216	12.9678	0.089244	2.58043	5.68413	-		POPTR_0014s02510.1	AT4G06536	SPla/RYanodine receptor (SPRY) domain-containing protein	IPR001870; B302/SPRY domain;IPR003877; SPla/RYanodine receptor SPRY;IPR008985; Concanavalin A-like lectin/glucanase;IPR018355; SPla/RYanodine receptor subgroup;	GO:0005515; protein binding; Molecular Function;	1.87144	6.58553	0.840843	4.90835	-	2.54533		POPTR_0003s08830.1	AT4G17980	NAC domain containing protein 71	IPR003441; No apical meristem (NAM) protein;	GO:0003677; DNA binding; Molecular Function;GO:0045449; regulation of transcription; Biological Process;	82.1267	5.53579	41.5078	21.1997	-3.89099	-		POPTR_0018s01890.1	AT2G45180	protease inhibitor/seed storage/lipid transfer protein (LTP) family protein	IPR003612; Plant lipid transfer protein/seed storage/trypsin-alpha amylase inhibitor;IPR016140; Bifunctional inhibitor/plant lipid transfer protein/seed storage;	-	24.6191	1.38203	243.574	4.15923	-	-5.8719
	POPTR_0021s00280.1	AT1G62300	WRKY transcription factor 6	IPR003657; DNA-binding WRKY;	GO:0003700; sequence-specific DNA binding transcription factor activity; Molecular Function;GO:0043565; sequence-specific DNA binding; Molecular Function;GO:0045449; regulation of transcription; Biological Process;	7.54624	43.35	17.6626	35.9798	2.5222	-		POPTR_0008s12830.1	AT1G70940	auxin efflux carrier component 3	IPR004776; Auxin efflux carrier;IPR014024; Auxin efflux carrier, plant type;	GO:0016021; integral to membrane; Cellular Component;GO:0055085; transmembrane transport; Biological Process;	21.9892	13.2028	2.20915	12.7533	-	2.52931		POPTR_0005s00330.1	AT3G05910	Pectin lyase-like protein	IPR004963; Pectinacetylesterase;	-	47.2213	3.20663	21.6723	4.75783	-3.88031	-		POPTR_0018s05220.1	AT2G26110	uncharacterized protein	IPR008480; Protein of unknown function DUF761, plant;	-	19.4928	3.9937	18.4368	2.69026	-	-2.77677
	POPTR_0006s25170.1	AT4G26270	6-phosphofructokinase 3	IPR000023; Phosphofructokinase domain;IPR022953; Phosphofructokinase;	GO:0003872; 6-phosphofructokinase activity; Molecular Function;GO:0005945; 6-phosphofructokinase complex; Cellular Component;GO:0006096; glycolysis; Biological Process;	35.4902	161.708	148.842	169.655	2.1879	-		POPTR_0001s30260.1	AT1G27730	zinc finger protein STZ/ZAT10	IPR007087; Zinc finger, C2H2-type;IPR015880; Zinc finger, C2H2-like;	GO:0005622; intracellular; Cellular Component;GO:0008270; zinc ion binding; Molecular Function;	179.933	121.073	13.7296	76.3134	-	2.47465		POPTR_0009s15040.1	AT3G44716	uncharacterized protein	-	-	130.577	7.82465	148.148	87.8227	-4.06074	-		POPTR_0003s18130.1	AT1G80870	protein kinase-like protein	IPR000719; Protein kinase, catalytic domain;IPR011009; Protein kinase-like domain;IPR017442; Serine/threonine-protein kinase-like domain;	GO:0004672; protein kinase activity; Molecular Function;GO:0005524; ATP binding; Molecular Function;GO:0006468; protein phosphorylation; Biological Process;	15.913	2.9268	29.293	7.44553	-	-1.97611
	POPTR_0008s02900.1	AT5G04500	glycosyltransferase family protein 47	IPR015338; EXTL2, alpha-1,4-N-acetylhexosaminyltransferase;IPR023296; Glycosyl hydrolase family 43, five-bladed beta-propellor domain;	GO:0016758; transferase activity, transferring hexosyl groups; Molecular Function;GO:0031227; intrinsic to endoplasmic reticulum membrane; Cellular Component;	33.4899	130.288	43.0107	52.4559	1.95991	-		POPTR_0001s38980.1	AT1G78530	protein kinase-like protein	IPR000719; Protein kinase, catalytic domain;IPR002290; Serine/threonine-protein kinase domain;IPR011009; Protein kinase-like domain;IPR017442; Serine/threonine-protein kinase-like domain;IPR020635; Tyrosine-protein kinase, catalytic domain;	GO:0004672; protein kinase activity; Molecular Function;GO:0004674; protein serine/threonine kinase activity; Molecular Function;GO:0005524; ATP binding; Molecular Function;GO:0006468; protein phosphorylation; Biological Process;	0	0	0.335827	4.34828	-	3.69466		POPTR_0006s03090.1	AT3G56880	VQ motif-containing protein	IPR008889; VQ;	-	155.96	18.2938	58.2527	45.05	-3.09175	-		POPTR_0012s05480.1	AT5G23100	uncharacterized protein	IPR006460; Protein of unknown function DUF617, plant;	-	15.4767	1.7201	42.1313	7.36619	-	-2.5159
	POPTR_0011s16750.1	AT1G30570	hercules receptor kinase 2	IPR000719; Protein kinase, catalytic domain;IPR001245; Serine-threonine/tyrosine-protein kinase;IPR011009; Protein kinase-like domain;IPR021720; Malectin;	GO:0004672; protein kinase activity; Molecular Function;GO:0005524; ATP binding; Molecular Function;GO:0006468; protein phosphorylation; Biological Process;	2.13034	12.8213	6.54995	6.26934	2.58939	-		POPTR_0006s22660.1	AT4G28570	Long-chain-alcohol oxidase FAO4B	IPR007867; Glucose-methanol-choline oxidoreductase, C-terminal;	GO:0016614; oxidoreductase activity, acting on CH-OH group of donors; Molecular Function;	0	0	0.751923	11.1525	-	3.89064		POPTR_0007s00900.1	AT3G25500	formin-like protein 1	IPR003104; Actin-binding FH2/DRF autoregulatory;IPR015425; Actin-binding FH2;	GO:0003779; actin binding; Molecular Function;GO:0016043; cellular component organization; Biological Process;GO:0030036; actin cytoskeleton organization; Biological Process;	14.8323	0.345866	15.0311	5.76359	-5.42238	-		POPTR_0008s11890.1	AT1G68560	alpha-xylosidase 1	IPR000322; Glycoside hydrolase, family 31;IPR011013; Glycoside hydrolase-type carbohydrate-binding;IPR017853; Glycoside hydrolase, superfamily;	GO:0003824; catalytic activity; Molecular Function;GO:0004553; hydrolase activity, hydrolyzing O-glycosyl compounds; Molecular Function;GO:0005975; carbohydrate metabolic process; Biological Process;GO:0030246; carbohydrate binding; Molecular Function;	43.2192	7.82457	41.0468	11.5033	-	-1.83522
	POPTR_0003s21610.1	AT4G08780	peroxidase 38	IPR000823; Plant peroxidase;IPR002016; Haem peroxidase, plant/fungal/bacterial;IPR010255; Haem peroxidase;	GO:0004601; peroxidase activity; Molecular Function;GO:0006979; response to oxidative stress; Biological Process;GO:0020037; heme binding; Molecular Function;GO:0055114; oxidation-reduction process; Biological Process;	0	10.593	6.27308	9.68133	13.3708	-		POPTR_0010s15970.1	AT3G06490	myb domain protein 108	IPR001005; SANT domain, DNA binding;IPR009057; Homeodomain-like;IPR014778; Myb, DNA-binding;IPR015495; Myb transcription factor;IPR017930; Transcription regulator HTH, Myb-type, DNA-binding;	GO:0003677; DNA binding; Molecular Function;GO:0005515; protein binding; Molecular Function;	4.39523	19.3524	4.50675	45.3432	-	3.33073		POPTR_0014s03580.1	AT1G47670	Lysine histidine transporter-like 8	IPR013057; Amino acid transporter, transmembrane;	-	29.2578	2.00877	33.9704	12.8865	-3.86444	-		POPTR_0001s35280.1	AT3G27650	LOB domain-containing protein 25	IPR004883; Lateral organ boundaries, LOB;	-	3.60532	0.096129	16.5131	1.78174	-	-3.21225
	POPTR_0002s11080.1	AT1G09890	rhamnogalacturonate lyase-like protein	IPR008979; Galactose-binding domain-like;IPR010325; Rhamnogalacturonate lyase;IPR011013; Glycoside hydrolase-type carbohydrate-binding;IPR013784; Carbohydrate-binding-like fold;	GO:0003824; catalytic activity; Molecular Function;GO:0005975; carbohydrate metabolic process; Biological Process;GO:0030246; carbohydrate binding; Molecular Function;	3.70357	104.323	4.64358	11.6117	4.81599	-		POPTR_0003s06090.1	AT1G80160	lactoylglutathione lyase / glyoxalase I-like protein	IPR004360; Glyoxalase/bleomycin resistance protein/dioxygenase;	-	204.945	217.231	55.8253	498.011	-	3.15719		POPTR_0012s10110.1	AT3G48610	non-specific phospholipase C6	IPR007312; Phosphoesterase;	GO:0016788; hydrolase activity, acting on ester bonds; Molecular Function;	34.9641	3.66149	40.7004	15.1777	-3.25537	-		POPTR_0001s45320.1	AT1G32860	glucan endo-1,3-beta-glucosidase 11	IPR000490; Glycoside hydrolase, family 17;IPR017853; Glycoside hydrolase, superfamily;	GO:0004553; hydrolase activity, hydrolyzing O-glycosyl compounds; Molecular Function;GO:0005975; carbohydrate metabolic process; Biological Process;	115.823	19.1487	36.67	7.31224	-	-2.32621
	POPTR_0010s22790.1	AT3G54890	light-harvesting complex I chlorophyll a/b binding protein 1	IPR001344; Chlorophyll A-B binding protein, plant;IPR022796; Chlorophyll A-B binding protein;IPR023329; Chlorophyll a/b binding protein domain;	GO:0009765; photosynthesis, light harvesting; Biological Process;GO:0016020; membrane; Cellular Component;	10.9242	57.0874	94.714	170.288	2.38564	-		POPTR_0010s13480.1	AT1G68510	LOB domain-containing protein 42	IPR004883; Lateral organ boundaries, LOB;	-	1.62871	9.14203	2.588	10.855	-	2.06845		POPTR_0002s12640.1	AT1G46264	heat stress transcription factor B-4	IPR000232; Heat shock factor (HSF)-type, DNA-binding;	GO:0003700; sequence-specific DNA binding transcription factor activity; Molecular Function;GO:0005634; nucleus; Cellular Component;GO:0006355; regulation of transcription, DNA-dependent; Biological Process;GO:0043565; sequence-specific DNA binding; Molecular Function;	19.9373	1.01947	28.7001	11.9991	-4.28958	-		POPTR_0005s18970.1	AT2G23060	acyl-CoA N-acyltransferases-like protein	IPR016181; Acyl-CoA N-acyltransferase;	-	0	0	14.6575	3.32634	-	-2.13962
	POPTR_0019s13930.1	AT4G10270	putative wound-responsive protein	IPR022251; Protein of unknown function wound-induced;	-	29.8388	195.181	461.408	487.703	2.70955	-		POPTR_0001s11600.1	AT1G31330	photosystem I reaction center subunit III	IPR003666; Photosystem I PsaF, reaction centre subunit III;	GO:0009538; photosystem I reaction center; Cellular Component;GO:0015979; photosynthesis; Biological Process;	14.1026	31.4126	95.0245	290.509	-	1.61221		POPTR_0008s03060.1	AT3G45980	histone H2B	IPR000558; Histone H2B;IPR007125; Histone core;IPR009072; Histone-fold;	GO:0000786; nucleosome; Cellular Component;GO:0003677; DNA binding; Molecular Function;GO:0005634; nucleus; Cellular Component;GO:0006334; nucleosome assembly; Biological Process;	53.5507	2.06088	32.0573	10.7842	-4.69957	-		POPTR_0009s10240.1	AT3G19370	uncharacterized protein	IPR008587; Protein of unknown function DUF869, plant;	-	5.14273	0.495	11.853	1.6718	-	-2.82577
	POPTR_0012s09930.1	AT1G20960	putative U5 small nuclear ribonucleoprotein helicase	IPR001650; Helicase, C-terminal;IPR003593; ATPase, AAA+ type, core;IPR004179; Sec63 domain;IPR011545; DNA/RNA helicase, DEAD/DEAH box type, N-terminal;IPR014001; DEAD-like helicase;	GO:0000166; nucleotide binding; Molecular Function;GO:0003676; nucleic acid binding; Molecular Function;GO:0004386; helicase activity; Molecular Function;GO:0005524; ATP binding; Molecular Function;GO:0008026; ATP-dependent helicase activity; Molecular Function;GO:0017111; nucleoside-triphosphatase activity; Molecular Function;	2.05917	20.286	2.10397	4.27078	3.30035	-		POPTR_0007s12270.1	AT3G50760	putative galacturonosyltransferase-like 2	IPR002495; Glycosyl transferase, family 8;	GO:0016757; transferase activity, transferring glycosyl groups; Molecular Function;	17.8234	9.27481	4.53883	14.9913	-	1.72373		POPTR_0014s12000.1	AT1G02730	1,4-beta-D-xylan synthase	IPR005150; Cellulose synthase;	GO:0016020; membrane; Cellular Component;GO:0016760; cellulose synthase (UDP-forming) activity; Molecular Function;GO:0030244; cellulose biosynthetic process; Biological Process;	15.4716	0.531023	4.71389	1.20826	-4.8647	-		POPTR_0017s08670.1	AT4G14010	protein ralf-like 32	IPR008801; Rapid ALkalinization Factor;	-	0	0	76.3438	11.1683	-	-2.7731
	POPTR_0007s11370.1	AT2G26560	phospholipase A 2A	IPR002641; Patatin/Phospholipase A2-related;IPR016035; Acyl transferase/acyl hydrolase/lysophospholipase;	GO:0006629; lipid metabolic process; Biological Process;GO:0008152; metabolic process; Biological Process;	2.10621	73.7303	3.83574	15.2254	5.12954	-		POPTR_0010s06720.1	AT1G67560	lipoxygenase 6	IPR000907; Lipoxygenase;IPR001024; Lipoxygenase, LH2;IPR001246; Lipoxygenase, plant;IPR008976; Lipase/lipooxygenase, PLAT/LH2;IPR013819; Lipoxygenase, C-terminal;	GO:0005506; iron ion binding; Molecular Function;GO:0005515; protein binding; Molecular Function;GO:0016165; lipoxygenase activity; Molecular Function;GO:0016702; oxidoreductase activity, acting on single donors with incorporation of molecular oxygen, incorporation of two atoms of oxygen; Molecular Function;GO:0046872; metal ion binding; Molecular Function;GO:0055114; oxidation-reduction process;…	6.48843	6.14505	2.87863	10.7511	-	1.90103		POPTR_0002s10620.1	AT5G60930	kinesin family member 4/7/21/27	IPR001752; Kinesin, motor domain;	GO:0003777; microtubule motor activity; Molecular Function;GO:0005524; ATP binding; Molecular Function;GO:0007018; microtubule-based movement; Biological Process;	7.21671	0.398311	2.66362	0.608747	-4.17937	-		POPTR_0016s06680.1	AT5G06390	fasciclin-like arabinogalactan protein 17	IPR000782; FAS1 domain;	-	63.4182	15.1905	53.9539	12.5253	-	-2.10688
	POPTR_1700s00010.1	AT4G37050	PATATIN-like protein 4	-	-	0.403926	32.7385	3.98629	13.897	6.34075	-		POPTR_0003s13880.1	-	-	-	-	192.277	512.555	37.4037	99.2846	-	1.40839		POPTR_0008s13190.1	AT1G14890	plant invertase/pectin methylesterase inhibitor domain-containing protein	IPR006501; Pectinesterase inhibitor;	GO:0004857; enzyme inhibitor activity; Molecular Function;GO:0030599; pectinesterase activity; Molecular Function;	27.1685	1.64098	44.1744	79.1288	-4.0493	-		POPTR_0013s14190.1	AT2G20830	folic acid binding / transferase	IPR012886; Formiminotransferase, N-terminal subdomain;IPR022384; Formiminotransferas, N- and C-terminal subdomains;	GO:0005542; folic acid binding; Molecular Function;GO:0008152; metabolic process; Biological Process;GO:0016740; transferase activity; Molecular Function;	5.59139	0.208599	50.7535	8.72588	-	-2.54013
	POPTR_0001s31120.1	AT4G34131	UDP-glucosyl transferase 73B3	IPR002213; UDP-glucuronosyl/UDP-glucosyltransferase;	GO:0008152; metabolic process; Biological Process;GO:0016758; transferase activity, transferring hexosyl groups; Molecular Function;	6.38096	97.8925	41.1924	52.287	3.93935	-		POPTR_0003s03060.1	AT3G13750	beta galactosidase 1	IPR000922; D-galactoside/L-rhamnose binding SUEL lectin domain;IPR001944; Glycoside hydrolase, family 35;IPR008979; Galactose-binding domain-like;IPR017853; Glycoside hydrolase, superfamily;	GO:0004553; hydrolase activity, hydrolyzing O-glycosyl compounds; Molecular Function;GO:0005529; sugar binding; Molecular Function;GO:0005975; carbohydrate metabolic process; Biological Process;	386.535	283.608	55.9717	157.6	-	1.4935		POPTR_0013s01810.1	AT4G15800	protein ralf-like 33	IPR008801; Rapid ALkalinization Factor;	-	60.3429	4.07199	26.064	11.7043	-3.88938	-		POPTR_0010s24160.1	AT4G40070	RING-H2 finger protein ATL32	IPR001841; Zinc finger, RING-type;IPR018957; Zinc finger, C3HC4 RING-type;	GO:0005515; protein binding; Molecular Function;GO:0008270; zinc ion binding; Molecular Function;	4.73484	2.67409	18.2121	3.10815	-	-2.55077
	POPTR_0001s17440.1	AT1G15460	boron transporter 4	IPR003020; Bicarbonate transporter, eukaryotic;IPR011531; Bicarbonate transporter, C-terminal;	GO:0005452; inorganic anion exchanger activity; Molecular Function;GO:0006820; anion transport; Biological Process;GO:0016020; membrane; Cellular Component;GO:0016021; integral to membrane; Cellular Component;	0.647982	11.0744	0	0	4.09513	-		POPTR_0013s09480.1	AT5G05220	uncharacterized protein	-	-	0.54011	2.06829	5.98113	39.7809	-	2.73359		POPTR_0005s11620.1	AT5G66230	Chalcone-flavanone isomerase family protein	-	-	30.426	1.13482	9.21581	1.87649	-4.74477	-		POPTR_0005s01730.1	AT1G09240	Nicotianamine synthase 3	IPR004298; Nicotianamine synthase;	GO:0030410; nicotianamine synthase activity; Molecular Function;GO:0030418; nicotianamine biosynthetic process; Biological Process;	13.7686	8.2848	39.6948	2.8543	-	-3.79774
	POPTR_0005s17270.1	AT1G22410	class-II DAHP synthetase-like protein	IPR002480; DAHP synthetase, class II;	GO:0003849; 3-deoxy-7-phosphoheptulonate synthase activity; Molecular Function;GO:0009073; aromatic amino acid family biosynthetic process; Biological Process;	230.963	978.98	281.095	585.35	2.08362	-		POPTR_0001s08320.1	AT2G45550	cytochrome P450 76C4	IPR001128; Cytochrome P450;IPR002401; Cytochrome P450, E-class, group I;	GO:0004497; monooxygenase activity; Molecular Function;GO:0005506; iron ion binding; Molecular Function;GO:0009055; electron carrier activity; Molecular Function;GO:0020037; heme binding; Molecular Function;GO:0055114; oxidation-reduction process; Biological Process;	11.3613	31.5506	7.66715	60.0947	-	2.97047		POPTR_0017s02470.1	AT5G37490	U-box domain-containing protein 21	IPR003613; U box domain;IPR016024; Armadillo-type fold;	GO:0000151; ubiquitin ligase complex; Cellular Component;GO:0004842; ubiquitin-protein ligase activity; Molecular Function;GO:0005488; binding; Molecular Function;GO:0016567; protein ubiquitination; Biological Process;	115.174	5.84741	1.35924	5.62334	-4.29987	-		POPTR_0014s16340.1	AT2G05160	zinc finger CCCH domain-containing protein 18	IPR000504; RNA recognition motif domain;IPR000571; Zinc finger, CCCH-type;	GO:0003676; nucleic acid binding; Molecular Function;GO:0008270; zinc ion binding; Molecular Function;	16.6487	7.95404	30.8892	7.31725	-	-2.07773
	POPTR_0004s15090.1	AT2G15760	uncharacterized protein	IPR012442; Protein of unknown function DUF1645;	-	4.99971	31.8418	8.15051	20.6388	2.67101	-		POPTR_0008s01110.1	AT5G13750	zinc induced facilitator-like 1 protein	IPR011701; Major facilitator superfamily MFS-1;IPR016196; Major facilitator superfamily, general substrate transporter;IPR020846; Major facilitator superfamily;	GO:0055085; transmembrane transport; Biological Process;	65.8339	168.551	78.6959	268.6	-	1.7711		POPTR_0010s14010.1	AT1G68810	transcription factor bHLH30	IPR001092; Helix-loop-helix DNA-binding domain;IPR011598; Helix-loop-helix DNA-binding;	GO:0005634; nucleus; Cellular Component;GO:0030528; transcription regulator activity; Molecular Function;GO:0045449; regulation of transcription; Biological Process;	10.9642	0.342726	6.34589	1.62465	-4.9996	-		POPTR_0001s16460.1	AT1G72430	SAUR-like auxin-responsive protein family	IPR003676; Auxin responsive SAUR protein;	-	0	0	13.5652	0.596771	-	-4.50659
	POPTR_0008s19210.1	AT1G10740	alpha/beta-hydrolase domain-containing protein	-	-	4.56953	33.9172	5.3535	18.0834	2.8919	-		POPTR_0007s10980.1	AT5G67030	zeaxanthin epoxidase (ZEP) (ABA1)	IPR000253; Forkhead-associated (FHA) domain;IPR002938; Monooxygenase, FAD-binding;IPR003042; Aromatic-ring hydroxylase-like;IPR008984; SMAD/FHA domain;	GO:0004497; monooxygenase activity; Molecular Function;GO:0005515; protein binding; Molecular Function;GO:0008152; metabolic process; Biological Process;GO:0016491; oxidoreductase activity; Molecular Function;GO:0055114; oxidation-reduction process; Biological Process;	3.58817	2.95627	1.635	7.2081	-	2.14033		POPTR_0014s16100.1	AT2G04780	fasciclin-like arabinogalactan protein 7	IPR000782; FAS1 domain;	-	160.873	8.77794	43.7784	20.2314	-4.1959	-		POPTR_0006s17820.1	AT4G15450	Senescence/dehydration-associated protein-like protein	IPR009686; Senescence/spartin-associated;	-	3.76397	0.044918	12.3671	1.15491	-	-3.42066
	POPTR_0004s06840.1	AT3G16520	UDP-glucosyl transferase 88A1	IPR002213; UDP-glucuronosyl/UDP-glucosyltransferase;	GO:0008152; metabolic process; Biological Process;GO:0016758; transferase activity, transferring hexosyl groups; Molecular Function;	8.50911	50.2033	7.02803	7.32645	2.5607	-		POPTR_0002s18190.2	AT1G01060	protein late elongated hypocotyl	IPR001005; SANT domain, DNA binding;IPR006447; Myb-like DNA-binding domain, SHAQKYF class;IPR009057; Homeodomain-like;IPR014778; Myb, DNA-binding;IPR017930; Transcription regulator HTH, Myb-type, DNA-binding;	GO:0003677; DNA binding; Molecular Function;GO:0005515; protein binding; Molecular Function;	9.04341	15.2254	6.66298	18.9682	-	1.50934		POPTR_0001s39610.1	AT1G53380	uncharacterized protein	IPR006943; Domain of unknown function DUF641, plant;	-	7.58994	0.178549	5.5524	1.12194	-5.4097	-		POPTR_0005s01490.1	AT5G49525	uncharacterized protein	-	-	56.1265	0.08886	17.8113	2.84957	-	-2.64397
	POPTR_0014s18630.1	AT5G43940	alcohol dehydrogenase class-3	IPR002085; Alcohol dehydrogenase superfamily, zinc-containing;IPR011032; GroES-like;IPR013149; Alcohol dehydrogenase, C-terminal;IPR013154; Alcohol dehydrogenase GroES-like;	GO:0008270; zinc ion binding; Molecular Function;GO:0016491; oxidoreductase activity; Molecular Function;GO:0055114; oxidation-reduction process; Biological Process;	13.7684	96.6342	0	0	2.81117	-		POPTR_0001s22880.1	AT1G75800	pathogenesis-related thaumatin-like protein	IPR001938; Thaumatin, pathogenesis-related;	-	0	0	0	2.34898	-	11.1978		POPTR_0014s10680.1	AT1G09540	myb proto-oncogene protein	IPR001005; SANT domain, DNA binding;IPR009057; Homeodomain-like;IPR014778; Myb, DNA-binding;IPR015495; Myb transcription factor;IPR017930; Transcription regulator HTH, Myb-type, DNA-binding;	GO:0003677; DNA binding; Molecular Function;GO:0005515; protein binding; Molecular Function;	14.4782	0.527524	6.31861	1.1548	-4.7785	-		POPTR_0002s02000.1	AT4G35900	protein FD	IPR011616; bZIP transcription factor, bZIP-1;	GO:0003700; sequence-specific DNA binding transcription factor activity; Molecular Function;GO:0006355; regulation of transcription, DNA-dependent; Biological Process;GO:0043565; sequence-specific DNA binding; Molecular Function;GO:0046983; protein dimerization activity; Molecular Function;	28.4092	7.63361	101.213	27.3569	-	-1.88742
	POPTR_0006s11870.1	AT1G21200	sequence-specific DNA binding transcription factor	-	-	11.7736	78.3144	102.519	108.8	2.73373	-		POPTR_0016s05680.1	AT2G41690	heat stress transcription factor B-3	IPR000232; Heat shock factor (HSF)-type, DNA-binding;	GO:0003700; sequence-specific DNA binding transcription factor activity; Molecular Function;GO:0005634; nucleus; Cellular Component;GO:0006355; regulation of transcription, DNA-dependent; Biological Process;GO:0043565; sequence-specific DNA binding; Molecular Function;	25.1436	102.631	25.8916	71.4352	-	1.46415		POPTR_0001s22630.1	AT3G44350	putative NAC domain-containing protein 61	IPR003441; No apical meristem (NAM) protein;	GO:0003677; DNA binding; Molecular Function;GO:0045449; regulation of transcription; Biological Process;	15.6906	0.193695	0	0	-6.33997	-		POPTR_0018s01530.1	AT5G11260	transcription factor HY5	IPR004827; Basic-leucine zipper (bZIP) transcription factor;IPR011616; bZIP transcription factor, bZIP-1;	GO:0003700; sequence-specific DNA binding transcription factor activity; Molecular Function;GO:0006355; regulation of transcription, DNA-dependent; Biological Process;GO:0043565; sequence-specific DNA binding; Molecular Function;GO:0046983; protein dimerization activity; Molecular Function;	0	0	12.605	1.18653	-	-3.40918
	POPTR_0014s06450.1	AT3G60780	uncharacterized protein	IPR009902; Protein of unknown function DUF1442;	-	0	21.5083	12.9298	5.60576	14.3926	-		POPTR_0012s09610.1	AT5G50360	uncharacterized protein	-	-	4.36277	21.8235	1.20079	89.8614	-	6.22565		POPTR_0010s16270.1	AT3G17350	uncharacterized protein	-	-	55.1626	2.01307	21.2753	4.58993	-4.77622	-		POPTR_0009s05160.1	AT5G58630	uncharacterized protein	-	-	8.73146	0.251822	10.319	1.3613	-	-2.92224
	POPTR_0013s15250.1	AT5G05340	peroxidase 52	IPR000823; Plant peroxidase;IPR002016; Haem peroxidase, plant/fungal/bacterial;IPR010255; Haem peroxidase;	GO:0004601; peroxidase activity; Molecular Function;GO:0006979; response to oxidative stress; Biological Process;GO:0020037; heme binding; Molecular Function;GO:0055114; oxidation-reduction process; Biological Process;	30.6523	315.942	19.094	26.3718	3.36559	-		POPTR_0010s21650.1	AT2G28710	C2H2-type zinc finger-containing protein	IPR007087; Zinc finger, C2H2-type;IPR015880; Zinc finger, C2H2-like;	GO:0005622; intracellular; Cellular Component;GO:0008270; zinc ion binding; Molecular Function;	10.1493	53.0783	5.97792	30.0123	-	2.32784		POPTR_0001s47470.1	AT5G56120	uncharacterized protein	-	-	17.6577	0.098965	7.91777	1.70481	-7.47916	-		POPTR_0003s12060.1	AT4G22990	SPX domain-containing membrane protein	IPR004331; SPX, N-terminal;IPR011701; Major facilitator superfamily MFS-1;IPR016196; Major facilitator superfamily, general substrate transporter;	GO:0055085; transmembrane transport; Biological Process;	12.4012	7.59396	77.2719	14.8365	-	-2.38079
	POPTR_0001s19100.1	AT3G21360	clavaminate synthase-like protein	IPR003819; Taurine catabolism dioxygenase TauD/TfdA;	GO:0016491; oxidoreductase activity; Molecular Function;GO:0055114; oxidation-reduction process; Biological Process;	3.78151	29.7109	61.6039	73.1486	2.97396	-		POPTR_0005s21080.1	AT1G78780	pathogenesis-related protein	-	-	2.96522	9.43672	73.1486	192.037	-	1.39248		POPTR_0011s15210.1	AT1G63310	uncharacterized protein	-	-	102.236	10.7127	64.0027	32.06	-3.25451	-		POPTR_0010s19120.1	AT2G40330	abscisic acid receptor PYL6	IPR019587; Polyketide cyclase/dehydrase;	-	1.99303	0.616947	15.8973	0.379124	-	-5.38996
	POPTR_0015s15430.1	AT1G58440	squalene monooxygenase	IPR003042; Aromatic-ring hydroxylase-like;IPR013698; Squalene epoxidase;	GO:0004506; squalene monooxygenase activity; Molecular Function;GO:0008152; metabolic process; Biological Process;GO:0016021; integral to membrane; Cellular Component;GO:0016491; oxidoreductase activity; Molecular Function;GO:0050660; flavin adenine dinucleotide binding; Molecular Function;GO:0055114; oxidation-reduction process; Biological Process;	19.0426	117.052	67.1611	45.6074	2.61984	-		POPTR_0001s39270.1	AT1G78610	mechanosensitive channel of small conductance-like 6	IPR006685; Mechanosensitive ion channel MscS;IPR010920; Like-Sm ribonucleoprotein (LSM)-related domain;	GO:0016020; membrane; Cellular Component;GO:0055085; transmembrane transport; Biological Process;	0	0	0.186573	6.00081	-	5.00734		POPTR_0003s07130.1	AT1G53730	STRUBBELIG-receptor family 6	IPR000719; Protein kinase, catalytic domain;IPR001245; Serine-threonine/tyrosine-protein kinase;IPR001611; Leucine-rich repeat;IPR002290; Serine/threonine-protein kinase domain;IPR003591; Leucine-rich repeat, typical subtype;IPR011009; Protein kinase-like domain;IPR013210; Leucine-rich repeat-containing N-terminal, type 2;IPR020635; Tyrosine-protein kinase, catalytic domain;	GO:0004672; protein kinase activity; Molecular Function;GO:0004674; protein serine/threonine kinase activity; Molecular Function;GO:0005515; protein binding; Molecular Function;GO:0005524; ATP binding; Molecular Function;GO:0006468; protein phosphorylation; Biological Process;	218.436	26.9892	102.53	42.7533	-3.01676	-		POPTR_0009s04730.1	AT5G58900	Homeodomain-like transcriptional regulator	IPR001005; SANT domain, DNA binding;IPR006447; Myb-like DNA-binding domain, SHAQKYF class;IPR009057; Homeodomain-like;IPR014778; Myb, DNA-binding;IPR017884; SANT, eukarya;IPR017930; Transcription regulator HTH, Myb-type, DNA-binding;	GO:0003677; DNA binding; Molecular Function;GO:0005515; protein binding; Molecular Function;	7.67184	0.570337	20.5683	3.27065	-	-2.65277
	POPTR_0001s36160.1	AT5G40760	glucose-6-phosphate dehydrogenase 6	IPR001282; Glucose-6-phosphate dehydrogenase;IPR022674; Glucose-6-phosphate dehydrogenase, NAD-binding;IPR022675; Glucose-6-phosphate dehydrogenase, C-terminal;	GO:0004345; glucose-6-phosphate dehydrogenase activity; Molecular Function;GO:0006006; glucose metabolic process; Biological Process;GO:0050661; NADP or NADPH binding; Molecular Function;GO:0055114; oxidation-reduction process; Biological Process;	109.87	546.662	220.452	303.769	2.31485	-		POPTR_0012s05200.1	AT1G68320	myb domain protein 62	IPR001005; SANT domain, DNA binding;IPR009057; Homeodomain-like;IPR014778; Myb, DNA-binding;IPR015495; Myb transcription factor;IPR017930; Transcription regulator HTH, Myb-type, DNA-binding;	GO:0003677; DNA binding; Molecular Function;GO:0005515; protein binding; Molecular Function;	10.5082	18.6292	32.2011	109.558	-	1.76652		POPTR_0006s03250.1	AT1G68570	putative nitrite transporter	IPR000109; Oligopeptide transporter;IPR016196; Major facilitator superfamily, general substrate transporter;	GO:0005215; transporter activity; Molecular Function;GO:0006857; oligopeptide transport; Biological Process;GO:0016020; membrane; Cellular Component;	81.0886	4.06684	61.409	36.426	-4.31752	-		POPTR_0011s04810.1	AT1G18590	sulfotransferase 17	IPR000863; Sulfotransferase domain;	GO:0008146; sulfotransferase activity; Molecular Function;	17.7402	5.69611	14.4794	1.93584	-	-2.90297
	POPTR_0018s09200.1	AT4G28890	E3 ubiquitin-protein ligase ATL42	IPR001841; Zinc finger, RING-type;IPR018957; Zinc finger, C3HC4 RING-type;	GO:0005515; protein binding; Molecular Function;GO:0008270; zinc ion binding; Molecular Function;	1.44284	23.6867	1.73562	2.2784	4.03709	-		POPTR_0016s01640.1	AT3G51970	acyl-CoA sterol acyl transferase 1	IPR004299; Membrane bound O-acyl transferase, MBOAT;	-	9.72404	15.784	5.25398	45.1594	-	3.10354		POPTR_0007s01960.1	AT2G43290	calmodulin-like protein 5	IPR002048; Calcium-binding EF-hand;IPR018248; EF-hand;IPR018249; EF-HAND 2;	GO:0005509; calcium ion binding; Molecular Function;	191.22	13.4243	43.8566	15.4991	-3.83231	-		POPTR_0001s31720.1	AT1G49230	RING-H2 finger protein ATL78	IPR001841; Zinc finger, RING-type;IPR018957; Zinc finger, C3HC4 RING-type;	GO:0005515; protein binding; Molecular Function;GO:0008270; zinc ion binding; Molecular Function;	1.48399	0	9.89868	0.375281	-	-4.72119
	POPTR_0006s00340.1	AT3G13310	chaperone DnaJ-domain containing protein	IPR001623; Heat shock protein DnaJ, N-terminal;IPR003095; Heat shock protein DnaJ;	GO:0006457; protein folding; Biological Process;GO:0031072; heat shock protein binding; Molecular Function;GO:0051082; unfolded protein binding; Molecular Function;	17.2089	103.238	1137.84	725.014	2.58475	-		POPTR_0012s01610.1	AT5G61430	NAC domain containing protein 100	IPR003441; No apical meristem (NAM) protein;	GO:0003677; DNA binding; Molecular Function;GO:0045449; regulation of transcription; Biological Process;	21.796	25.1768	5.33559	19.4744	-	1.86786		POPTR_0006s14100.1	AT1G19210	ethylene-responsive transcription factor ERF017	IPR001471; Pathogenesis-related transcriptional factor/ERF, DNA-binding;IPR016177; DNA-binding, integrase-type;	GO:0003677; DNA binding; Molecular Function;GO:0003700; sequence-specific DNA binding transcription factor activity; Molecular Function;GO:0006355; regulation of transcription, DNA-dependent; Biological Process;	15.8581	0.122453	0	0	-7.01685	-		POPTR_0008s13990.1	AT2G01950	serine/threonine-protein kinase BRI1-like 2	IPR000719; Protein kinase, catalytic domain;IPR001245; Serine-threonine/tyrosine-protein kinase;IPR001611; Leucine-rich repeat;IPR011009; Protein kinase-like domain;IPR013210; Leucine-rich repeat-containing N-terminal, type 2;	GO:0004672; protein kinase activity; Molecular Function;GO:0005515; protein binding; Molecular Function;GO:0005524; ATP binding; Molecular Function;GO:0006468; protein phosphorylation; Biological Process;	16.5471	0.663212	19.7335	3.53943	-	-2.47905
	POPTR_0007s14810.1	AT2G22880	VQ motif-containing protein	IPR008889; VQ;	-	0	56.661	3.23502	9.50009	15.7901	-		POPTR_0007s10690.1	AT2G28680	RmlC-like cupin	IPR006044; 11-S seed storage protein, plant;IPR006045; Cupin 1;IPR011051; Cupin, RmlC-type;	GO:0045735; nutrient reservoir activity; Molecular Function;	40.0533	36.4179	31.8272	88.6844	-	1.47842		POPTR_0002s09900.1	AT4G08950	Phosphate-responsive 1 family protein	IPR006766; Phosphate-induced protein 1;	-	91.4805	4.30253	5.42743	3.22028	-4.41021	-		POPTR_0013s05520.1	AT1G54385	ARM repeat-containing protein	IPR007022; Survival motor neuron interacting protein 1;IPR016024; Armadillo-type fold;	GO:0000245; spliceosome assembly; Biological Process;GO:0000398; nuclear mRNA splicing, via spliceosome; Biological Process;GO:0005488; binding; Molecular Function;	4.3607	0.294034	2.84947	0.199579	-	-3.83566
	POPTR_0012s01620.1	AT3G22370	alternative oxidase 1A	IPR002680; Alternative oxidase;	GO:0005740; mitochondrial envelope; Cellular Component;GO:0007585; respiratory gaseous exchange; Biological Process;GO:0055114; oxidation-reduction process; Biological Process;	7.88909	108.122	21.1375	81.6461	3.77666	-		POPTR_0019s15310.1	-	-	-	-	0	0	1.89069	17.5757	-	3.2166		POPTR_0002s19990.1	AT5G38700	uncharacterized protein	-	-	182.744	14.6785	23.7197	6.96805	-3.63805	-		POPTR_0004s21810.1	AT4G38210	expansin A20	IPR002963; Expansin;IPR007112; Expansin/pollen allergen, DPBB domain;IPR007117; Pollen allergen/expansin, C-terminal;IPR007118; Expansin/Lol pI;IPR009009; Barwin-related endoglucanase;	GO:0005576; extracellular region; Cellular Component;GO:0009664; plant-type cell wall organization; Biological Process;	8.2949	0.64272	36.6207	7.81322	-	-2.22867
	POPTR_0005s07390.1	AT2G22420	peroxidase	IPR000823; Plant peroxidase;IPR002016; Haem peroxidase, plant/fungal/bacterial;IPR010255; Haem peroxidase;	GO:0004601; peroxidase activity; Molecular Function;GO:0006979; response to oxidative stress; Biological Process;GO:0020037; heme binding; Molecular Function;GO:0055114; oxidation-reduction process; Biological Process;	4.78423	62.368	42.4362	73.2565	3.70445	-		POPTR_0006s06550.1	AT4G28640	auxin-responsive protein IAA11	IPR003311; AUX/IAA protein;IPR011525; Aux/IAA-ARF-dimerisation;	GO:0005634; nucleus; Cellular Component;GO:0045449; regulation of transcription; Biological Process;GO:0046983; protein dimerization activity; Molecular Function;	0.187497	3.3697	0.207681	22.8462	-	6.78144		POPTR_0008s11680.1	AT1G25530	lysine histidine transporter-like 6	IPR013057; Amino acid transporter, transmembrane;	-	20.465	0.573124	4.64711	0.964907	-5.15817	-		POPTR_0001s46390.1	AT4G20800	FAD-binding and BBE domain-containing protein	IPR006094; FAD linked oxidase, N-terminal;IPR012951; Berberine/berberine-like;IPR016166; FAD-binding, type 2;	GO:0003824; catalytic activity; Molecular Function;GO:0016491; oxidoreductase activity; Molecular Function;GO:0050660; flavin adenine dinucleotide binding; Molecular Function;GO:0055114; oxidation-reduction process; Biological Process;	3.86229	6.2703	3.82036	0.238393	-	-4.00229
	POPTR_0011s14220.1	AT4G30580	1-acyl-sn-glycerol-3-phosphate acyltransferase 1	IPR002123; Phospholipid/glycerol acyltransferase;IPR004552; 1-acyl-sn-glycerol-3-phosphate acyltransferase;	GO:0003841; 1-acylglycerol-3-phosphate O-acyltransferase activity; Molecular Function;GO:0008152; metabolic process; Biological Process;GO:0008415; acyltransferase activity; Molecular Function;GO:0008654; phospholipid biosynthetic process; Biological Process;GO:0016020; membrane; Cellular Component;	8.28426	67.6166	11.299	14.8945	3.02893	-		POPTR_0018s10460.1	AT5G57655	xylose isomerase	IPR001998; Xylose isomerase;IPR012307; Xylose isomerase, TIM barrel domain;IPR013022; Xylose isomerase-like, TIM barrel domain;IPR013452; Xylose isomerase, bacterial type;	GO:0005975; carbohydrate metabolic process; Biological Process;GO:0009045; xylose isomerase activity; Molecular Function;	253.193	391.174	143.462	403.1	-	1.49047		POPTR_0006s00790.1	AT5G50740	Heavy-metal-associated domain--containing protein	IPR006121; Heavy metal transport/detoxification protein;	GO:0030001; metal ion transport; Biological Process;GO:0046872; metal ion binding; Molecular Function;	162.72	19.5686	487.231	424.207	-3.05578	-		POPTR_0018s06800.1	AT5G56590	glucan endo-1,3-beta-glucosidase 13	IPR000490; Glycoside hydrolase, family 17;IPR012946; X8;IPR017853; Glycoside hydrolase, superfamily;	GO:0004553; hydrolase activity, hydrolyzing O-glycosyl compounds; Molecular Function;GO:0005975; carbohydrate metabolic process; Biological Process;	12.8242	2.44366	12.4892	2.73695	-	-2.19004
	POPTR_0013s11090.1	AT5G36110	cytochrome P450, family 716, subfamily A, polypeptide 1	IPR001128; Cytochrome P450;IPR002401; Cytochrome P450, E-class, group I;	GO:0004497; monooxygenase activity; Molecular Function;GO:0005506; iron ion binding; Molecular Function;GO:0009055; electron carrier activity; Molecular Function;GO:0020037; heme binding; Molecular Function;GO:0055114; oxidation-reduction process; Biological Process;	6.986	160.227	2.73925	5.79051	4.51951	-		POPTR_0005s11830.1	AT3G51160	GDP-mannose 4,6 dehydratase 2	IPR001509; NAD-dependent epimerase/dehydratase;IPR006368; GDP-mannose 4,6-dehydratase;	GO:0003824; catalytic activity; Molecular Function;GO:0005622; intracellular; Cellular Component;GO:0008446; GDP-mannose 4,6-dehydratase activity; Molecular Function;GO:0019673; GDP-mannose metabolic process; Biological Process;GO:0044237; cellular metabolic process; Biological Process;GO:0050662; coenzyme binding; Molecular Function;	4.88294	26.2025	8.29947	27.1618	-	1.71049		POPTR_0002s16740.1	AT2G46210	Fatty acid/sphingolipid desaturase	IPR001199; Cytochrome b5;IPR005804; Fatty acid desaturase, type 1;	GO:0006629; lipid metabolic process; Biological Process;GO:0016491; oxidoreductase activity; Molecular Function;GO:0020037; heme binding; Molecular Function;GO:0055114; oxidation-reduction process; Biological Process;	25.3748	1.15319	6.69103	1.49253	-4.4597	-		POPTR_0010s14190.1	-	-	-	-	51.9429	5.30858	109.237	17.3094	-	-2.65784
	POPTR_0010s08510.1	AT3G23150	putative ethylene receptor	IPR001789; Signal transduction response regulator, receiver domain;IPR003018; GAF;IPR003594; ATPase-like, ATP-binding domain;IPR003661; Signal transduction histidine kinase, subgroup 1, dimerisation/phosphoacceptor domain;IPR005467; Signal transduction histidine kinase, core;IPR009082; Signal transduction histidine kinase, homodimeric;IPR011006; CheY-like superfamily;	GO:0000155; two-component sensor activity; Molecular Function;GO:0000156; two-component response regulator activity; Molecular Function;GO:0000160; two-component signal transduction system (phosphorelay); Biological Process;GO:0004673; protein histidine kinase activity; Molecular Function;GO:0004871; signal transducer activity; Molecular Function;GO:0005515; protein binding; Molecular Function;GO…	52.6043	450.66	95.345	172.526	3.09879	-		POPTR_0001s27550.1	AT4G37980	cinnamyl alcohol dehydrogenase 7	IPR002085; Alcohol dehydrogenase superfamily, zinc-containing;IPR011032; GroES-like;IPR013149; Alcohol dehydrogenase, C-terminal;IPR013154; Alcohol dehydrogenase GroES-like;	GO:0008270; zinc ion binding; Molecular Function;GO:0016491; oxidoreductase activity; Molecular Function;GO:0055114; oxidation-reduction process; Biological Process;	0.068681	4.72461	2.03424	12.591	-	2.62983		POPTR_0013s06260.1	AT3G03680	C2 and plant phosphoribosyltransferase domain-containing protein	IPR000008; C2 calcium-dependent membrane targeting;IPR008973; C2 calcium/lipid-binding domain, CaLB;IPR013583; Phosphoribosyltransferase C-terminal;IPR018029; C2 membrane targeting protein;	GO:0005515; protein binding; Molecular Function;	4.46375	0.096764	0	0	-5.52764	-		POPTR_0016s10340.1	AT1G34300	lectin protein kinase-like protein	IPR000719; Protein kinase, catalytic domain;IPR000858; S-locus glycoprotein;IPR001480; Bulb-type lectin domain;IPR002290; Serine/threonine-protein kinase domain;IPR003609; Apple-like;IPR011009; Protein kinase-like domain;IPR017442; Serine/threonine-protein kinase-like domain;IPR020635; Tyrosine-protein kinase, catalytic domain;	GO:0004672; protein kinase activity; Molecular Function;GO:0004674; protein serine/threonine kinase activity; Molecular Function;GO:0005524; ATP binding; Molecular Function;GO:0005529; sugar binding; Molecular Function;GO:0006468; protein phosphorylation; Biological Process;GO:0048544; recognition of pollen; Biological Process;	2.47316	7.94407	13.5181	2.22656	-	-2.60201
	POPTR_0001s06790.1	AT2G22590	UDP-glycosyltransferase-like protein	IPR002213; UDP-glucuronosyl/UDP-glucosyltransferase;	GO:0008152; metabolic process; Biological Process;GO:0016758; transferase activity, transferring hexosyl groups; Molecular Function;	0.360268	27.8375	0	0	6.27181	-		POPTR_0012s14100.1	AT5G51760	protein phosphatase	IPR001932; Protein phosphatase 2C-like;IPR014045; Protein phosphatase 2C, N-terminal;IPR015655; Protein phosphatase 2C;	GO:0003824; catalytic activity; Molecular Function;	52.003	106.992	14.8583	197.703	-	3.73399		POPTR_0012s10550.1	AT3G48770	ATP/DNA binding protein	IPR003594; ATPase-like, ATP-binding domain;	GO:0005524; ATP binding; Molecular Function;	5.96995	0.377191	1.7377	0.56089	-3.98435	-		POPTR_0006s27040.1	AT4G32340	tetratricopeptide repeat domain-containing protein-like protein	-	-	45.0554	32.8065	203.808	52.2627	-	-1.96336
	POPTR_0542s00220.1	AT1G77120	alcohol dehydrogenase class-P	IPR002085; Alcohol dehydrogenase superfamily, zinc-containing;IPR011032; GroES-like;IPR013149; Alcohol dehydrogenase, C-terminal;IPR013154; Alcohol dehydrogenase GroES-like;	GO:0008270; zinc ion binding; Molecular Function;GO:0016491; oxidoreductase activity; Molecular Function;GO:0055114; oxidation-reduction process; Biological Process;	6.28851	309.376	31.8929	32.3832	5.6205	-		POPTR_0014s15320.1	AT1G62300	WRKY transcription factor 6	IPR003657; DNA-binding WRKY;	GO:0003700; sequence-specific DNA binding transcription factor activity; Molecular Function;GO:0043565; sequence-specific DNA binding; Molecular Function;GO:0045449; regulation of transcription; Biological Process;	77.5892	172.737	26.3573	85.2894	-	1.69416		POPTR_0002s23090.1	AT3G21710	uncharacterized protein	-	-	33.2101	1.47093	1.01667	0.448741	-4.49682	-		POPTR_0003s16250.1	AT1G28110	serine carboxypeptidase-like 45	IPR001563; Peptidase S10, serine carboxypeptidase;	GO:0004185; serine-type carboxypeptidase activity; Molecular Function;GO:0006508; proteolysis; Biological Process;	22.5202	2.62759	45.6904	12.1914	-	-1.90602
	POPTR_0014s00870.1	AT2G22880	VQ motif-containing protein	IPR008889; VQ;	-	0.785018	19.1016	1.5651	1.19467	4.60482	-		POPTR_0006s11980.1	AT3G10050	threonine dehydratase biosynthetic	IPR001721; Threonine dehydratase, C-terminal;IPR001926; Pyridoxal phosphate-dependent enzyme, beta subunit;IPR005787; Threonine dehydratase I;	GO:0003824; catalytic activity; Molecular Function;GO:0004794; L-threonine ammonia-lyase activity; Molecular Function;GO:0008152; metabolic process; Biological Process;GO:0009097; isoleucine biosynthetic process; Biological Process;GO:0030170; pyridoxal phosphate binding; Molecular Function;	44.4927	114.314	168.13	408.529	-	1.28086		POPTR_0015s03910.1	AT3G18280	protease inhibitor/seed storage/lipid transfer protein (LTP) family protein	IPR003612; Plant lipid transfer protein/seed storage/trypsin-alpha amylase inhibitor;IPR016140; Bifunctional inhibitor/plant lipid transfer protein/seed storage;	-	367.752	23.581	1813.25	507.303	-3.96304	-		POPTR_0002s02130.1	AT1G20080	calcium-dependent lipid-binding domain	IPR000008; C2 calcium-dependent membrane targeting;IPR008973; C2 calcium/lipid-binding domain, CaLB;IPR018029; C2 membrane targeting protein;IPR020477; C2 region;	GO:0005515; protein binding; Molecular Function;	15.4735	3.01327	35.1034	8.02682	-	-2.12871
	POPTR_0016s08040.1	AT3G52710	uncharacterized protein	-	-	22.7223	98.7363	34.3835	70.2727	2.11947	-		POPTR_0001s05650.1	AT1G63440	Cu2+-exporting ATPase	IPR001757; ATPase, P-type, K/Mg/Cd/Cu/Zn/Na/Ca/Na/H-transporter;IPR005834; Haloacid dehalogenase-like hydrolase;IPR006121; Heavy metal transport/detoxification protein;IPR006403; ATPase, P type, cation/copper-transporter;IPR006416; ATPase, P-type, heavy metal translocating;IPR008250; ATPase, P-type, ATPase-associated domain;IPR023214; HAD-like domain;	GO:0003824; catalytic activity; Molecular Function;GO:0004008; copper-exporting ATPase activity; Molecular Function;GO:0005524; ATP binding; Molecular Function;GO:0006754; ATP biosynthetic process; Biological Process;GO:0008152; metabolic process; Biological Process;GO:0015662; ATPase activity, coupled to transmembrane movement of ions, phosphorylative mechanism; Molecular Function;GO:0016020; me…	4.22143	15.3173	2.17235	7.50179	-	1.78798		POPTR_0011s15890.1	AT4G20430	Subtilase family protein	IPR000209; Peptidase S8/S53, subtilisin/kexin/sedolisin;IPR010259; Proteinase inhibitor I9, subtilisin propeptide;IPR015500; Peptidase S8, subtilisin-related;	GO:0004252; serine-type endopeptidase activity; Molecular Function;GO:0006508; proteolysis; Biological Process;GO:0042802; identical protein binding; Molecular Function;GO:0043086; negative regulation of catalytic activity; Biological Process;	11.0054	0.580841	4.42772	1.53283	-4.24392	-		POPTR_0004s09950.1	AT5G38450	cytokinin trans-hydroxylase	IPR001128; Cytochrome P450;IPR002401; Cytochrome P450, E-class, group I;	GO:0004497; monooxygenase activity; Molecular Function;GO:0005506; iron ion binding; Molecular Function;GO:0009055; electron carrier activity; Molecular Function;GO:0020037; heme binding; Molecular Function;GO:0055114; oxidation-reduction process; Biological Process;	0	0	6.44691	0.387838	-	-4.05508
	POPTR_0018s14280.1	AT2G06990	RNA helicase, ATP-dependent, SK12/DOB1 protein	IPR001650; Helicase, C-terminal;IPR011545; DNA/RNA helicase, DEAD/DEAH box type, N-terminal;IPR012961; DSH, C-terminal;IPR014001; DEAD-like helicase;	GO:0003676; nucleic acid binding; Molecular Function;GO:0004386; helicase activity; Molecular Function;GO:0005524; ATP binding; Molecular Function;GO:0008026; ATP-dependent helicase activity; Molecular Function;GO:0016818; hydrolase activity, acting on acid anhydrides, in phosphorus-containing anhydrides; Molecular Function;	8.37459	113.08	22.8115	42.4464	3.75518	-		POPTR_0014s05430.1	AT3G60450	phosphoglycerate mutase-like protein	IPR013078; Histidine phosphatase superfamily, clade-1;	-	0.716185	2.50702	0.379559	6.67568	-	4.13652		POPTR_0001s45250.1	AT2G46770	NAC domain-containing protein 43	IPR003441; No apical meristem (NAM) protein;	GO:0003677; DNA binding; Molecular Function;GO:0045449; regulation of transcription; Biological Process;	8.39596	0.068871	1.33929	0.146376	-6.92965	-		POPTR_0004s08340.1	AT5G37540	aspartyl protease family protein	IPR001461; Peptidase A1;IPR021109; Peptidase aspartic;	GO:0004190; aspartic-type endopeptidase activity; Molecular Function;GO:0006508; proteolysis; Biological Process;	41.8286	5.44249	148.032	27.2932	-	-2.4393
	POPTR_0018s04880.1	AT5G25930	Protein kinase family protein with leucine-rich repeat domain	IPR000719; Protein kinase, catalytic domain;IPR001611; Leucine-rich repeat;IPR011009; Protein kinase-like domain;IPR013210; Leucine-rich repeat-containing N-terminal, type 2;IPR017442; Serine/threonine-protein kinase-like domain;	GO:0004672; protein kinase activity; Molecular Function;GO:0005515; protein binding; Molecular Function;GO:0005524; ATP binding; Molecular Function;GO:0006468; protein phosphorylation; Biological Process;	2.01207	25.0454	25.2912	29.2697	3.6378	-		POPTR_0001s09770.1	AT4G25700	beta-carotene hydroxylase	IPR006694; Fatty acid hydroxylase;	GO:0005506; iron ion binding; Molecular Function;GO:0006633; fatty acid biosynthetic process; Biological Process;GO:0016491; oxidoreductase activity; Molecular Function;GO:0055114; oxidation-reduction process; Biological Process;	2.37775	11.4721	0.32269	6.43441	-	4.31759		POPTR_0008s02180.1	AT3G54260	protein trichome birefringence-like 36	IPR004253; Domain of unknown function DUF231, plant;	-	81.3477	3.22313	102.181	36.967	-4.65757	-		POPTR_0003s14230.1	AT4G23990	cellulose synthase-like protein G3	IPR005150; Cellulose synthase;	GO:0016020; membrane; Cellular Component;GO:0016760; cellulose synthase (UDP-forming) activity; Molecular Function;GO:0030244; cellulose biosynthetic process; Biological Process;	14.3086	0.488853	44.9164	4.88143	-	-3.20186
	POPTR_0002s24200.1	AT1G04760	vesicle-associated membrane protein 72	IPR001388; Synaptobrevin;IPR010908; Longin;IPR011012; Longin-like;	GO:0006810; transport; Biological Process;GO:0016021; integral to membrane; Cellular Component;GO:0016192; vesicle-mediated transport; Biological Process;	33.3012	138.283	39.6621	126.958	2.05398	-		POPTR_0013s07390.1	AT1G64940	cytochrome P450, family 87, subfamily A, polypeptide 6	IPR001128; Cytochrome P450;IPR002401; Cytochrome P450, E-class, group I;	GO:0004497; monooxygenase activity; Molecular Function;GO:0005506; iron ion binding; Molecular Function;GO:0009055; electron carrier activity; Molecular Function;GO:0020037; heme binding; Molecular Function;GO:0055114; oxidation-reduction process; Biological Process;	3.51072	3.93176	20.3275	82.6159	-	2.02299		POPTR_0005s25500.1	AT1G75500	protein walls are thin 1	IPR000620; Drug/metabolite transporter;	GO:0016020; membrane; Cellular Component;	179.527	4.72553	198.926	90.752	-5.24759	-		POPTR_0001s11490.1	AT1G64690	branchless trichome protein	-	-	4.4695	0.29281	7.40498	0.47881	-	-3.95097
	POPTR_0012s09960.1	AT1G67340	zinc finger (MYND type) family protein / F-box family protein	IPR002893; Zinc finger, MYND-type;IPR006597; Sel1-like;	GO:0008270; zinc ion binding; Molecular Function;	1.19352	24.811	26.1084	15.099	4.37768	-		POPTR_0010s16030.1	AT3G17210	putative protein Pop3	IPR011008; Dimeric alpha-beta barrel;IPR013097; Stress responsive alpha-beta barrel;	-	423.816	163.735	76.9842	289.641	-	1.91163		POPTR_0001s46570.1	AT1G30690	patellin-4	IPR001071; Cellular retinaldehyde binding/alpha-tocopherol transport;IPR001251; Cellular retinaldehyde-binding/triple function, C-terminal;IPR008273; Cellular retinaldehyde-binding/triple function, N-terminal;IPR009038; GOLD;IPR011074; Phosphatidylinositol transfer protein-like, N-terminal;	GO:0005215; transporter activity; Molecular Function;GO:0005622; intracellular; Cellular Component;GO:0006810; transport; Biological Process;GO:0016021; integral to membrane; Cellular Component;	58.83	1.46998	15.7038	4.55197	-5.32268	-		POPTR_0019s04960.1	AT1G55370	NDH-dependent cyclic electron flow 5	IPR011013; Glycoside hydrolase-type carbohydrate-binding;	GO:0003824; catalytic activity; Molecular Function;GO:0005975; carbohydrate metabolic process; Biological Process;GO:0030246; carbohydrate binding; Molecular Function;	0	0	3.47185	0.127412	-	-4.76813
	POPTR_0001s38810.1	AT1G17100	SOUL heme-binding protein	IPR006917; SOUL haem-binding protein;IPR011256; Regulatory factor, effector, bacterial;	-	25.6865	142.782	212.779	371.612	2.47473	-		POPTR_0016s05470.1	AT2G41870	remorin-like protein	IPR005516; Remorin, C-terminal;	-	65.6381	131.374	27.4859	109.756	-	1.99753		POPTR_0010s22380.1	AT3G54770	RNA recognition motif-containing protein	IPR000504; RNA recognition motif domain;	GO:0003676; nucleic acid binding; Molecular Function;	19.2466	0.046309	5.13291	0.443044	-8.6991	-		POPTR_0012s01000.1	AT1G64110	P-loop containing nucleoside triphosphate hydrolase-like protein	IPR003593; ATPase, AAA+ type, core;IPR003959; ATPase, AAA-type, core;	GO:0000166; nucleotide binding; Molecular Function;GO:0005524; ATP binding; Molecular Function;GO:0017111; nucleoside-triphosphatase activity; Molecular Function;	16.1333	7.91986	44.7132	8.55909	-	-2.38517
	POPTR_0010s11530.1	AT1G14780	MAC/Perforin domain-containing protein	IPR020864; Membrane attack complex component/perforin (MACPF) domain;	-	5.67447	39.1485	5.7027	9.14644	2.7864	-		POPTR_0002s25870.1	AT4G17940	tetratricopeptide repeat domain-containing protein	IPR003107; RNA-processing protein, HAT helix;IPR013026; Tetratricopeptide repeat-containing;	GO:0005515; protein binding; Molecular Function;GO:0005622; intracellular; Cellular Component;GO:0006396; RNA processing; Biological Process;	10.3186	7.60061	21.9056	72.032	-	1.71734		POPTR_0002s25240.2	-	-	-	-	169.201	2.54546	425.225	181.306	-6.05467	-		POPTR_0015s07420.1	AT1G74520	HVA22-like protein a	IPR004345; TB2/DP1/HVA22-related protein;	-	104.892	14.9124	57.9178	14.3668	-	-2.01127
	POPTR_0001s27750.1	AT1G12740	cytochrome P450, family 87, subfamily A, polypeptide 2	IPR001128; Cytochrome P450;IPR002403; Cytochrome P450, E-class, group IV;	GO:0004497; monooxygenase activity; Molecular Function;GO:0005506; iron ion binding; Molecular Function;GO:0009055; electron carrier activity; Molecular Function;GO:0020037; heme binding; Molecular Function;	23.4308	686.009	70.9318	155.08	4.87175	-		POPTR_0016s10440.1	AT3G53830	Regulator of chromosome condensation (RCC1) family protein	IPR000408; Regulator of chromosome condensation, RCC1;IPR009091; Regulator of chromosome condensation/beta-lactamase-inhibitor protein II;	-	2.69555	10.3901	6.33485	25.6362	-	2.0168		POPTR_0006s08110.1	AT1G62440	leucine-rich repeat/extensin 2	-	-	101.122	8.26095	9.34019	3.78701	-3.61365	-		POPTR_0015s14780.1	AT4G25240	Monocopper oxidase-like protein SKS1	IPR001117; Multicopper oxidase, type 1;IPR008972; Cupredoxin;IPR011706; Multicopper oxidase, type 2;IPR011707; Multicopper oxidase, type 3;	GO:0005507; copper ion binding; Molecular Function;GO:0016491; oxidoreductase activity; Molecular Function;GO:0055114; oxidation-reduction process; Biological Process;	19.2514	1.69117	6.26973	0.935166	-	-2.74511
	POPTR_0002s11520.1	AT1G58440	squalene monooxygenase	IPR003042; Aromatic-ring hydroxylase-like;IPR013698; Squalene epoxidase;	GO:0004506; squalene monooxygenase activity; Molecular Function;GO:0008152; metabolic process; Biological Process;GO:0016021; integral to membrane; Cellular Component;GO:0016491; oxidoreductase activity; Molecular Function;GO:0050660; flavin adenine dinucleotide binding; Molecular Function;GO:0055114; oxidation-reduction process; Biological Process;	21.4637	133.428	19.0441	36.4083	2.63609	-		POPTR_0001s16010.1	AT4G20070	allantoate deiminase	IPR002933; Peptidase M20;IPR010158; Amidase, hydantoinase/carbamoylase;IPR011650; Peptidase M20, dimerisation;	GO:0008152; metabolic process; Biological Process;GO:0016787; hydrolase activity; Molecular Function;GO:0016813; hydrolase activity, acting on carbon-nitrogen (but not peptide) bonds, in linear amidines; Molecular Function;	21.0912	40.1636	46.7026	129.91	-	1.47594		POPTR_0010s11290.1	AT1G14730	Cytochrome b561/ferric reductase transmembrane-like protein	IPR004877; Cytochrome b561, eukaryote;IPR006593; Cytochrome b561/ferric reductase transmembrane;	GO:0016021; integral to membrane; Cellular Component;	77.2894	5.10161	55.6622	31.6208	-3.92125	-		POPTR_0013s12490.1	AT2G20520	fasciclin-like arabinogalactan protein 6	IPR000782; FAS1 domain;	-	10.5772	0.596723	18.2071	2.01984	-	-3.17219
	POPTR_0005s16590.1	-	-	IPR001547; Glycoside hydrolase, family 5;IPR008999; Actin cross-linking;IPR017853; Glycoside hydrolase, superfamily;	GO:0004553; hydrolase activity, hydrolyzing O-glycosyl compounds; Molecular Function;GO:0005975; carbohydrate metabolic process; Biological Process;	1.29106	80.9235	2.37235	21.1414	5.96993	-		POPTR_0015s14640.1	AT5G62350	invertase/pectin methylesterase inhibitor family protein / DC 1.2-like protein	IPR006501; Pectinesterase inhibitor;	GO:0004857; enzyme inhibitor activity; Molecular Function;GO:0030599; pectinesterase activity; Molecular Function;	78.6509	85.6603	43.3564	163.869	-	1.91823		POPTR_0010s13830.1	AT1G25510	aspartyl protease-like protein	IPR001461; Peptidase A1;IPR021109; Peptidase aspartic;	GO:0004190; aspartic-type endopeptidase activity; Molecular Function;GO:0006508; proteolysis; Biological Process;	20.0871	0.44901	8.5578	1.83817	-5.48338	-		POPTR_0014s17310.1	AT3G25500	formin-like protein 1	IPR003104; Actin-binding FH2/DRF autoregulatory;IPR015425; Actin-binding FH2;	GO:0003779; actin binding; Molecular Function;GO:0016043; cellular component organization; Biological Process;GO:0030036; actin cytoskeleton organization; Biological Process;	29.3782	5.84356	38.0184	8.46103	-	-2.16779
	POPTR_0009s12400.1	AT2G16430	purple acid phosphatase 10	IPR004843; Metallo-dependent phosphatase;IPR008963; Purple acid phosphatase-like, N-terminal;	GO:0003993; acid phosphatase activity; Molecular Function;GO:0016787; hydrolase activity; Molecular Function;GO:0046872; metal ion binding; Molecular Function;	56.7897	310.568	340.268	229.201	2.45121	-		POPTR_0015s03770.1	AT1G25340	myb domain protein 116	IPR001005; SANT domain, DNA binding;IPR009057; Homeodomain-like;IPR014778; Myb, DNA-binding;IPR015495; Myb transcription factor;IPR017930; Transcription regulator HTH, Myb-type, DNA-binding;	GO:0003677; DNA binding; Molecular Function;GO:0005515; protein binding; Molecular Function;	27.8946	77.3058	4.13102	28.5814	-	2.79051		POPTR_0013s14710.1	AT1G11330	putative receptor-like protein kinase	IPR000719; Protein kinase, catalytic domain;IPR000742; Epidermal growth factor-like, type 3;IPR000858; S-locus glycoprotein;IPR001245; Serine-threonine/tyrosine-protein kinase;IPR001480; Bulb-type lectin domain;IPR003609; Apple-like;IPR006210; Epidermal growth factor-like;IPR011009; Protein kinase-like domain;IPR013227; PAN-2 domain;IPR021820; S-locus receptor kinase, C-terminal;	GO:0004672; protein kinase activity; Molecular Function;GO:0005515; protein binding; Molecular Function;GO:0005524; ATP binding; Molecular Function;GO:0005529; sugar binding; Molecular Function;GO:0006468; protein phosphorylation; Biological Process;GO:0048544; recognition of pollen; Biological Process;	17.4925	0.738369	25.046	15.6045	-4.56625	-		POPTR_0018s12630.1	AT2G10940	bifunctional inhibitor/lipid-transfer protein/seed storage 2S albumin-like protein	IPR003612; Plant lipid transfer protein/seed storage/trypsin-alpha amylase inhibitor;IPR016140; Bifunctional inhibitor/plant lipid transfer protein/seed storage;	-	2.43473	0.083134	77.61	4.11614	-	-4.23688
	POPTR_0012s13580.1	AT2G45550	cytochrome P450 76C4	IPR001128; Cytochrome P450;IPR002401; Cytochrome P450, E-class, group I;	GO:0004497; monooxygenase activity; Molecular Function;GO:0005506; iron ion binding; Molecular Function;GO:0009055; electron carrier activity; Molecular Function;GO:0020037; heme binding; Molecular Function;GO:0055114; oxidation-reduction process; Biological Process;	5.52808	32.4506	3.08677	8.40935	2.55339	-		POPTR_0012s10290.1	AT5G13080	putative WRKY transcription factor 75	IPR003657; DNA-binding WRKY;	GO:0003700; sequence-specific DNA binding transcription factor activity; Molecular Function;GO:0043565; sequence-specific DNA binding; Molecular Function;GO:0045449; regulation of transcription; Biological Process;	27.6719	115.613	9.02501	42.0871	-	2.22138		POPTR_1833s00200.1	AT2G37430	C2H2 and C2HC zinc finger domain-containing protein	IPR007087; Zinc finger, C2H2-type;IPR015880; Zinc finger, C2H2-like;	GO:0005622; intracellular; Cellular Component;GO:0008270; zinc ion binding; Molecular Function;	133.241	9.497	10.6362	12.6431	-3.81043	-
	POPTR_0001s31950.1	AT1G22360	UDP-glucosyl transferase 85A2	IPR002213; UDP-glucuronosyl/UDP-glucosyltransferase;	GO:0008152; metabolic process; Biological Process;GO:0016758; transferase activity, transferring hexosyl groups; Molecular Function;	5.82534	230.613	6.39555	6.05022	5.30699	-		POPTR_0018s12790.1	AT1G04550	auxin-responsive protein IAA12	IPR003311; AUX/IAA protein;IPR011525; Aux/IAA-ARF-dimerisation;	GO:0005634; nucleus; Cellular Component;GO:0045449; regulation of transcription; Biological Process;GO:0046983; protein dimerization activity; Molecular Function;	1.61509	9.89887	1.73564	25.0195	-	3.84952		POPTR_0010s17060.1	AT1G69420	putative S-acyltransferase	IPR001594; Zinc finger, DHHC-type, palmitoyltransferase;	GO:0008270; zinc ion binding; Molecular Function;	17.5767	1.2126	6.49672	5.05127	-3.85748	-
	POPTR_0001s22390.1	AT3G11840	plant U-box 24 protein	IPR003613; U box domain;IPR016024; Armadillo-type fold;	GO:0000151; ubiquitin ligase complex; Cellular Component;GO:0004842; ubiquitin-protein ligase activity; Molecular Function;GO:0005488; binding; Molecular Function;GO:0016567; protein ubiquitination; Biological Process;	0.320279	11.3732	3.30379	9.35026	5.15017	-		POPTR_0014s02530.1	AT1G46768	ethylene-responsive transcription factor RAP2-1	IPR001471; Pathogenesis-related transcriptional factor/ERF, DNA-binding;IPR016177; DNA-binding, integrase-type;	GO:0003677; DNA binding; Molecular Function;GO:0003700; sequence-specific DNA binding transcription factor activity; Molecular Function;GO:0006355; regulation of transcription, DNA-dependent; Biological Process;	17.5282	25.7869	8.42922	31.8845	-	1.91938		POPTR_0010s21180.1	AT3G12110	actin-11	IPR004000; Actin-like;	-	48.9526	4.07118	16.5064	4.87795	-3.58787	-
	POPTR_0001s27730.1	AT1G12740	cytochrome P450, family 87, subfamily A, polypeptide 2	IPR001128; Cytochrome P450;IPR002403; Cytochrome P450, E-class, group IV;	GO:0004497; monooxygenase activity; Molecular Function;GO:0005506; iron ion binding; Molecular Function;GO:0009055; electron carrier activity; Molecular Function;GO:0020037; heme binding; Molecular Function;	35.9081	1182.22	122.568	257.244	5.04105	-		POPTR_0006s09350.4	-	-	-	-	8.03439	13.9392	6.39135	27.8592	-	2.12396		POPTR_0001s35880.1	AT3G01680	uncharacterized protein	IPR021640; Mediator complex subunit Med28;	-	37.9633	2.57695	26.0682	12.4275	-3.88087	-
	POPTR_0003s12410.1	AT1G63245	CLAVATA3/ESR-related protein 14	-	-	14.3174	154.741	7.37032	24.0851	3.43401	-		POPTR_0008s09850.1	AT1G64940	cytochrome P450, family 87, subfamily A, polypeptide 6	IPR001128; Cytochrome P450;IPR002401; Cytochrome P450, E-class, group I;	GO:0004497; monooxygenase activity; Molecular Function;GO:0005506; iron ion binding; Molecular Function;GO:0009055; electron carrier activity; Molecular Function;GO:0020037; heme binding; Molecular Function;GO:0055114; oxidation-reduction process; Biological Process;	45.251	174.98	1.87847	11.4418	-	2.60669		POPTR_0010s18640.1	AT5G16250	uncharacterized protein	-	-	70.4328	2.6224	40.851	10.7406	-4.74729	-
	POPTR_0002s11460.1	AT4G37770	1-aminocyclopropane-1-carboxylate synthase 8	IPR001176; 1-aminocyclopropane-1-carboxylate synthase;IPR004839; Aminotransferase, class I/classII;IPR015424; Pyridoxal phosphate-dependent transferase, major domain;	GO:0009058; biosynthetic process; Biological Process;GO:0016769; transferase activity, transferring nitrogenous groups; Molecular Function;GO:0016847; 1-aminocyclopropane-1-carboxylate synthase activity; Molecular Function;GO:0030170; pyridoxal phosphate binding; Molecular Function;	0	6.52495	0	0	12.6718	-		POPTR_0006s27480.1	AT5G11090	serine-rich protein-like protein	-	-	54.9519	115.095	51.4529	151.892	-	1.56172		POPTR_0016s13270.1	AT5G01600	ferritin heavy chain	IPR001519; Ferritin;IPR008331; Ferritin/DPS protein domain;IPR009040; Ferritin-like;IPR009078; Ferritin/ribonucleotide reductase-like;	GO:0005488; binding; Molecular Function;GO:0006826; iron ion transport; Biological Process;GO:0006879; cellular iron ion homeostasis; Biological Process;GO:0008199; ferric iron binding; Molecular Function;GO:0016491; oxidoreductase activity; Molecular Function;GO:0046914; transition metal ion binding; Molecular Function;GO:0055114; oxidation-reduction process; Biological Process;	340.099	27.1414	233.73	168.162	-3.64739	-
	POPTR_0003s12190.1	AT1G12710	F-box protein PP2-A12	IPR001810; F-box domain, cyclin-like;IPR022364; F-box domain, Skp2-like;	GO:0005515; protein binding; Molecular Function;	14.6394	79.93	14.9324	47.9285	2.44888	-		POPTR_0009s09890.1	AT4G37260	myb domain protein 73	IPR001005; SANT domain, DNA binding;IPR009057; Homeodomain-like;IPR014778; Myb, DNA-binding;IPR015495; Myb transcription factor;IPR017930; Transcription regulator HTH, Myb-type, DNA-binding;	GO:0003677; DNA binding; Molecular Function;GO:0005515; protein binding; Molecular Function;	0.481876	1.93545	0.316205	4.77972	-	3.91799		POPTR_0001s35870.1	AT3G01680	uncharacterized protein	IPR021640; Mediator complex subunit Med28;	-	77.3315	6.48087	40.1548	20.7996	-3.5768	-
	POPTR_0005s16530.1	AT1G22150	sulfate transporter 1.3	IPR001902; Sulphate anion transporter;IPR002645; Sulphate transporter/antisigma-factor antagonist STAS;IPR011547; Sulphate transporter;	GO:0005215; transporter activity; Molecular Function;GO:0006810; transport; Biological Process;GO:0008271; secondary active sulfate transmembrane transporter activity; Molecular Function;GO:0008272; sulfate transport; Biological Process;GO:0016020; membrane; Cellular Component;GO:0016021; integral to membrane; Cellular Component;GO:0055085; transmembrane transport; Biological Process;	3.39238	24.089	5.12235	6.78161	2.82801	-		POPTR_0015s01550.1	AT5G24270	calcineurin B-like protein 4	IPR001125; Recoverin;IPR002048; Calcium-binding EF-hand;IPR018249; EF-HAND 2;	GO:0005509; calcium ion binding; Molecular Function;	5.8317	11.9	2.71413	12.619	-	2.21704		POPTR_0017s13490.1	AT5G15780	Pollen Ole e 1 allergen and extensin family protein	IPR006041; Pollen Ole e 1 allergen/extensin;	-	64.5807	3.78649	335.31	208.82	-4.09217	-
	POPTR_0010s09290.1	-	-	-	-	13.2023	381.935	106.098	161.354	4.85447	-		POPTR_0010s18970.1	AT2G40410	Ca(2+)-dependent nuclease-like protein	IPR006021; Staphylococcal nuclease (SNase-like);IPR009080; Aminoacyl-tRNA synthetase, class 1a, anticodon-binding;IPR016071; Staphylococcal nuclease (SNase-like), OB-fold;	GO:0000166; nucleotide binding; Molecular Function;GO:0003676; nucleic acid binding; Molecular Function;GO:0004812; aminoacyl-tRNA ligase activity; Molecular Function;GO:0005524; ATP binding; Molecular Function;GO:0005737; cytoplasm; Cellular Component;GO:0006412; translation; Biological Process;GO:0006418; tRNA aminoacylation for protein translation; Biological Process;GO:0016788; hydrolase acti…	9.6587	39.7913	5.2133	31.73	-	2.60558		POPTR_0001s02710.1	AT4G17980	NAC domain containing protein 71	IPR003441; No apical meristem (NAM) protein;	GO:0003677; DNA binding; Molecular Function;GO:0045449; regulation of transcription; Biological Process;	110.732	13.2014	10.4409	17.3752	-3.06831	-
	POPTR_0010s00560.1	AT1G48300	uncharacterized protein	IPR012336; Thioredoxin-like fold;	-	6.08327	44.1039	34.2908	48.6732	2.85799	-		POPTR_0017s12550.1	AT5G15410	cyclic nucleotide-gated ion channel 2	IPR000595; Cyclic nucleotide-binding domain;IPR018490; Cyclic nucleotide-binding-like;	-	0	0	0.113107	1.56478	-	3.7902		POPTR_0001s38120.1	AT2G34710	homeobox-leucine zipper protein ATHB-14	IPR001356; Homeobox;IPR002913; Lipid-binding START;IPR004827; Basic-leucine zipper (bZIP) transcription factor;IPR009057; Homeodomain-like;IPR013978; MEKHLA;	GO:0003700; sequence-specific DNA binding transcription factor activity; Molecular Function;GO:0005515; protein binding; Molecular Function;GO:0006355; regulation of transcription, DNA-dependent; Biological Process;GO:0043565; sequence-specific DNA binding; Molecular Function;	71.2109	8.16248	44.3167	27.9279	-3.12502	-
	POPTR_0007s08160.1	AT1G56130	putative LRR receptor-like serine/threonine-protein kinase	IPR000719; Protein kinase, catalytic domain;IPR001245; Serine-threonine/tyrosine-protein kinase;IPR001611; Leucine-rich repeat;IPR011009; Protein kinase-like domain;IPR021720; Malectin;	GO:0004672; protein kinase activity; Molecular Function;GO:0005515; protein binding; Molecular Function;GO:0005524; ATP binding; Molecular Function;GO:0006468; protein phosphorylation; Biological Process;	3.72675	23.2109	1.55851	4.49395	2.63881	-		POPTR_0005s06960.1	AT3G52430	protein PHYTOALEXIN DEFICIENT 4	IPR002921; Lipase, class 3;	GO:0004806; triglyceride lipase activity; Molecular Function;GO:0006629; lipid metabolic process; Biological Process;	7.15778	27.7808	8.23787	26.8118	-	1.70252		POPTR_0014s01910.1	AT5G67360	subtilisin-like protease	IPR000209; Peptidase S8/S53, subtilisin/kexin/sedolisin;IPR003137; Protease-associated domain, PA;IPR010259; Proteinase inhibitor I9, subtilisin propeptide;IPR015500; Peptidase S8, subtilisin-related;	GO:0004252; serine-type endopeptidase activity; Molecular Function;GO:0006508; proteolysis; Biological Process;GO:0042802; identical protein binding; Molecular Function;GO:0043086; negative regulation of catalytic activity; Biological Process;	263.295	24.357	90.0917	107.029	-3.43428	-
	POPTR_0001s47060.1	AT2G45600	alpha/beta-hydrolase domain-containing protein	IPR013094; Alpha/beta hydrolase fold-3;	GO:0008152; metabolic process; Biological Process;GO:0016787; hydrolase activity; Molecular Function;	0.929567	16.9218	0.762741	5.26731	4.18618	-		POPTR_0010s12910.1	AT2G01170	bidirectional amino acid transporter 1	IPR002293; Amino acid/polyamine transporter I;IPR004756; Amino acid permease subfamily;IPR004841; Amino acid permease domain;	GO:0006810; transport; Biological Process;GO:0006865; amino acid transport; Biological Process;GO:0015171; amino acid transmembrane transporter activity; Molecular Function;GO:0016020; membrane; Cellular Component;GO:0016021; integral to membrane; Cellular Component;GO:0055085; transmembrane transport; Biological Process;	7.66249	13.292	2.18078	7.95261	-	1.86658		POPTR_0016s13540.1	AT3G51670	patellin-6	IPR001251; Cellular retinaldehyde-binding/triple function, C-terminal;IPR008273; Cellular retinaldehyde-binding/triple function, N-terminal;IPR009038; GOLD;IPR011074; Phosphatidylinositol transfer protein-like, N-terminal;	GO:0006810; transport; Biological Process;GO:0016021; integral to membrane; Cellular Component;	156.938	16.2408	164.674	78.5476	-3.2725	-
	POPTR_0008s15490.1	AT3G22600	bifunctional inhibitor/lipid-transfer protein/seed storage 2S albumin-like protein	IPR000528; Plant lipid transfer protein/Par allergen;IPR003612; Plant lipid transfer protein/seed storage/trypsin-alpha amylase inhibitor;IPR016140; Bifunctional inhibitor/plant lipid transfer protein/seed storage;	GO:0006869; lipid transport; Biological Process;GO:0008289; lipid binding; Molecular Function;	9.48931	83.5625	15.5165	31.0589	3.13848	-		POPTR_0006s09160.1	AT2G37770	NAD(P)-linked oxidoreductase-like protein	IPR001395; Aldo/keto reductase;IPR020471; Aldo/keto reductase subgroup;IPR023210; NADP-dependent oxidoreductase domain;	GO:0016491; oxidoreductase activity; Molecular Function;GO:0055114; oxidation-reduction process; Biological Process;	48.407	116.313	47.546	119.03	-	1.32393		POPTR_0008s15040.1	AT5G26330	plastocyanin-like domain-containing protein / putative mavicyanin	IPR003245; Plastocyanin-like;IPR008972; Cupredoxin;	GO:0005507; copper ion binding; Molecular Function;GO:0009055; electron carrier activity; Molecular Function;	102.262	6.75171	19.7896	20.6912	-3.92087	-
	POPTR_0010s07120.1	AT2G29420	glutathione S-transferase tau 7	IPR004045; Glutathione S-transferase, N-terminal;IPR004046; Glutathione S-transferase, C-terminal;IPR010987; Glutathione S-transferase, C-terminal-like;IPR012336; Thioredoxin-like fold;IPR017933; Glutathione S-transferase/chloride channel, C-terminal;	GO:0005515; protein binding; Molecular Function;	1.59894	68.203	10.7474	16.8631	5.41464	-		POPTR_0001s33200.1	AT4G18930	cyclic phosphodiesterase	IPR009097; RNA ligase/cyclic nucleotide phosphodiesterase;IPR012386; 2',3'-cyclic-nucleotide 3'-phosphodiesterase;	GO:0003824; catalytic activity; Molecular Function;GO:0004112; cyclic-nucleotide phosphodiesterase activity; Molecular Function;GO:0005622; intracellular; Cellular Component;GO:0016070; RNA metabolic process; Biological Process;	1.35198	13.2609	5.03353	30.5153	-	2.59989		POPTR_0001s03290.1	AT1G16070	Tubby-like protein 8	IPR000007; Tubby, C-terminal;	-	7.15753	0.065631	4.32059	1.13275	-6.76894	-
	POPTR_0006s02310.1	AT1G22400	cytokinin-O-glucosyltransferase 2	IPR002213; UDP-glucuronosyl/UDP-glucosyltransferase;	GO:0008152; metabolic process; Biological Process;GO:0016758; transferase activity, transferring hexosyl groups; Molecular Function;	2.08909	51.9226	0	1.42623	4.63542	-		POPTR_0014s17400.1	AT4G12800	photosystem I reaction center subunit XI	IPR003757; Photosystem I PsaL, reaction centre subunit XI;	GO:0009538; photosystem I reaction center; Cellular Component;GO:0015979; photosynthesis; Biological Process;	4.94132	4.81852	67.3023	191.281	-	1.50696		POPTR_0001s39130.1	AT1G17020	protein SRG1	IPR005123; Oxoglutarate/iron-dependent oxygenase;	GO:0016491; oxidoreductase activity; Molecular Function;	106.907	11.7721	5.56704	1.41713	-3.18291	-
	POPTR_0001s22170.1	AT2G21100	disease resistance-responsive, dirigent domain-containing protein	IPR004265; Plant disease resistance response protein;	-	6.96354	411.31	18.0178	50.0453	5.88426	-		POPTR_0007s05020.1	-	-	IPR008004; Uncharacterised protein family UPF0503;	-	21.4684	19.4308	2.06914	12.8331	-	2.63277		POPTR_0016s11950.1	AT2G38080	laccase-4	IPR001117; Multicopper oxidase, type 1;IPR008972; Cupredoxin;IPR011706; Multicopper oxidase, type 2;IPR011707; Multicopper oxidase, type 3;IPR017761; Laccase;	GO:0005507; copper ion binding; Molecular Function;GO:0008471; laccase activity; Molecular Function;GO:0016491; oxidoreductase activity; Molecular Function;GO:0046274; lignin catabolic process; Biological Process;GO:0048046; apoplast; Cellular Component;GO:0055114; oxidation-reduction process; Biological Process;	12.406	0.439051	2.07778	2.19805	-4.82051	-
	POPTR_0015s06430.1	AT1G13360	uncharacterized protein	-	-	8.74945	47.0176	41.8732	94.337	2.42594	-		POPTR_0010s20240.1	AT5G05840	uncharacterized protein	IPR006873; Protein of unknown function DUF620;	-	13.9694	47.2786	13.2616	48.5297	-	1.87161		POPTR_0003s01440.2	-	-	-	-	126.672	4.97396	106.35	26.5887	-4.67056	-
	POPTR_0005s01590.2	-	-	-	-	2.62193	16.2731	13.6343	15.4851	2.63379	-		POPTR_0019s14860.1	AT2G30360	CBL-interacting serine/threonine-protein kinase 11	IPR000719; Protein kinase, catalytic domain;IPR002290; Serine/threonine-protein kinase domain;IPR004041; NAF domain;IPR011009; Protein kinase-like domain;IPR017442; Serine/threonine-protein kinase-like domain;IPR018451; NAF/FISL domain;	GO:0004672; protein kinase activity; Molecular Function;GO:0004674; protein serine/threonine kinase activity; Molecular Function;GO:0005524; ATP binding; Molecular Function;GO:0006468; protein phosphorylation; Biological Process;GO:0007165; signal transduction; Biological Process;	66.6863	32.0245	12.3543	49.1184	-	1.99126		POPTR_0002s08530.1	AT1G21880	LysM domain-containing GPI-anchored protein 1	IPR002482; Peptidoglycan-binding Lysin subgroup;IPR018392; Peptidoglycan-binding lysin domain;	GO:0016998; cell wall macromolecule catabolic process; Biological Process;	50.8969	3.90159	52.5614	17.0029	-3.70544	-
	POPTR_0004s06930.1	AT3G16520	UDP-glucosyl transferase 88A1	IPR002213; UDP-glucuronosyl/UDP-glucosyltransferase;	GO:0008152; metabolic process; Biological Process;GO:0016758; transferase activity, transferring hexosyl groups; Molecular Function;	6.23906	53.0079	7.94559	8.43651	3.08681	-		POPTR_0001s25200.1	AT1G07430	protein phosphatase 2C 3	IPR001932; Protein phosphatase 2C-like;IPR014045; Protein phosphatase 2C, N-terminal;IPR015655; Protein phosphatase 2C;	GO:0003824; catalytic activity; Molecular Function;	4.3348	2.33955	2.76263	9.4118	-	1.76843		POPTR_0002s08400.2	-	-	-	-	14.2026	0.937903	2.8095	0.781876	-3.92057	-
	POPTR_0005s15670.1	AT3G02550	LOB domain-containing protein 41	IPR004883; Lateral organ boundaries, LOB;	-	14.4676	133.908	154.223	178.485	3.21034	-		POPTR_0001s33900.1	AT3G27150	F-box/kelch-repeat protein	IPR006652; Kelch repeat type 1;	GO:0005515; protein binding; Molecular Function;	111.077	405.239	51.3592	178.153	-	1.79443		POPTR_0010s20840.1	AT5G02140	pathogenesis-related thaumatin-like protein	IPR001938; Thaumatin, pathogenesis-related;	-	162.696	5.10169	64.9079	19.8136	-4.99506	-
	POPTR_0007s11360.1	AT2G26560	phospholipase A 2A	IPR002641; Patatin/Phospholipase A2-related;IPR016035; Acyl transferase/acyl hydrolase/lysophospholipase;	GO:0006629; lipid metabolic process; Biological Process;GO:0008152; metabolic process; Biological Process;	10.3504	193.417	25.3506	64.682	4.22396	-		POPTR_0001s39950.1	-	-	IPR002227; Tyrosinase;IPR008922; Di-copper centre-containing;IPR022739; Polyphenol oxidase, central domain;IPR022740; Polyphenol oxidase, C-terminal;	GO:0004097; catechol oxidase activity; Molecular Function;GO:0008152; metabolic process; Biological Process;GO:0016491; oxidoreductase activity; Molecular Function;GO:0055114; oxidation-reduction process; Biological Process;	196.641	1713.03	102.933	712.734	-	2.79165		POPTR_0013s06990.1	AT5G12080	mechanosensitive channel of small conductance-like 10	IPR006685; Mechanosensitive ion channel MscS;IPR010920; Like-Sm ribonucleoprotein (LSM)-related domain;	GO:0016020; membrane; Cellular Component;GO:0055085; transmembrane transport; Biological Process;	29.3364	0.17112	3.68169	0.802264	-7.42154	-
	POPTR_0016s00850.1	AT4G16380	metal ion binding protein	IPR006121; Heavy metal transport/detoxification protein;	GO:0030001; metal ion transport; Biological Process;GO:0046872; metal ion binding; Molecular Function;	3.51387	62.9914	31.2966	73.5321	4.16402	-		POPTR_0001s10660.1	AT4G23895	Pleckstrin homology (PH) domain-containing protein	-	-	26.9711	32.9075	31.1917	97.7051	-	1.64727		POPTR_0013s07980.1	AT3G03130	uncharacterized protein	-	-	39.6416	1.55196	11.2837	3.66417	-4.67485	-
	POPTR_0005s14040.1	AT2G23620	methyl esterase 1	IPR000073; Alpha/beta hydrolase fold-1;	-	6.64663	85.4286	3.0313	12.8356	3.68402	-		POPTR_0001s13720.1	-	-	-	-	0.911269	1.93405	2.31539	9.56688	-	2.0468		POPTR_1112s00210.1	AT5G65360	histone H3	IPR000164; Histone H3;IPR007125; Histone core;IPR009072; Histone-fold;	GO:0000786; nucleosome; Cellular Component;GO:0003677; DNA binding; Molecular Function;GO:0006334; nucleosome assembly; Biological Process;	16.0818	0.167307	3.06459	0.79577	-6.58679	-
	POPTR_0006s17940.1	AT2G36460	fructose-bisphosphate aldolase, class I	IPR000741; Fructose-bisphosphate aldolase, class-I;	GO:0004332; fructose-bisphosphate aldolase activity; Molecular Function;GO:0006096; glycolysis; Biological Process;	482.514	2184.6	2183.48	2853.95	2.17873	-		POPTR_0004s02040.1	AT1G24020	MLP-like protein 423	IPR000916; Bet v I allergen;	GO:0006952; defense response; Biological Process;GO:0009607; response to biotic stimulus; Biological Process;	0	11.1984	0.129684	10.4549	-	6.33303		POPTR_0006s11390.1	AT2G38620	cyclin-dependent kinase B1-2	IPR000719; Protein kinase, catalytic domain;IPR002290; Serine/threonine-protein kinase domain;IPR011009; Protein kinase-like domain;IPR017442; Serine/threonine-protein kinase-like domain;	GO:0004672; protein kinase activity; Molecular Function;GO:0004674; protein serine/threonine kinase activity; Molecular Function;GO:0005524; ATP binding; Molecular Function;GO:0006468; protein phosphorylation; Biological Process;	29.8181	2.06916	9.31569	3.84015	-3.84907	-
	POPTR_0010s24880.1	AT2G26230	urate oxidase	IPR002042; Uricase;	GO:0006144; purine base metabolic process; Biological Process;GO:0016491; oxidoreductase activity; Molecular Function;GO:0055114; oxidation-reduction process; Biological Process;	128.361	633.496	354.577	846.425	2.30313	-		POPTR_0001s14310.1	AT5G13930	chalcone synthase	IPR001099; Chalcone/stilbene synthase, N-terminal;IPR012328; Chalcone/stilbene synthase, C-terminal;IPR016039; Thiolase-like;	GO:0003824; catalytic activity; Molecular Function;GO:0008152; metabolic process; Biological Process;GO:0008415; acyltransferase activity; Molecular Function;GO:0009058; biosynthetic process; Biological Process;	62.4591	31.2619	64.7916	179.322	-	1.46867		POPTR_0002s01100.1	AT1G76310	cyclin-B2-4	IPR004367; Cyclin, C-terminal;IPR006670; Cyclin;IPR006671; Cyclin, N-terminal;IPR011028; Cyclin-like;	GO:0005634; nucleus; Cellular Component;	19.9503	0.535755	8.42106	1.36382	-5.2187	-
	POPTR_0010s13360.1	AT1G68450	VQ motif-containing protein	IPR008889; VQ;	-	0.213549	15.2868	0.294329	2.28377	6.16158	-		POPTR_0002s15400.1	AT3G52790	peptidoglycan-binding LysM domain-containing protein	IPR018392; Peptidoglycan-binding lysin domain;	GO:0016998; cell wall macromolecule catabolic process; Biological Process;	3.48364	46.4757	3.89294	89.8739	-	4.52897		POPTR_0010s00350.1	-	-	-	-	182.092	10.8046	136.383	48.601	-4.07495	-
	POPTR_0005s13930.1	AT5G66985	uncharacterized protein	-	-	17.3	379.799	552.176	648.632	4.45639	-		POPTR_0001s40000.1	AT1G78780	pathogenesis-related protein	-	-	3.22629	5.77593	173.025	441.469	-	1.35133		POPTR_0018s09060.1	AT4G29100	transcription factor bHLH68	IPR011598; Helix-loop-helix DNA-binding;	GO:0005634; nucleus; Cellular Component;GO:0030528; transcription regulator activity; Molecular Function;GO:0045449; regulation of transcription; Biological Process;	106.002	12.2907	68.8472	40.3851	-3.10846	-
	POPTR_0005s01890.1	AT4G02080	GTP-binding protein SAR1A	IPR005225; Small GTP-binding protein;IPR006687; Small GTPase SAR1-type;IPR006688; ADP-ribosylation factor;IPR006689; ARF/SAR superfamily;	GO:0005525; GTP binding; Molecular Function;GO:0005622; intracellular; Cellular Component;GO:0006886; intracellular protein transport; Biological Process;GO:0007264; small GTPase mediated signal transduction; Biological Process;	29.1219	205.903	86.4891	127.23	2.82179	-		POPTR_0001s30980.1	AT2G15480	UDP-glucosyl transferase 73B5	IPR002213; UDP-glucuronosyl/UDP-glucosyltransferase;	GO:0008152; metabolic process; Biological Process;GO:0016758; transferase activity, transferring hexosyl groups; Molecular Function;	1.67776	10.5622	1.38927	10.597	-	2.93126		POPTR_0015s07500.1	AT5G62550	uncharacterized protein	-	-	63.2028	4.6256	37.7936	11.9643	-3.77228	-
	POPTR_0013s10580.1	AT1G33590	leucine-rich repeat-containing protein	IPR001611; Leucine-rich repeat;IPR003591; Leucine-rich repeat, typical subtype;	GO:0005515; protein binding; Molecular Function;	60.7986	374.209	123.368	217.681	2.62174	-		POPTR_0004s12170.1	AT5G39670	putative calcium-binding protein CML45	IPR002048; Calcium-binding EF-hand;IPR018248; EF-hand;IPR018249; EF-HAND 2;	GO:0005509; calcium ion binding; Molecular Function;	54.0173	25.1417	5.54171	20.4756	-	1.8855		POPTR_0001s37630.1	-	-	-	-	47.1254	1.27072	22.5471	4.97739	-5.21279	-
	POPTR_0013s10180.1	AT1G76690	12-oxophytodienoate reductase 2	IPR001155; NADH:flavin oxidoreductase/NADH oxidase, N-terminal;	GO:0010181; FMN binding; Molecular Function;GO:0016491; oxidoreductase activity; Molecular Function;	8.99766	135.972	16.3864	33.3543	3.91762	-		POPTR_0019s11090.1	AT1G22640	transcription factor MYB3	IPR001005; SANT domain, DNA binding;IPR009057; Homeodomain-like;IPR014778; Myb, DNA-binding;IPR015495; Myb transcription factor;IPR017930; Transcription regulator HTH, Myb-type, DNA-binding;	GO:0003677; DNA binding; Molecular Function;GO:0005515; protein binding; Molecular Function;	12.2328	19.6795	17.2368	57.9261	-	1.74872		POPTR_0001s45400.1	AT1G32928	uncharacterized protein	-	-	172.276	16.9236	11.0173	12.7636	-3.34761	-
	POPTR_0014s09660.1	AT2G35930	E3 ubiquitin-protein ligase PUB23	IPR003613; U box domain;IPR016024; Armadillo-type fold;	GO:0000151; ubiquitin ligase complex; Cellular Component;GO:0004842; ubiquitin-protein ligase activity; Molecular Function;GO:0005488; binding; Molecular Function;GO:0016567; protein ubiquitination; Biological Process;	0.723076	14.2329	0	0	4.29894	-		POPTR_0016s07190.1	AT3G52460	hydroxyproline-rich glycoprotein family protein	-	-	0.240719	1.9243	0	4.10677	-	12.0038		POPTR_0011s08980.1	AT1G29980	uncharacterized protein	IPR006946; Protein of unknown function DUF642;IPR008979; Galactose-binding domain-like;	-	561.111	46.9216	512.94	201.866	-3.57996	-
	POPTR_0005s09220.1	-	-	-	-	21.2629	445.574	675.798	942.674	4.38925	-		POPTR_0001s09270.2	-	-	-	-	66.0944	115.853	67.5048	309.048	-	2.19477		POPTR_0001s23950.1	AT3G13510	uncharacterized protein	IPR004314; Domain of unknown function DUF239, plant;	-	73.7135	6.84863	95.2847	38.1777	-3.42804	-
	POPTR_0004s19470.1	AT5G25940	early nodulin-related protein	IPR005050; Early nodulin 93 ENOD93 protein;	-	26.0558	195.206	1962.99	2978.48	2.90533	-		POPTR_0002s06590.1	AT1G71695	peroxidase 12	IPR000823; Plant peroxidase;IPR002016; Haem peroxidase, plant/fungal/bacterial;IPR010255; Haem peroxidase;	GO:0004601; peroxidase activity; Molecular Function;GO:0006979; response to oxidative stress; Biological Process;GO:0020037; heme binding; Molecular Function;GO:0055114; oxidation-reduction process; Biological Process;	14.2367	39.1961	103.821	302.91	-	1.54479		POPTR_0015s05380.1	AT5G37490	U-box domain-containing protein 21	IPR003613; U box domain;IPR016024; Armadillo-type fold;	GO:0000151; ubiquitin ligase complex; Cellular Component;GO:0004842; ubiquitin-protein ligase activity; Molecular Function;GO:0005488; binding; Molecular Function;GO:0016567; protein ubiquitination; Biological Process;	26.1404	0.565253	0	0	-5.53124	-
	POPTR_0001s27720.1	AT1G12740	cytochrome P450, family 87, subfamily A, polypeptide 2	IPR001128; Cytochrome P450;IPR002403; Cytochrome P450, E-class, group IV;	GO:0004497; monooxygenase activity; Molecular Function;GO:0005506; iron ion binding; Molecular Function;GO:0009055; electron carrier activity; Molecular Function;GO:0020037; heme binding; Molecular Function;	31.5833	1012.66	86.44	193.172	5.00284	-		POPTR_0012s01740.1	AT2G29380	putative protein phosphatase 2C 24	IPR001932; Protein phosphatase 2C-like;IPR014045; Protein phosphatase 2C, N-terminal;IPR015655; Protein phosphatase 2C;	GO:0003824; catalytic activity; Molecular Function;	7.973	33.5604	2.2134	74.3443	-	5.06988		POPTR_0005s17230.1	AT4G08950	Phosphate-responsive 1 family protein	IPR006766; Phosphate-induced protein 1;	-	695.693	29.4597	47.2309	22.2184	-4.56164	-
	POPTR_0013s10590.1	AT1G33590	leucine-rich repeat-containing protein	IPR001611; Leucine-rich repeat;IPR003591; Leucine-rich repeat, typical subtype;IPR013210; Leucine-rich repeat-containing N-terminal, type 2;	GO:0005515; protein binding; Molecular Function;	80.1444	536.781	90.686	174.504	2.74366	-		POPTR_0015s05780.1	AT5G24080	protein kinase family protein	IPR000719; Protein kinase, catalytic domain;IPR000858; S-locus glycoprotein;IPR001480; Bulb-type lectin domain;IPR002290; Serine/threonine-protein kinase domain;IPR011009; Protein kinase-like domain;IPR017442; Serine/threonine-protein kinase-like domain;IPR020635; Tyrosine-protein kinase, catalytic domain;	GO:0004672; protein kinase activity; Molecular Function;GO:0004674; protein serine/threonine kinase activity; Molecular Function;GO:0005524; ATP binding; Molecular Function;GO:0005529; sugar binding; Molecular Function;GO:0006468; protein phosphorylation; Biological Process;GO:0048544; recognition of pollen; Biological Process;	0.618696	3.88516	0.287089	11.104	-	5.27343		POPTR_0001s45920.1	AT4G10380	putative aquaporin NIP5-1	IPR000425; Major intrinsic protein;IPR023271; Aquaporin-like;	GO:0005215; transporter activity; Molecular Function;GO:0006810; transport; Biological Process;GO:0016020; membrane; Cellular Component;	65.9605	5.85587	22.1459	18.9947	-3.49365	-
	POPTR_0011s05860.1	AT4G35160	O-methyltransferase family 2 protein	IPR001077; O-methyltransferase, family 2;IPR012967; Plant methyltransferase dimerisation;	GO:0008168; methyltransferase activity; Molecular Function;GO:0008171; O-methyltransferase activity; Molecular Function;GO:0046983; protein dimerization activity; Molecular Function;	0.305875	9.17079	0.045825	2.10314	4.90603	-		POPTR_0002s09510.1	AT5G65140	haloacid dehalogenase-like hydrolase domain-containing protein	IPR003337; Trehalose-phosphatase;IPR006379; HAD-superfamily hydrolase, subfamily IIB;IPR023214; HAD-like domain;	GO:0003824; catalytic activity; Molecular Function;GO:0005992; trehalose biosynthetic process; Biological Process;GO:0008152; metabolic process; Biological Process;	12.4747	16.9977	57.011	144.035	-	1.33711		POPTR_0011s11960.1	AT3G15353	metallothionein 3	-	-	5301.14	425.192	5479.87	5514.96	-3.64012	-
	POPTR_0012s01860.1	AT5G53460	glutamate synthase 1 [NADH]	IPR000583; Glutamine amidotransferase, class-II;IPR001327; Pyridine nucleotide-disulphide oxidoreductase, NAD-binding region;IPR002489; Glutamate synthase, alpha subunit, C-terminal;IPR002932; Glutamate synthase, central-C;IPR006005; Glutamate synthase, NADH/NADPH, small subunit 1;IPR006982; Glutamate synthase, central-N;IPR009051; Alpha-helical ferredoxin;IPR013027; FAD-dependent pyridine nucleo…	GO:0006537; glutamate biosynthetic process; Biological Process;GO:0006807; nitrogen compound metabolic process; Biological Process;GO:0008152; metabolic process; Biological Process;GO:0015930; glutamate synthase activity; Molecular Function;GO:0016491; oxidoreductase activity; Molecular Function;GO:0016639; oxidoreductase activity, acting on the CH-NH2 group of donors, NAD or NADP as acceptor; Mo…	21.1799	190.169	42.8228	59.5067	3.16651	-		POPTR_0005s16490.1	AT4G08570	heavy-metal-associated domain-containing protein	IPR006121; Heavy metal transport/detoxification protein;	GO:0030001; metal ion transport; Biological Process;GO:0046872; metal ion binding; Molecular Function;	2.63363	7.67016	0.066199	10.9037	-	7.36379		POPTR_0001s37580.1	-	-	-	-	9.26637	0.104041	8.73973	2.54543	-6.47678	-
	POPTR_0004s01720.1	AT3G26040	HXXXD-type acyl-transferase-like protein	IPR003480; Transferase;	GO:0016747; transferase activity, transferring acyl groups other than amino-acyl groups; Molecular Function;	0.970014	28.0729	0.036163	2.05388	4.85503	-		POPTR_0010s13990.1	AT1G75290	isoflavone reductase-like protein	IPR008030; NmrA-like;	-	7.80868	3.63522	3.83127	14.9828	-	1.96741		POPTR_0001s31790.1	-	-	-	-	498.537	35.6947	93.0283	26.9928	-3.80392	-
	POPTR_0016s05800.1	AT3G57270	beta-1,3-glucanase 1	IPR000490; Glycoside hydrolase, family 17;IPR017853; Glycoside hydrolase, superfamily;	GO:0004553; hydrolase activity, hydrolyzing O-glycosyl compounds; Molecular Function;GO:0005975; carbohydrate metabolic process; Biological Process;	0.286056	9.08975	15.2848	13.5406	4.98987	-		POPTR_0008s23130.1	AT1G24020	MLP-like protein 423	IPR000916; Bet v I allergen;	GO:0006952; defense response; Biological Process;GO:0009607; response to biotic stimulus; Biological Process;	0	0	0.148425	19.2154	-	7.01639		POPTR_0006s19770.1	AT4G31840	early nodulin-like protein 15	IPR003245; Plastocyanin-like;IPR008972; Cupredoxin;	GO:0005507; copper ion binding; Molecular Function;GO:0009055; electron carrier activity; Molecular Function;	78.7219	2.37751	25.5825	4.44667	-5.04924	-
	POPTR_0004s15530.1	AT2G15960	uncharacterized protein	-	-	14.345	72.8427	141.433	169.9	2.34423	-		POPTR_0008s08850.1	AT1G69490	NAC domain-containing protein 29	IPR003441; No apical meristem (NAM) protein;	GO:0003677; DNA binding; Molecular Function;GO:0045449; regulation of transcription; Biological Process;	73.7573	98.2509	57.4013	254.065	-	2.14604		POPTR_0001s40770.1	AT3G15210	ethylene-responsive transcription factor 4	IPR001471; Pathogenesis-related transcriptional factor/ERF, DNA-binding;IPR016177; DNA-binding, integrase-type;	GO:0003677; DNA binding; Molecular Function;GO:0003700; sequence-specific DNA binding transcription factor activity; Molecular Function;GO:0006355; regulation of transcription, DNA-dependent; Biological Process;	50.0783	0.764033	12.1949	7.48998	-6.03441	-
	POPTR_0009s10920.1	AT2G15780	Plastocyanin-like domain-containing protein	IPR003245; Plastocyanin-like;IPR008972; Cupredoxin;	GO:0005507; copper ion binding; Molecular Function;GO:0009055; electron carrier activity; Molecular Function;	0	19.3244	1.25469	10.0265	14.2381	-		POPTR_1177s00200.1	AT5G52740	copper transport family protein	IPR006121; Heavy metal transport/detoxification protein;	GO:0030001; metal ion transport; Biological Process;GO:0046872; metal ion binding; Molecular Function;	36.0743	25.9493	6.44693	35.7966	-	2.47314		POPTR_0002s25290.1	AT5G48460	Actin binding Calponin homology (CH) domain-containing protein	IPR001715; Calponin homology domain;	GO:0005515; protein binding; Molecular Function;	16.5335	0.336551	3.6697	0.734859	-5.61843	-
	POPTR_0003s10780.1	AT4G08850	Leucine-rich repeat-containing protein	IPR000719; Protein kinase, catalytic domain;IPR001611; Leucine-rich repeat;IPR002290; Serine/threonine-protein kinase domain;IPR003591; Leucine-rich repeat, typical subtype;IPR011009; Protein kinase-like domain;IPR013210; Leucine-rich repeat-containing N-terminal, type 2;IPR017442; Serine/threonine-protein kinase-like domain;IPR020635; Tyrosine-protein kinase, catalytic domain;	GO:0004672; protein kinase activity; Molecular Function;GO:0004674; protein serine/threonine kinase activity; Molecular Function;GO:0005515; protein binding; Molecular Function;GO:0005524; ATP binding; Molecular Function;GO:0006468; protein phosphorylation; Biological Process;	4.13225	32.2311	1.89488	4.41266	2.96345	-		POPTR_0016s01590.1	AT1G07250	UDP-glucosyl transferase 71C4	IPR002213; UDP-glucuronosyl/UDP-glucosyltransferase;	GO:0008152; metabolic process; Biological Process;GO:0016758; transferase activity, transferring hexosyl groups; Molecular Function;	3.83548	22.1589	1.81002	9.44933	-	2.3842		POPTR_0014s02540.1	AT1G46480	WUSCHEL-related homeobox 4	IPR001356; Homeobox;IPR009057; Homeodomain-like;	GO:0003700; sequence-specific DNA binding transcription factor activity; Molecular Function;GO:0005515; protein binding; Molecular Function;GO:0006355; regulation of transcription, DNA-dependent; Biological Process;GO:0043565; sequence-specific DNA binding; Molecular Function;	25.8315	0.426178	28.4859	8.19755	-5.92153	-
	POPTR_0019s09270.1	AT1G03230	aspartyl protease-like protein	IPR001461; Peptidase A1;IPR021109; Peptidase aspartic;	GO:0004190; aspartic-type endopeptidase activity; Molecular Function;GO:0006508; proteolysis; Biological Process;	5.0808	67.5623	55.256	43.949	3.73309	-		POPTR_0004s17020.1	AT4G34710	arginine decarboxylase 2	IPR000183; Ornithine/DAP/Arg decarboxylase;IPR002985; Arginine decarboxylase;IPR022643; Orn/DAP/Arg decarboxylase 2, C-terminal;IPR022644; Orn/DAP/Arg decarboxylase 2, N-terminal;	GO:0003824; catalytic activity; Molecular Function;GO:0006527; arginine catabolic process; Biological Process;GO:0008295; spermidine biosynthetic process; Biological Process;GO:0008792; arginine decarboxylase activity; Molecular Function;	190.257	250.632	101.036	263.557	-	1.38325		POPTR_0001s42270.1	AT4G27280	EF-hand, calcium binding motif-containing protein	IPR018249; EF-HAND 2;	-	228.617	15.2083	13.2027	21.0836	-3.91	-
	POPTR_0001s08970.1	AT3G47670	plant invertase/pectin methylesterase inhibitor domain-containing protein	IPR006501; Pectinesterase inhibitor;	GO:0004857; enzyme inhibitor activity; Molecular Function;GO:0030599; pectinesterase activity; Molecular Function;	78.5897	376.262	192.886	199.49	2.25932	-		POPTR_0006s13000.1	AT2G37170	aquaporin PIP2-2	IPR000425; Major intrinsic protein;IPR012269; Aquaporin;IPR023271; Aquaporin-like;	GO:0005215; transporter activity; Molecular Function;GO:0006810; transport; Biological Process;GO:0016020; membrane; Cellular Component;GO:0016021; integral to membrane; Cellular Component;GO:0055085; transmembrane transport; Biological Process;	166.157	41.4519	20.2523	64.7627	-	1.67708		POPTR_0005s18580.1	AT5G67270	end binding protein 1C	IPR001715; Calponin homology domain;IPR004953; EB1, C-terminal;	GO:0005515; protein binding; Molecular Function;GO:0008017; microtubule binding; Molecular Function;	22.399	0.59928	9.70736	2.67961	-5.22406	-
	POPTR_0001s25520.1	AT4G35785	RNA-binding (RRM/RBD/RNP motifs) family protein	IPR000504; RNA recognition motif domain;	GO:0003676; nucleic acid binding; Molecular Function;	25.2034	111.536	92.3578	107.453	2.14581	-		POPTR_0001s13240.1	AT5G13220	protein TIFY 9	IPR010399; Tify;IPR018467; CO/COL/TOC1, conserved site;	GO:0005515; protein binding; Molecular Function;	0.672227	1.99454	7.05035	97.761	-	3.79349		POPTR_0010s01270.1	-	-	-	-	48.4949	2.44043	6.5502	2.34552	-4.31263	-
	POPTR_0010s11920.1	AT1G14870	cadmium resistance protein 2	IPR006461; Uncharacterised protein family Cys-rich;	-	2.73652	38.8673	0	0	3.82814	-		POPTR_0002s02580.1	AT1G19920	Pseudouridine synthase/archaeosine transglycosylase-like protein	IPR002650; Sulphate adenylyltransferase;IPR015947; Pseudouridine synthase/archaeosine transglycosylase-like;	GO:0000103; sulfate assimilation; Biological Process;GO:0004781; sulfate adenylyltransferase (ATP) activity; Molecular Function;	16.2634	54.9895	15.831	41.4151	-	1.3874		POPTR_0001s00250.1	AT4G12420	Monocopper oxidase-like protein SKU5	IPR001117; Multicopper oxidase, type 1;IPR008972; Cupredoxin;IPR011706; Multicopper oxidase, type 2;IPR011707; Multicopper oxidase, type 3;	GO:0005507; copper ion binding; Molecular Function;GO:0016491; oxidoreductase activity; Molecular Function;GO:0055114; oxidation-reduction process; Biological Process;	15.806	0.660293	4.51829	0.939969	-4.58122	-
	POPTR_0008s15730.1	AT4G14710	1,2-dihydroxy-3-keto-5-methylthiopentene dioxygenase 3	IPR004313; Acireductone dioxygenase, ARD;IPR011051; Cupin, RmlC-type;	GO:0019509; L-methionine salvage from methylthioadenosine; Biological Process;GO:0046872; metal ion binding; Molecular Function;GO:0051213; dioxygenase activity; Molecular Function;GO:0055114; oxidation-reduction process; Biological Process;	91.3701	400.426	125.646	209.059	2.13174	-		POPTR_0010s21810.1	AT2G39450	putative Mn-specific cation diffusion facilitator transporter	IPR002524; Cation efflux protein;	GO:0006812; cation transport; Biological Process;GO:0008324; cation transmembrane transporter activity; Molecular Function;GO:0016020; membrane; Cellular Component;GO:0055085; transmembrane transport; Biological Process;	21.0791	18.3664	12.6964	45.5378	-	1.84265		POPTR_0017s13220.1	AT1G02900	rapid alkalinization factor 1	IPR008801; Rapid ALkalinization Factor;	-	132.042	14.0605	158.852	76.4445	-3.23127	-
	POPTR_0012s00710.1	AT5G15180	peroxidase 56	IPR000823; Plant peroxidase;IPR002016; Haem peroxidase, plant/fungal/bacterial;IPR010255; Haem peroxidase;	GO:0004601; peroxidase activity; Molecular Function;GO:0006979; response to oxidative stress; Biological Process;GO:0020037; heme binding; Molecular Function;GO:0055114; oxidation-reduction process; Biological Process;	0	723.09	20.5865	133.245	19.4638	-		POPTR_0014s16200.1	AT5G55560	putative serine/threonine-protein kinase WNK11	IPR000719; Protein kinase, catalytic domain;IPR011009; Protein kinase-like domain;IPR017442; Serine/threonine-protein kinase-like domain;	GO:0004672; protein kinase activity; Molecular Function;GO:0005524; ATP binding; Molecular Function;GO:0006468; protein phosphorylation; Biological Process;	5.18473	11.4944	17.5362	69.1063	-	1.97849		POPTR_0007s14570.1	AT5G65730	xyloglucan:xyloglucosyl transferase	IPR000757; Glycoside hydrolase, family 16;IPR008985; Concanavalin A-like lectin/glucanase;IPR010713; Xyloglucan endo-transglycosylase, C-terminal;	GO:0004553; hydrolase activity, hydrolyzing O-glycosyl compounds; Molecular Function;GO:0005618; cell wall; Cellular Component;GO:0005975; carbohydrate metabolic process; Biological Process;GO:0006073; cellular glucan metabolic process; Biological Process;GO:0016762; xyloglucan:xyloglucosyl transferase activity; Molecular Function;GO:0048046; apoplast; Cellular Component;	339.831	11.9341	35.4601	43.9786	-4.83166	-
	POPTR_0005s11950.1	AT4G36220	ferulic acid 5-hydroxylase 1	IPR001128; Cytochrome P450;IPR002401; Cytochrome P450, E-class, group I;	GO:0004497; monooxygenase activity; Molecular Function;GO:0005506; iron ion binding; Molecular Function;GO:0009055; electron carrier activity; Molecular Function;GO:0020037; heme binding; Molecular Function;GO:0055114; oxidation-reduction process; Biological Process;	16.8735	129.901	6.95838	15.4183	2.94458	-		POPTR_0013s11170.1	AT1G22540	putative peptide/nitrate transporter	IPR000109; Oligopeptide transporter;IPR016196; Major facilitator superfamily, general substrate transporter;	GO:0005215; transporter activity; Molecular Function;GO:0006857; oligopeptide transport; Biological Process;GO:0016020; membrane; Cellular Component;	52.2316	68.7436	9.08935	42.5939	-	2.2284		POPTR_0016s05620.1	AT3G57450	uncharacterized protein	-	-	116.349	1.80213	3.79347	1.94116	-6.0126	-
	POPTR_0011s16420.1	AT2G34790	FAD-binding and BBE domain-containing protein	IPR006094; FAD linked oxidase, N-terminal;IPR012951; Berberine/berberine-like;IPR016166; FAD-binding, type 2;	GO:0003824; catalytic activity; Molecular Function;GO:0016491; oxidoreductase activity; Molecular Function;GO:0050660; flavin adenine dinucleotide binding; Molecular Function;GO:0055114; oxidation-reduction process; Biological Process;	1.61407	33.0755	1.81015	2.0014	4.35699	-		POPTR_0004s16350.1	AT2G21620	adenine nucleotide alpha hydrolases-like protein	IPR006016; UspA;	GO:0006950; response to stress; Biological Process;	4.56055	15.3998	17.6295	58.9246	-	1.74088		POPTR_0018s07790.1	AT4G29780	uncharacterized protein	-	-	36.6644	2.5263	1.24603	5.35439	-3.85928	-
	POPTR_0010s07170.1	AT2G29420	glutathione S-transferase tau 7	IPR004045; Glutathione S-transferase, N-terminal;IPR004046; Glutathione S-transferase, C-terminal;IPR010987; Glutathione S-transferase, C-terminal-like;IPR012336; Thioredoxin-like fold;IPR017933; Glutathione S-transferase/chloride channel, C-terminal;	GO:0005515; protein binding; Molecular Function;	8.01013	228.179	99.527	164.801	4.8322	-		POPTR_0001s13800.1	AT3G61470	photosystem I light harvesting complex protein	IPR001344; Chlorophyll A-B binding protein, plant;IPR022796; Chlorophyll A-B binding protein;IPR023329; Chlorophyll a/b binding protein domain;	GO:0009765; photosynthesis, light harvesting; Biological Process;GO:0016020; membrane; Cellular Component;	1.15395	2.92699	4.86401	19.3172	-	1.98966		POPTR_0009s04500.1	AT5G23860	tubulin beta-8 chain	IPR000217; Tubulin;IPR002453; Beta tubulin;IPR003008; Tubulin/FtsZ, GTPase domain;IPR008280; Tubulin/FtsZ, C-terminal;IPR018316; Tubulin/FtsZ, 2-layer sandwich domain;	GO:0003924; GTPase activity; Molecular Function;GO:0005198; structural molecule activity; Molecular Function;GO:0005525; GTP binding; Molecular Function;GO:0005874; microtubule; Cellular Component;GO:0007017; microtubule-based process; Biological Process;GO:0007018; microtubule-based movement; Biological Process;GO:0043234; protein complex; Cellular Component;GO:0051258; protein polymerization; B…	70.1664	6.88509	68.4944	22.7037	-3.34923	-
	POPTR_0011s16260.1	AT1G30760	FAD-binding and BBE domain-containing protein	IPR006094; FAD linked oxidase, N-terminal;IPR012951; Berberine/berberine-like;IPR016166; FAD-binding, type 2;	GO:0003824; catalytic activity; Molecular Function;GO:0016491; oxidoreductase activity; Molecular Function;GO:0050660; flavin adenine dinucleotide binding; Molecular Function;GO:0055114; oxidation-reduction process; Biological Process;	0.933764	61.6991	2.82766	2.31047	6.04605	-		POPTR_0010s21090.1	AT1G07570	protein kinase APK1A	IPR000719; Protein kinase, catalytic domain;IPR011009; Protein kinase-like domain;IPR017442; Serine/threonine-protein kinase-like domain;	GO:0004672; protein kinase activity; Molecular Function;GO:0005524; ATP binding; Molecular Function;GO:0006468; protein phosphorylation; Biological Process;	48.5883	84.9267	27.7313	75.2781	-	1.44072		POPTR_0005s28030.1	AT2G33570	uncharacterized protein	IPR008166; Domain of unknown function DUF23;	-	24.1857	0.49412	10.7906	2.24186	-5.61315	-
	POPTR_0006s09520.1	AT3G09220	laccase 7	IPR001117; Multicopper oxidase, type 1;IPR008972; Cupredoxin;IPR011706; Multicopper oxidase, type 2;IPR011707; Multicopper oxidase, type 3;IPR017761; Laccase;	GO:0005507; copper ion binding; Molecular Function;GO:0008471; laccase activity; Molecular Function;GO:0016491; oxidoreductase activity; Molecular Function;GO:0046274; lignin catabolic process; Biological Process;GO:0048046; apoplast; Cellular Component;GO:0055114; oxidation-reduction process; Biological Process;	8.00799	68.0701	0	0	3.08751	-		POPTR_0001s30200.1	AT3G19615	uncharacterized protein	-	-	13.2954	59.3998	44.3707	235.221	-	2.40634		POPTR_0010s12350.1	AT1G23050	hydroxyproline-rich glycoprotein family protein	-	-	38.4342	0.648844	12.0953	3.66365	-5.88838	-
	POPTR_0014s10430.1	AT3G61980	serine protease inhibitor, Kazal-type family protein	-	-	2.98852	164.393	188.774	355.008	5.78157	-		POPTR_0006s24630.2	-	-	-	-	14.5743	36.0026	3.73772	32.8493	-	3.13563		POPTR_0019s11560.2	-	-	-	-	21.0407	1.48796	1.866	3.92506	-3.82177	-
	POPTR_0005s03560.1	AT1G55020	lipoxygenase 1	IPR000907; Lipoxygenase;IPR001024; Lipoxygenase, LH2;IPR001246; Lipoxygenase, plant;IPR008976; Lipase/lipooxygenase, PLAT/LH2;IPR013819; Lipoxygenase, C-terminal;	GO:0005506; iron ion binding; Molecular Function;GO:0005515; protein binding; Molecular Function;GO:0016165; lipoxygenase activity; Molecular Function;GO:0016702; oxidoreductase activity, acting on single donors with incorporation of molecular oxygen, incorporation of two atoms of oxygen; Molecular Function;GO:0046872; metal ion binding; Molecular Function;GO:0055114; oxidation-reduction process;…	2.26911	74.2423	2.75031	6.45945	5.03204	-		POPTR_0007s00870.1	AT2G43820	UDP-glucosyltransferase 74F2	IPR002213; UDP-glucuronosyl/UDP-glucosyltransferase;	GO:0008152; metabolic process; Biological Process;GO:0016758; transferase activity, transferring hexosyl groups; Molecular Function;	2.12277	2.87813	0.566689	15.0004	-	4.7263		POPTR_0001s26150.1	AT1G50490	ubiquitin-conjugating enzyme E2 20	IPR000608; Ubiquitin-conjugating enzyme, E2;IPR016135; Ubiquitin-conjugating enzyme/RWD-like;	GO:0016881; acid-amino acid ligase activity; Molecular Function;GO:0043687; post-translational protein modification; Biological Process;	47.7202	1.52684	21.593	4.9873	-4.96598	-
	POPTR_0015s08710.1	AT5G14740	carbonic anhydrase 2	IPR001765; Carbonic anhydrase;	GO:0004089; carbonate dehydratase activity; Molecular Function;GO:0008270; zinc ion binding; Molecular Function;GO:0015976; carbon utilization; Biological Process;	3.67692	55.1671	3.29125	8.38469	3.90724	-		POPTR_0006s11920.1	AT2G36630	Sulfite exporter TauE/SafE family protein	IPR002781; Protein of unknown function DUF81;	GO:0016021; integral to membrane; Cellular Component;	25.3431	94.5366	11.8193	79.9264	-	2.75753		POPTR_0014s15660.1	AT2G05790	O-Glycosyl hydrolases family 17 protein	IPR000490; Glycoside hydrolase, family 17;IPR012946; X8;IPR017853; Glycoside hydrolase, superfamily;	GO:0004553; hydrolase activity, hydrolyzing O-glycosyl compounds; Molecular Function;GO:0005975; carbohydrate metabolic process; Biological Process;	115.522	11.132	73.3438	32.2822	-3.37538	-
	POPTR_0011s07370.1	AT1G78820	D-mannose binding lectin protein with Apple-like carbohydrate-binding domain	IPR000858; S-locus glycoprotein;IPR001480; Bulb-type lectin domain;	GO:0005529; sugar binding; Molecular Function;GO:0048544; recognition of pollen; Biological Process;	0.093857	24.2539	2.19139	3.70406	8.01353	-		POPTR_0003s12360.1	AT3G47670	plant invertase/pectin methylesterase inhibitor domain-containing protein	IPR006501; Pectinesterase inhibitor;	GO:0004857; enzyme inhibitor activity; Molecular Function;GO:0030599; pectinesterase activity; Molecular Function;	15.287	77.3245	41.4358	123.755	-	1.57853		POPTR_0001s10310.1	AT3G61640	arabinogalactan protein 20	IPR009424; Arabinogalactan peptide, AGP;	-	33.4733	1.60824	9.93026	2.63746	-4.37946	-
	POPTR_0012s13130.1	AT5G52400	cytochrome P450, family 715, subfamily A, polypeptide 1	IPR001128; Cytochrome P450;IPR002401; Cytochrome P450, E-class, group I;	GO:0004497; monooxygenase activity; Molecular Function;GO:0005506; iron ion binding; Molecular Function;GO:0009055; electron carrier activity; Molecular Function;GO:0020037; heme binding; Molecular Function;GO:0055114; oxidation-reduction process; Biological Process;	0.20976	8.32186	0.857971	2.43236	5.31009	-		POPTR_1585s00210.1	AT2G38870	serine protease inhibitor, potato inhibitor I-type protein	IPR000864; Proteinase inhibitor I13, potato inhibitor I;	GO:0004867; serine-type endopeptidase inhibitor activity; Molecular Function;GO:0009611; response to wounding; Biological Process;	38.2723	147.687	11.1169	67.3129	-	2.59813		POPTR_0001s25220.1	-	-	-	-	96.6019	8.34785	5.16254	1.31207	-3.53258	-
	POPTR_0014s12700.1	AT4G13420	Potassium transporter 5	IPR003855; K+ potassium transporter;	GO:0006813; potassium ion transport; Biological Process;GO:0015079; potassium ion transmembrane transporter activity; Molecular Function;GO:0016020; membrane; Cellular Component;	0.079263	3.87164	0	0	5.61015	-		POPTR_0229s00200.1	AT5G17380	2-hydroxyacyl-CoA lyase	IPR011766; Thiamine pyrophosphate enzyme, C-terminal TPP-binding;IPR012000; Thiamine pyrophosphate enzyme, central domain;	GO:0000287; magnesium ion binding; Molecular Function;GO:0003824; catalytic activity; Molecular Function;GO:0030976; thiamine pyrophosphate binding; Molecular Function;	120.426	365.19	20.7925	96.3938	-	2.21288		POPTR_0012s09220.1	AT3G01680	uncharacterized protein	IPR021640; Mediator complex subunit Med28;	-	5.86599	0.09672	0	0	-5.92242	-
	POPTR_0016s03660.1	-	-	-	-	5.3456	134.962	38.98	68.8615	4.65806	-		POPTR_0013s00730.1	AT1G56600	galactinol synthase 2	IPR002495; Glycosyl transferase, family 8;	GO:0016757; transferase activity, transferring glycosyl groups; Molecular Function;	5.12299	5.20498	0.138315	3.63507	-	4.71595		POPTR_0008s20710.1	AT3G06130	heavy-metal-associated domain-containing protein	IPR006121; Heavy metal transport/detoxification protein;	GO:0030001; metal ion transport; Biological Process;GO:0046872; metal ion binding; Molecular Function;	62.5368	2.54422	27.6486	10.041	-4.61941	-
	POPTR_0830s00200.1	AT5G25930	Protein kinase family protein with leucine-rich repeat domain	IPR001611; Leucine-rich repeat;IPR003591; Leucine-rich repeat, typical subtype;IPR013210; Leucine-rich repeat-containing N-terminal, type 2;	GO:0005515; protein binding; Molecular Function;	2.72037	30.6675	0.431673	7.23306	3.49484	-		POPTR_0010s08590.1	-	-	-	-	0.636508	13.1478	2.18324	18.9241	-	3.11568		POPTR_0995s00210.1	AT2G32280	uncharacterized protein	IPR009606; Protein of unknown function DUF1218;	-	57.5725	1.66372	56.4825	15.2416	-5.11289	-
	POPTR_0002s08100.1	AT1G80830	metal transporter Nramp1	IPR001046; Natural resistance-associated macrophage protein;	GO:0005215; transporter activity; Molecular Function;GO:0006810; transport; Biological Process;GO:0016020; membrane; Cellular Component;	0.646522	15.0175	0	0	4.5378	-		POPTR_0005s23490.1	AT3G22750	protein kinase family protein	IPR000719; Protein kinase, catalytic domain;IPR001245; Serine-threonine/tyrosine-protein kinase;IPR002290; Serine/threonine-protein kinase domain;IPR011009; Protein kinase-like domain;IPR020635; Tyrosine-protein kinase, catalytic domain;	GO:0004672; protein kinase activity; Molecular Function;GO:0004674; protein serine/threonine kinase activity; Molecular Function;GO:0005524; ATP binding; Molecular Function;GO:0006468; protein phosphorylation; Biological Process;	43.5181	76.967	18.3305	53.9821	-	1.55824		POPTR_0005s26390.1	AT4G29780	uncharacterized protein	-	-	83.1217	4.12712	4.94454	8.28916	-4.33202	-
	POPTR_0009s14420.1	AT3G12500	chitinase	IPR000726; Glycoside hydrolase, family 19, catalytic;IPR001002; Chitin-binding, type 1;IPR023346; Lysozyme-like domain;	GO:0004568; chitinase activity; Molecular Function;GO:0006032; chitin catabolic process; Biological Process;GO:0008061; chitin binding; Molecular Function;GO:0016998; cell wall macromolecule catabolic process; Biological Process;	24.8836	128.473	490.544	1055.41	2.3682	-		POPTR_0009s08540.1	AT1G09970	leucine-rich receptor-like protein kinase	IPR000719; Protein kinase, catalytic domain;IPR001611; Leucine-rich repeat;IPR002290; Serine/threonine-protein kinase domain;IPR003591; Leucine-rich repeat, typical subtype;IPR011009; Protein kinase-like domain;IPR013210; Leucine-rich repeat-containing N-terminal, type 2;IPR017442; Serine/threonine-protein kinase-like domain;IPR020635; Tyrosine-protein kinase, catalytic domain;	GO:0004672; protein kinase activity; Molecular Function;GO:0004674; protein serine/threonine kinase activity; Molecular Function;GO:0005515; protein binding; Molecular Function;GO:0005524; ATP binding; Molecular Function;GO:0006468; protein phosphorylation; Biological Process;	28.4222	83.7797	35.9972	91.8021	-	1.35064		POPTR_0015s07710.1	AT5G62670	H(+)-ATPase 11	IPR000695; ATPase, P-type, H+ transporting proton pump;IPR001757; ATPase, P-type, K/Mg/Cd/Cu/Zn/Na/Ca/Na/H-transporter;IPR004014; ATPase, P-type cation-transporter, N-terminal;IPR005834; Haloacid dehalogenase-like hydrolase;IPR006534; ATPase, P-type, plasma-membrane proton-efflux;IPR008250; ATPase, P-type, ATPase-associated domain;IPR023214; HAD-like domain;	GO:0003824; catalytic activity; Molecular Function;GO:0005524; ATP binding; Molecular Function;GO:0006754; ATP biosynthetic process; Biological Process;GO:0006812; cation transport; Biological Process;GO:0008152; metabolic process; Biological Process;GO:0015662; ATPase activity, coupled to transmembrane movement of ions, phosphorylative mechanism; Molecular Function;GO:0016020; membrane; Cellular…	41.2331	5.25592	63.252	21.1746	-2.97179	-
	POPTR_0010s09550.1	AT3G22600	bifunctional inhibitor/lipid-transfer protein/seed storage 2S albumin-like protein	IPR000528; Plant lipid transfer protein/Par allergen;IPR003612; Plant lipid transfer protein/seed storage/trypsin-alpha amylase inhibitor;IPR016140; Bifunctional inhibitor/plant lipid transfer protein/seed storage;	GO:0006869; lipid transport; Biological Process;GO:0008289; lipid binding; Molecular Function;	5.62413	81.4473	18.3249	43.5344	3.85616	-		POPTR_0012s04460.1	AT3G17980	calcium-dependent lipid-binding domain-containing protein	IPR000008; C2 calcium-dependent membrane targeting;IPR008973; C2 calcium/lipid-binding domain, CaLB;IPR018029; C2 membrane targeting protein;	GO:0005515; protein binding; Molecular Function;	60.4047	118.624	26.4754	146.57	-	2.46886		POPTR_0007s13690.1	AT5G46330	LRR receptor-like serine/threonine-protein kinase FLS2	IPR001611; Leucine-rich repeat;IPR013210; Leucine-rich repeat-containing N-terminal, type 2;	GO:0005515; protein binding; Molecular Function;	10.5666	0.422274	7.66209	3.81767	-4.64519	-
	POPTR_0006s15610.1	AT2G19590	aminocyclopropanecarboxylate oxidase	IPR005123; Oxoglutarate/iron-dependent oxygenase;	GO:0016491; oxidoreductase activity; Molecular Function;	116.62	1162.1	2180.81	1396.54	3.31684	-		POPTR_0012s03080.1	AT2G46680	homeobox-leucine zipper protein ATHB-7	IPR000047; Helix-turn-helix motif, lambda-like repressor;IPR001356; Homeobox;IPR003106; Leucine zipper, homeobox-associated;IPR009057; Homeodomain-like;	GO:0003677; DNA binding; Molecular Function;GO:0003700; sequence-specific DNA binding transcription factor activity; Molecular Function;GO:0005515; protein binding; Molecular Function;GO:0005634; nucleus; Cellular Component;GO:0006355; regulation of transcription, DNA-dependent; Biological Process;GO:0043565; sequence-specific DNA binding; Molecular Function;	84.6818	140.04	6.35276	91.3233	-	3.84553		POPTR_0010s20930.1	AT2G39705	protein rotundifolia like 8	IPR012552; DVL;	-	59.8397	3.12642	76.6343	37.3672	-4.25852	-
	POPTR_0010s10790.1	AT2G02220	phytosulfokin receptor 1	IPR000719; Protein kinase, catalytic domain;IPR001611; Leucine-rich repeat;IPR011009; Protein kinase-like domain;IPR013210; Leucine-rich repeat-containing N-terminal, type 2;IPR017442; Serine/threonine-protein kinase-like domain;	GO:0004672; protein kinase activity; Molecular Function;GO:0005515; protein binding; Molecular Function;GO:0005524; ATP binding; Molecular Function;GO:0006468; protein phosphorylation; Biological Process;	8.28759	68.3254	13.8063	26.2065	3.0434	-		POPTR_0001s17520.1	AT1G80300	ADP,ATP carrier protein 1	IPR004667; ADP/ATP carrier protein;IPR016196; Major facilitator superfamily, general substrate transporter;	GO:0005471; ATP:ADP antiporter activity; Molecular Function;GO:0005524; ATP binding; Molecular Function;GO:0006810; transport; Biological Process;GO:0016021; integral to membrane; Cellular Component;	14.1477	20.4359	25.9862	78.0912	-	1.58742		POPTR_0011s16900.1	AT3G13275	uncharacterized protein	-	-	237.459	23.493	3.74361	4.66893	-3.33737	-
	POPTR_0003s18140.1	AT1G15520	ABC transporter G family member 40	IPR003439; ABC transporter-like;IPR003593; ATPase, AAA+ type, core;IPR013525; ABC-2 type transporter;IPR013581; Plant PDR ABC transporter associated;	GO:0000166; nucleotide binding; Molecular Function;GO:0005524; ATP binding; Molecular Function;GO:0016020; membrane; Cellular Component;GO:0016887; ATPase activity; Molecular Function;GO:0017111; nucleoside-triphosphatase activity; Molecular Function;	1.08573	35.0253	2.86092	2.48681	5.01166	-		POPTR_0017s02080.1	AT5G17230	phytoene synthase	IPR002060; Squalene/phytoene synthase;IPR008949; Terpenoid synthase;	GO:0009058; biosynthetic process; Biological Process;GO:0016740; transferase activity; Molecular Function;	14.0463	14.5166	8.16859	28.7907	-	1.81744		POPTR_0007s01150.1	AT2G20590	reticulon-like protein B17	IPR003388; Reticulon;	GO:0005783; endoplasmic reticulum; Cellular Component;	13.8343	0.505205	7.34665	1.42356	-4.77524	-
	POPTR_0010s22730.1	AT1G61560	MLO-like protein 6	IPR004326; Mlo-related protein;	GO:0008219; cell death; Biological Process;GO:0016021; integral to membrane; Cellular Component;	4.90957	50.8096	4.1256	11.8713	3.37143	-		POPTR_0011s06080.1	AT2G34060	peroxidase 19	IPR000823; Plant peroxidase;IPR002016; Haem peroxidase, plant/fungal/bacterial;IPR010255; Haem peroxidase;	GO:0004601; peroxidase activity; Molecular Function;GO:0006979; response to oxidative stress; Biological Process;GO:0020037; heme binding; Molecular Function;GO:0055114; oxidation-reduction process; Biological Process;	19.1559	39.0446	12.6232	39.3862	-	1.64161		POPTR_0001s00400.1	AT1G12100	Bifunctional inhibitor/lipid-transfer protein/seed storage 2S albumin superfamily protein	IPR003612; Plant lipid transfer protein/seed storage/trypsin-alpha amylase inhibitor;IPR016140; Bifunctional inhibitor/plant lipid transfer protein/seed storage;	-	117.534	5.05962	104.945	64.0876	-4.5379	-
	POPTR_0011s11450.1	AT1G17180	glutathione S-transferase TAU 25	IPR004045; Glutathione S-transferase, N-terminal;IPR004046; Glutathione S-transferase, C-terminal;IPR010987; Glutathione S-transferase, C-terminal-like;IPR012336; Thioredoxin-like fold;IPR017933; Glutathione S-transferase/chloride channel, C-terminal;	GO:0005515; protein binding; Molecular Function;	0.328621	34.6372	41.7742	52.5646	6.71975	-		POPTR_0001s17160.1	AT1G80160	lactoylglutathione lyase / glyoxalase I-like protein	IPR004360; Glyoxalase/bleomycin resistance protein/dioxygenase;	-	153.367	45.7796	62.8332	165.388	-	1.39625		POPTR_0005s25830.1	AT1G19835	filament-like plant protein 4	IPR008587; Protein of unknown function DUF869, plant;IPR009053; Prefoldin;	-	17.4697	1.41383	5.36555	2.33432	-3.62717	-
	POPTR_0006s02280.1	AT1G30620	UDP-arabinose 4-epimerase	IPR001509; NAD-dependent epimerase/dehydratase;IPR005886; UDP-glucose 4-epimerase;	GO:0003824; catalytic activity; Molecular Function;GO:0003978; UDP-glucose 4-epimerase activity; Molecular Function;GO:0006012; galactose metabolic process; Biological Process;GO:0044237; cellular metabolic process; Biological Process;GO:0050662; coenzyme binding; Molecular Function;	3.55044	40.4274	2.61025	9.91321	3.50926	-		POPTR_0006s11010.1	AT3G08720	serine/threonine protein kinase 2	IPR000719; Protein kinase, catalytic domain;IPR000961; AGC-kinase, C-terminal;IPR002290; Serine/threonine-protein kinase domain;IPR011009; Protein kinase-like domain;IPR017442; Serine/threonine-protein kinase-like domain;IPR017892; Protein kinase, C-terminal;	GO:0004672; protein kinase activity; Molecular Function;GO:0004674; protein serine/threonine kinase activity; Molecular Function;GO:0005524; ATP binding; Molecular Function;GO:0006468; protein phosphorylation; Biological Process;	22.8357	41.0853	25.8071	71.0496	-	1.46106		POPTR_0010s11090.1	AT1G14630	uncharacterized protein	-	-	38.4697	0.976865	55.6061	24.2091	-5.29942	-
	POPTR_0007s04560.1	AT5G63910	prenylcysteine oxidase	IPR010795; Prenylcysteine lyase;	GO:0016670; oxidoreductase activity, acting on a sulfur group of donors, oxygen as acceptor; Molecular Function;GO:0030328; prenylcysteine catabolic process; Biological Process;GO:0055114; oxidation-reduction process; Biological Process;	9.98694	52.7134	46.3919	51.652	2.40006	-		POPTR_0010s22950.1	AT3G54820	putative aquaporin PIP2-5	IPR000425; Major intrinsic protein;IPR012269; Aquaporin;IPR023271; Aquaporin-like;	GO:0005215; transporter activity; Molecular Function;GO:0006810; transport; Biological Process;GO:0016020; membrane; Cellular Component;GO:0016021; integral to membrane; Cellular Component;GO:0055085; transmembrane transport; Biological Process;	143.418	209.272	111.954	383.87	-	1.77771		POPTR_0017s07860.1	AT5G64260	protein EXORDIUM like 2	IPR006766; Phosphate-induced protein 1;	-	163.303	21.9831	74.7364	69.7574	-2.89308	-
	POPTR_0018s10730.1	AT4G30380	putative EG45-like domain-containing protein 1	IPR007112; Expansin/pollen allergen, DPBB domain;IPR009009; Barwin-related endoglucanase;	-	0.111527	10.915	33.1249	76.8808	6.61278	-		POPTR_0017s04550.1	AT5G36160	tyrosine aminotransferase	IPR001176; 1-aminocyclopropane-1-carboxylate synthase;IPR004839; Aminotransferase, class I/classII;IPR005958; Tyrosine/nicotianamine aminotransferase;IPR015424; Pyridoxal phosphate-dependent transferase, major domain;	GO:0006520; cellular amino acid metabolic process; Biological Process;GO:0008483; transaminase activity; Molecular Function;GO:0009058; biosynthetic process; Biological Process;GO:0016769; transferase activity, transferring nitrogenous groups; Molecular Function;GO:0016847; 1-aminocyclopropane-1-carboxylate synthase activity; Molecular Function;GO:0030170; pyridoxal phosphate binding; Molecular F…	6.86971	20.4293	5.30533	23.7475	-	2.16226		POPTR_0005s18880.1	AT5G67360	subtilisin-like protease	IPR000209; Peptidase S8/S53, subtilisin/kexin/sedolisin;IPR003137; Protease-associated domain, PA;IPR010259; Proteinase inhibitor I9, subtilisin propeptide;IPR015500; Peptidase S8, subtilisin-related;	GO:0004252; serine-type endopeptidase activity; Molecular Function;GO:0006508; proteolysis; Biological Process;GO:0042802; identical protein binding; Molecular Function;GO:0043086; negative regulation of catalytic activity; Biological Process;	118.812	14.3794	41.9674	20.1118	-3.04661	-
	POPTR_0017s03750.1	AT5G37980	2-alkenal reductase	IPR002085; Alcohol dehydrogenase superfamily, zinc-containing;IPR011032; GroES-like;IPR013149; Alcohol dehydrogenase, C-terminal;IPR020843; Polyketide synthase, enoylreductase;	GO:0008270; zinc ion binding; Molecular Function;GO:0016491; oxidoreductase activity; Molecular Function;GO:0016747; transferase activity, transferring acyl groups other than amino-acyl groups; Molecular Function;GO:0055114; oxidation-reduction process; Biological Process;	10.7484	120.27	8.87115	22.4011	3.48409	-		POPTR_0006s16150.1	AT5G19600	putative sulfate transporter 3.5	IPR001902; Sulphate anion transporter;IPR002645; Sulphate transporter/antisigma-factor antagonist STAS;IPR011547; Sulphate transporter;	GO:0005215; transporter activity; Molecular Function;GO:0006810; transport; Biological Process;GO:0008271; secondary active sulfate transmembrane transporter activity; Molecular Function;GO:0008272; sulfate transport; Biological Process;GO:0016020; membrane; Cellular Component;GO:0016021; integral to membrane; Cellular Component;GO:0055085; transmembrane transport; Biological Process;	614.256	113.915	1.25405	25.297	-	4.33429		POPTR_0001s24130.1	AT3G09520	exocyst complex component 7	IPR004140; Exo70 exocyst complex subunit;IPR016159; Cullin repeat-like-containing domain;	GO:0000145; exocyst; Cellular Component;GO:0006887; exocytosis; Biological Process;	62.7249	5.85906	1.26907	3.82314	-3.4203	-
	POPTR_0001s09570.1	AT4G11650	osmotin-like protein OSM34	IPR001938; Thaumatin, pathogenesis-related;	-	1989.19	10397	1529.17	2530.23	2.38591	-		POPTR_0011s11370.1	AT3G14440	9-cis-epoxycarotenoid dioxygenase NCED3	IPR004294; Carotenoid oxygenase;	-	16.5007	22.3941	1.74041	27.696	-	3.99218		POPTR_0008s19430.1	AT1G70370	putative polygalacturonase non-catalytic subunit JP650	IPR004873; BURP;	-	119.133	9.03612	98.4579	29.4429	-3.72072	-
	POPTR_0004s15550.1	AT3G18950	transducin/WD40 domain-containing protein	IPR001680; WD40 repeat;IPR011046; WD40 repeat-like-containing domain;IPR017986; WD40-repeat-containing domain;IPR019781; WD40 repeat, subgroup;IPR019782; WD40 repeat 2;IPR020472; G-protein beta WD-40 repeat;	GO:0005515; protein binding; Molecular Function;	2.55699	19.2812	1.09223	1.08716	2.91468	-		POPTR_0001s46670.1	AT1G30700	FAD-binding and BBE domain-containing protein	IPR012951; Berberine/berberine-like;	GO:0016491; oxidoreductase activity; Molecular Function;GO:0050660; flavin adenine dinucleotide binding; Molecular Function;GO:0055114; oxidation-reduction process; Biological Process;	0	411.253	0.385848	15.601	-	5.33746		POPTR_0001s15400.1	AT5G47230	ethylene-responsive transcription factor 5	IPR001471; Pathogenesis-related transcriptional factor/ERF, DNA-binding;IPR016177; DNA-binding, integrase-type;	GO:0003677; DNA binding; Molecular Function;GO:0003700; sequence-specific DNA binding transcription factor activity; Molecular Function;GO:0006355; regulation of transcription, DNA-dependent; Biological Process;	70.6579	4.77499	9.88851	12.511	-3.88728	-
	POPTR_0015s02310.1	AT5G53200	transcription factor TRY	IPR001005; SANT domain, DNA binding;IPR009057; Homeodomain-like;IPR014778; Myb, DNA-binding;IPR015495; Myb transcription factor;	GO:0003677; DNA binding; Molecular Function;GO:0005515; protein binding; Molecular Function;	3.81873	40.4309	16.5848	43.6258	3.40429	-		POPTR_0008s06740.1	AT5G05690	cytochrome P450 90A1	IPR001128; Cytochrome P450;IPR002401; Cytochrome P450, E-class, group I;	GO:0004497; monooxygenase activity; Molecular Function;GO:0005506; iron ion binding; Molecular Function;GO:0009055; electron carrier activity; Molecular Function;GO:0020037; heme binding; Molecular Function;GO:0055114; oxidation-reduction process; Biological Process;	4.67782	3.54417	1.71442	19.1817	-	3.48394		POPTR_0011s14340.1	AT1G72250	Di-glucose binding protein with Kinesin motor domain	IPR001752; Kinesin, motor domain;IPR021720; Malectin;	GO:0003777; microtubule motor activity; Molecular Function;GO:0005524; ATP binding; Molecular Function;GO:0007018; microtubule-based movement; Biological Process;	6.24855	0.296329	2.75389	0.627855	-4.39825	-
	POPTR_0004s06630.1	AT1G17860	kunitz type trypsin and protease inhibitor domain-containing protein	IPR002160; Proteinase inhibitor I3, Kunitz legume;IPR011065; Kunitz inhibitor ST1-like;	GO:0004866; endopeptidase inhibitor activity; Molecular Function;	12.1776	233.603	2940.68	2255.92	4.26176	-		POPTR_0001s22850.1	AT1G75800	pathogenesis-related thaumatin-like protein	IPR001938; Thaumatin, pathogenesis-related;	-	0	0	0.083276	4.53708	-	5.76772		POPTR_0003s19490.1	AT3G54400	aspartyl protease family protein	IPR001461; Peptidase A1;IPR021109; Peptidase aspartic;	GO:0004190; aspartic-type endopeptidase activity; Molecular Function;GO:0006508; proteolysis; Biological Process;	54.0396	2.64379	51.9408	26.8785	-4.35334	-
	POPTR_0002s21750.1	AT1G05010	1-aminocyclopropane-1-carboxylate oxidase	IPR005123; Oxoglutarate/iron-dependent oxygenase;	GO:0016491; oxidoreductase activity; Molecular Function;	10.4668	57.7116	9.54336	37.1738	2.46305	-		POPTR_0005s11500.1	AT5G66190	ferredoxin--NADP+ reductase	IPR001433; Oxidoreductase FAD/NAD(P)-binding;IPR001709; Flavoprotein pyridine nucleotide cytochrome reductase;IPR008333; Oxidoreductase, FAD-binding domain;IPR015701; Ferredoxin Reductase;IPR017927; Ferredoxin reductase-type FAD-binding domain;IPR017938; Riboflavin synthase-like beta-barrel;	GO:0016491; oxidoreductase activity; Molecular Function;GO:0055114; oxidation-reduction process; Biological Process;	2.61889	1.88356	12.6245	39.1	-	1.63094		POPTR_0017s11940.1	AT5G15230	gibberellin-regulated protein 4	IPR003854; Gibberellin regulated protein;	-	932.28	113.96	1527.98	566.853	-3.03224	-
	POPTR_0017s03860.1	AT1G26320	2-alkenal reductase	IPR002085; Alcohol dehydrogenase superfamily, zinc-containing;IPR011032; GroES-like;IPR013149; Alcohol dehydrogenase, C-terminal;	GO:0008270; zinc ion binding; Molecular Function;GO:0016491; oxidoreductase activity; Molecular Function;GO:0055114; oxidation-reduction process; Biological Process;	12.3209	95.7579	10.8499	22.7426	2.95828	-		POPTR_0018s07020.1	AT2G19570	cytidine deaminase 1	IPR002125; CMP/dCMP deaminase, zinc-binding;IPR006263; Cytidine deaminase, homodimeric;IPR013171; Cytidine/deoxycytidylate deaminase, zinc-binding domain;IPR016193; Cytidine deaminase-like;	GO:0003824; catalytic activity; Molecular Function;GO:0004126; cytidine deaminase activity; Molecular Function;GO:0008270; zinc ion binding; Molecular Function;GO:0016787; hydrolase activity; Molecular Function;GO:0046087; cytidine metabolic process; Biological Process;	69.4738	60.1171	32.5873	115.402	-	1.82429		POPTR_0001s01610.1	AT1G32090	early-responsive to dehydration stress protein (ERD4)	IPR003864; Domain of unknown function DUF221;	GO:0016020; membrane; Cellular Component;	29.2198	1.8225	25.5752	7.36611	-4.00296	-
	POPTR_0001s45460.1	AT1G32950	Subtilase-like protein	IPR000209; Peptidase S8/S53, subtilisin/kexin/sedolisin;IPR003137; Protease-associated domain, PA;IPR015500; Peptidase S8, subtilisin-related;	GO:0004252; serine-type endopeptidase activity; Molecular Function;GO:0006508; proteolysis; Biological Process;	0.074177	31.257	9.35698	26.2081	8.71899	-		POPTR_0011s01380.1	AT1G11925	stigma-specific stig1-like protein	IPR006969; Stigma-specific protein Stig1;	-	0	13.4909	4.86561	53.405	-	3.45628		POPTR_0001s37560.1	AT3G13175	uncharacterized protein	-	-	43.8257	1.19575	44.3371	15.0505	-5.19579	-
	POPTR_0001s27710.1	AT1G12740	cytochrome P450, family 87, subfamily A, polypeptide 2	IPR001128; Cytochrome P450;IPR002401; Cytochrome P450, E-class, group I;	GO:0004497; monooxygenase activity; Molecular Function;GO:0005506; iron ion binding; Molecular Function;GO:0009055; electron carrier activity; Molecular Function;GO:0020037; heme binding; Molecular Function;GO:0055114; oxidation-reduction process; Biological Process;	24.5742	386.222	33.6142	54.1823	3.97421	-		POPTR_0005s07680.1	AT5G10260	RAB GTPase H1E	IPR001806; Ras GTPase;IPR003579; Ras small GTPase, Rab type;IPR005225; Small GTP-binding protein;IPR013753; Ras;IPR020851; Small GTPase;	GO:0005525; GTP binding; Molecular Function;GO:0007264; small GTPase mediated signal transduction; Biological Process;GO:0015031; protein transport; Biological Process;	13.0549	25.5639	6.05911	25.8968	-	2.0956		POPTR_0016s01690.1	AT3G27200	plastocyanin-like domain-containing protein	IPR003245; Plastocyanin-like;IPR008972; Cupredoxin;	GO:0005507; copper ion binding; Molecular Function;GO:0009055; electron carrier activity; Molecular Function;	155.17	6.50326	88.7501	37.6005	-4.57655	-
	POPTR_0008s07900.1	AT1G65610	endoglucanase 7	IPR001701; Glycoside hydrolase, family 9;IPR008928; Six-hairpin glycosidase-like;	GO:0003824; catalytic activity; Molecular Function;GO:0004553; hydrolase activity, hydrolyzing O-glycosyl compounds; Molecular Function;GO:0005975; carbohydrate metabolic process; Biological Process;	6.22495	63.371	16.4041	30.2463	3.34769	-		POPTR_0004s21910.1	AT5G06740	concanavalin A-like lectin kinase-like protein	IPR000719; Protein kinase, catalytic domain;IPR001220; Legume lectin, beta chain;IPR001245; Serine-threonine/tyrosine-protein kinase;IPR002290; Serine/threonine-protein kinase domain;IPR008985; Concanavalin A-like lectin/glucanase;IPR011009; Protein kinase-like domain;IPR020635; Tyrosine-protein kinase, catalytic domain;	GO:0004672; protein kinase activity; Molecular Function;GO:0004674; protein serine/threonine kinase activity; Molecular Function;GO:0005488; binding; Molecular Function;GO:0005524; ATP binding; Molecular Function;GO:0006468; protein phosphorylation; Biological Process;	9.43468	13.6396	3.03844	15.7672	-	2.37552		POPTR_0001s18680.1	AT4G29080	auxin-responsive protein IAA27	IPR003311; AUX/IAA protein;IPR011525; Aux/IAA-ARF-dimerisation;	GO:0005634; nucleus; Cellular Component;GO:0045449; regulation of transcription; Biological Process;GO:0046983; protein dimerization activity; Molecular Function;	38.4561	2.78125	101.37	64.8432	-3.78941	-
	POPTR_0421s00210.1	AT3G22060	cysteine-rich repeat secretory protein 38	IPR002902; Gnk2-homologous domain;	-	19.3417	426.527	21.791	60.7103	4.46285	-		POPTR_0010s08620.1	AT2G38870	serine protease inhibitor, potato inhibitor I-type protein	IPR000864; Proteinase inhibitor I13, potato inhibitor I;	GO:0004867; serine-type endopeptidase inhibitor activity; Molecular Function;GO:0009611; response to wounding; Biological Process;	0	371.796	31.6899	809.499	-	4.67493		POPTR_0006s27710.1	AT5G25190	ethylene-responsive transcription factor ERF003	IPR001471; Pathogenesis-related transcriptional factor/ERF, DNA-binding;IPR016177; DNA-binding, integrase-type;	GO:0003677; DNA binding; Molecular Function;GO:0003700; sequence-specific DNA binding transcription factor activity; Molecular Function;GO:0006355; regulation of transcription, DNA-dependent; Biological Process;	25.1001	0.491985	18.4257	3.3152	-5.67293	-
	POPTR_0011s00650.1	AT1G03475	Coproporphyrinogen III oxidase	IPR001260; Coproporphyrinogen III oxidase;	GO:0004109; coproporphyrinogen oxidase activity; Molecular Function;GO:0006779; porphyrin biosynthetic process; Biological Process;GO:0055114; oxidation-reduction process; Biological Process;	34.8982	263.341	400.906	426.661	2.9157	-		POPTR_0016s10690.1	-	-	-	-	14.5208	54.5071	30.8956	95.4783	-	1.62777		POPTR_0002s09450.1	AT1G78060	putative beta-D-xylosidase 7	IPR001764; Glycoside hydrolase, family 3, N-terminal;IPR002772; Glycoside hydrolase, family 3, C-terminal;IPR017853; Glycoside hydrolase, superfamily;	GO:0004553; hydrolase activity, hydrolyzing O-glycosyl compounds; Molecular Function;GO:0005975; carbohydrate metabolic process; Biological Process;	68.3045	4.66202	27.8697	8.39329	-3.87295	-
	POPTR_0010s21820.1	AT5G13550	sulfate transporter 4.1	IPR001902; Sulphate anion transporter;IPR002645; Sulphate transporter/antisigma-factor antagonist STAS;IPR011547; Sulphate transporter;	GO:0005215; transporter activity; Molecular Function;GO:0006810; transport; Biological Process;GO:0008271; secondary active sulfate transmembrane transporter activity; Molecular Function;GO:0008272; sulfate transport; Biological Process;GO:0016020; membrane; Cellular Component;GO:0016021; integral to membrane; Cellular Component;GO:0055085; transmembrane transport; Biological Process;	5.75269	138.201	25.6623	25.8129	4.58639	-		POPTR_0014s02160.1	AT5G10600	cytochrome P450, family 81, subfamily K, polypeptide 2	IPR001128; Cytochrome P450;IPR002401; Cytochrome P450, E-class, group I;	GO:0004497; monooxygenase activity; Molecular Function;GO:0005506; iron ion binding; Molecular Function;GO:0009055; electron carrier activity; Molecular Function;GO:0020037; heme binding; Molecular Function;GO:0055114; oxidation-reduction process; Biological Process;	21.0944	61.8896	9.36983	29.4716	-	1.65323		POPTR_0005s08040.1	AT1G78020	uncharacterized protein	IPR007650; Protein of unknown function DUF581;	-	63.6676	4.25838	33.0994	17.7301	-3.90218	-
	POPTR_0001s25870.1	AT2G29950	protein ELF4-like 1	IPR009741; Protein of unknown function DUF1313;	-	3.65054	24.4711	19.1449	10.7811	2.7449	-		POPTR_0012s08030.1	AT1G60190	U-box domain-containing protein 19	IPR000225; Armadillo;IPR003613; U box domain;IPR016024; Armadillo-type fold;	GO:0000151; ubiquitin ligase complex; Cellular Component;GO:0004842; ubiquitin-protein ligase activity; Molecular Function;GO:0005488; binding; Molecular Function;GO:0005515; protein binding; Molecular Function;GO:0016567; protein ubiquitination; Biological Process;	5.03568	2.86913	0.584337	3.53494	-	2.59681		POPTR_0004s04880.1	AT1G28440	receptor-like protein kinase HSL1	IPR000719; Protein kinase, catalytic domain;IPR001611; Leucine-rich repeat;IPR011009; Protein kinase-like domain;IPR013210; Leucine-rich repeat-containing N-terminal, type 2;IPR017442; Serine/threonine-protein kinase-like domain;	GO:0004672; protein kinase activity; Molecular Function;GO:0005515; protein binding; Molecular Function;GO:0005524; ATP binding; Molecular Function;GO:0006468; protein phosphorylation; Biological Process;	12.3334	0.970205	14.1033	7.08405	-3.66814	-
	POPTR_0008s19320.1	AT1G60810	ATP-citrate lyase A-2	IPR013650; ATP-grasp fold, succinyl-CoA synthetase-type;IPR016102; Succinyl-CoA synthetase-like;	-	65.1757	271.058	306.983	403.956	2.0562	-		POPTR_0010s00500.1	AT5G44310	late embryogenesis abundant domain-containing protein	-	-	0.976869	4.73846	2.64927	91.1686	-	5.10487		POPTR_0003s10560.1	AT1G31650	RHO guanyl-nucleotide exchange factor 14	IPR005512; Rop nucleotide exchanger, PRONE;	GO:0005089; Rho guanyl-nucleotide exchange factor activity; Molecular Function;	36.3665	1.73519	7.74545	2.66736	-4.38944	-
	POPTR_0015s08720.1	AT5G14740	carbonic anhydrase 2	IPR001765; Carbonic anhydrase;	GO:0004089; carbonate dehydratase activity; Molecular Function;GO:0008270; zinc ion binding; Molecular Function;GO:0015976; carbon utilization; Biological Process;	5.51265	83.79	5.65958	13.4805	3.92596	-		POPTR_0008s12260.1	AT1G68390	Core-2/I-branching beta-1,6-N-acetylglucosaminyltransferase family protein	IPR003406; Glycosyl transferase, family 14;	GO:0008375; acetylglucosaminyltransferase activity; Molecular Function;GO:0016020; membrane; Cellular Component;	1.50812	5.87473	0.979475	7.52161	-	2.94096		POPTR_0014s10600.1	AT3G62020	germin-like protein subfamily 2 member 4	IPR001929; Germin;IPR006045; Cupin 1;IPR011051; Cupin, RmlC-type;	GO:0030145; manganese ion binding; Molecular Function;GO:0045735; nutrient reservoir activity; Molecular Function;GO:0048046; apoplast; Cellular Component;	12.4324	0.342097	7.29055	6.57365	-5.18355	-
	POPTR_0005s14030.1	AT2G23620	methyl esterase 1	IPR000073; Alpha/beta hydrolase fold-1;	-	3.64127	44.4116	1.98638	7.41301	3.60842	-		POPTR_0001s43940.1	AT4G27270	Quinone reductase family protein	IPR005025; NADPH-dependent FMN reductase;IPR008254; Flavodoxin/nitric oxide synthase;IPR010089; Flavoprotein WrbA;	GO:0010181; FMN binding; Molecular Function;GO:0016481; negative regulation of transcription; Biological Process;GO:0016491; oxidoreductase activity; Molecular Function;	127.022	151.468	42.062	105.42	-	1.32556		POPTR_0012s04920.1	-	-	-	-	1817.27	201.07	1435.42	1648.88	-3.176	-
	POPTR_0004s01220.1	AT4G21990	5'-adenylylsulfate reductase 3	IPR002500; Phosphoadenosine phosphosulphate reductase;IPR004508; Thioredoxin-independent 5'-adenylylsulphate reductase;IPR011798; Adenylylsulphate reductase, thioredoxin dependent;IPR012336; Thioredoxin-like fold;IPR013766; Thioredoxin domain;IPR017936; Thioredoxin-like;	GO:0003824; catalytic activity; Molecular Function;GO:0004604; phosphoadenylyl-sulfate reductase (thioredoxin) activity; Molecular Function;GO:0008152; metabolic process; Biological Process;GO:0016671; oxidoreductase activity, acting on a sulfur group of donors, disulfide as acceptor; Molecular Function;GO:0019344; cysteine biosynthetic process; Biological Process;GO:0019419; sulfate reduction; B…	47.0886	250.884	53.4657	61.4438	2.41357	-		POPTR_0014s10730.1	AT3G62100	auxin-responsive protein IAA30	IPR003311; AUX/IAA protein;IPR011525; Aux/IAA-ARF-dimerisation;	GO:0005634; nucleus; Cellular Component;GO:0045449; regulation of transcription; Biological Process;GO:0046983; protein dimerization activity; Molecular Function;	0	0	0.267553	5.86513	-	4.45427		POPTR_0001s27950.1	AT5G23860	tubulin beta-8 chain	IPR000217; Tubulin;IPR002453; Beta tubulin;IPR003008; Tubulin/FtsZ, GTPase domain;IPR008280; Tubulin/FtsZ, C-terminal;IPR018316; Tubulin/FtsZ, 2-layer sandwich domain;	GO:0003924; GTPase activity; Molecular Function;GO:0005198; structural molecule activity; Molecular Function;GO:0005525; GTP binding; Molecular Function;GO:0005874; microtubule; Cellular Component;GO:0007017; microtubule-based process; Biological Process;GO:0007018; microtubule-based movement; Biological Process;GO:0043234; protein complex; Cellular Component;GO:0051258; protein polymerization; B…	327.298	33.3229	91.3894	42.1906	-3.29602	-
	POPTR_0016s02050.1	AT2G32210	uncharacterized protein	-	-	102.781	664.511	72.9485	132.072	2.69273	-		POPTR_0001s35120.1	AT3G27770	uncharacterized protein	-	-	28.236	82.7025	12.597	44.9588	-	1.83552		POPTR_0010s02740.1	AT5G18840	sugar transporter ERD6-like 16	IPR003663; Sugar/inositol transporter;IPR005828; General substrate transporter;IPR016196; Major facilitator superfamily, general substrate transporter;IPR020846; Major facilitator superfamily;	GO:0005215; transporter activity; Molecular Function;GO:0006810; transport; Biological Process;GO:0016020; membrane; Cellular Component;GO:0016021; integral to membrane; Cellular Component;GO:0022891; substrate-specific transmembrane transporter activity; Molecular Function;GO:0055085; transmembrane transport; Biological Process;	24.5573	1.55182	9.78476	2.80181	-3.98412	-
	POPTR_0001s46690.2	-	-	-	-	6.29835	190.438	12.2463	20.0412	4.9182	-		POPTR_0006s20090.1	AT2G24270	NADP-dependent glyceraldehyde-3-phosphate dehydrogenase	IPR015590; Aldehyde dehydrogenase domain;IPR016161; Aldehyde/histidinol dehydrogenase;	GO:0008152; metabolic process; Biological Process;GO:0016491; oxidoreductase activity; Molecular Function;GO:0055114; oxidation-reduction process; Biological Process;	2.49147	5.31669	2.22661	12.8543	-	2.52933		POPTR_0001s38710.1	AT1G78430	ROP interactive partner 2	-	-	42.7147	4.30522	61.7052	23.3029	-3.31057	-
	POPTR_0002s10250.1	AT5G65380	mate efflux domain-containing protein	IPR002528; Multi antimicrobial extrusion protein;	GO:0006855; drug transmembrane transport; Biological Process;GO:0015238; drug transmembrane transporter activity; Molecular Function;GO:0015297; antiporter activity; Molecular Function;GO:0016020; membrane; Cellular Component;GO:0055085; transmembrane transport; Biological Process;	6.39615	77.6089	1.00526	23.69	3.60095	-		POPTR_0004s02060.1	AT1G01380	proto-oncogene protein	IPR001005; SANT domain, DNA binding;IPR009057; Homeodomain-like;IPR014778; Myb, DNA-binding;IPR015495; Myb transcription factor;IPR017930; Transcription regulator HTH, Myb-type, DNA-binding;	GO:0003677; DNA binding; Molecular Function;GO:0005515; protein binding; Molecular Function;	28.5395	28.1419	13.3066	46.3247	-	1.79964		POPTR_0014s11850.1	AT5G38700	uncharacterized protein	-	-	63.2991	2.85011	0	0	-4.4731	-
	POPTR_0016s05100.1	AT2G42280	transcription factor bHLH130	IPR001092; Helix-loop-helix DNA-binding domain;IPR011598; Helix-loop-helix DNA-binding;	GO:0005634; nucleus; Cellular Component;GO:0030528; transcription regulator activity; Molecular Function;GO:0045449; regulation of transcription; Biological Process;	5.0152	30.3821	11.4423	12.7734	2.59884	-		POPTR_0005s02630.1	AT1G09090	Respiratory burst oxidase-B	IPR000778; Cytochrome b245, heavy chain;IPR002048; Calcium-binding EF-hand;IPR013112; FAD-binding 8;IPR013121; Ferric reductase, NAD binding;IPR013130; Flavoprotein transmembrane component;IPR013623; NADPH oxidase Respiratory burst;IPR017927; Ferredoxin reductase-type FAD-binding domain;IPR017938; Riboflavin synthase-like beta-barrel;IPR018249; EF-HAND 2;	GO:0004601; peroxidase activity; Molecular Function;GO:0005506; iron ion binding; Molecular Function;GO:0005509; calcium ion binding; Molecular Function;GO:0009055; electron carrier activity; Molecular Function;GO:0016020; membrane; Cellular Component;GO:0016021; integral to membrane; Cellular Component;GO:0016491; oxidoreductase activity; Molecular Function;GO:0050660; flavin adenine dinucleotid…	64.7107	235.635	67.2828	167.054	-	1.31201		POPTR_0009s08730.1	AT1G10020	uncharacterized protein	IPR010410; Protein of unknown function DUF1005;	-	20.8161	1.23913	6.03413	1.79558	-4.0703	-
	POPTR_0015s01000.1	AT5G53560	cytochrome b5 isoform 1	IPR001199; Cytochrome b5;	GO:0020037; heme binding; Molecular Function;	30.7134	805.134	544.582	945.444	4.71229	-		POPTR_0011s01370.1	AT1G11925	stigma-specific stig1-like protein	IPR006969; Stigma-specific protein Stig1;	-	0	8.322	0.421758	9.43716	-	4.48387		POPTR_0010s07780.1	AT2G33400	uncharacterized protein	-	-	14.3712	0.664013	6.32646	1.75328	-4.43583	-
	POPTR_0012s11640.1	AT2G37500	arginine biosynthesis bifunctional protein ArgJ	IPR002813; Arginine biosynthesis protein ArgJ;IPR016117; Peptidase S58 DmpA/arginine biosynthesis protein ArgJ;	GO:0004042; acetyl-CoA:L-glutamate N-acetyltransferase activity; Molecular Function;GO:0004358; glutamate N-acetyltransferase activity; Molecular Function;GO:0006526; arginine biosynthetic process; Biological Process;	5.64896	39.0707	3.15139	5.93975	2.79003	-		POPTR_0002s20570.1	AT3G62830	UDP-glucuronic acid decarboxylase	IPR001509; NAD-dependent epimerase/dehydratase;	GO:0003824; catalytic activity; Molecular Function;GO:0044237; cellular metabolic process; Biological Process;GO:0050662; coenzyme binding; Molecular Function;	16.2266	43.2716	6.35979	19.1148	-	1.58763		POPTR_0004s21650.1	AT2G17230	protein exordium like 5	IPR006766; Phosphate-induced protein 1;	-	17.6118	0.292191	2.02778	0.152192	-5.91348	-
	POPTR_0016s04830.1	AT5G06800	myb-like HTH transcriptional regulator family protein	IPR006447; Myb-like DNA-binding domain, SHAQKYF class;IPR009057; Homeodomain-like;IPR014778; Myb, DNA-binding;IPR017930; Transcription regulator HTH, Myb-type, DNA-binding;	GO:0005515; protein binding; Molecular Function;	43.7702	175.298	51.9334	58.3669	2.00179	-		POPTR_0007s03730.1	AT5G09800	U-box domain-containing protein 28	IPR003613; U box domain;IPR016024; Armadillo-type fold;	GO:0000151; ubiquitin ligase complex; Cellular Component;GO:0004842; ubiquitin-protein ligase activity; Molecular Function;GO:0005488; binding; Molecular Function;GO:0016567; protein ubiquitination; Biological Process;	26.1912	81.1489	19.2779	50.4157	-	1.38693		POPTR_0010s11980.1	AT1G14900	high mobility group protein A	IPR000116; High mobility group, HMG-I/HMG-Y;IPR005818; Histone H1/H5;IPR017956; AT hook, DNA-binding motif;IPR020478; AT hook-like;	GO:0000785; chromatin; Cellular Component;GO:0000786; nucleosome; Cellular Component;GO:0003677; DNA binding; Molecular Function;GO:0005634; nucleus; Cellular Component;GO:0006334; nucleosome assembly; Biological Process;GO:0006355; regulation of transcription, DNA-dependent; Biological Process;	22.7018	0.911544	12.2067	2.05589	-4.63835	-
	POPTR_0017s02430.1	AT3G02850	Potassium channel SKOR	IPR000595; Cyclic nucleotide-binding domain;IPR002110; Ankyrin repeat;IPR003938; Potassium channel, voltage-dependent, EAG/ELK/ERG;IPR005821; Ion transport;IPR018490; Cyclic nucleotide-binding-like;IPR020683; Ankyrin repeat-containing domain;IPR021789; Potassium channel, plant-type;	GO:0005216; ion channel activity; Molecular Function;GO:0005249; voltage-gated potassium channel activity; Molecular Function;GO:0005515; protein binding; Molecular Function;GO:0006811; ion transport; Biological Process;GO:0006813; potassium ion transport; Biological Process;GO:0016020; membrane; Cellular Component;GO:0055085; transmembrane transport; Biological Process;	1.01043	28.0825	4.26752	9.67887	4.79663	-		POPTR_0014s04050.1	AT5G42610	uncharacterized protein	IPR006769; Coiled-coil domain containing protein 109, C-terminal;	-	0	0	0.793143	5.14611	-	2.69783		POPTR_0007s10230.1	AT2G23130	Lysine-rich arabinogalactan protein 17	-	-	88.4026	3.57778	28.5507	7.87868	-4.62695	-
	POPTR_0003s18590.1	AT1G64660	methionine gamma-lyase	IPR000277; Cys/Met metabolism, pyridoxal phosphate-dependent enzyme;IPR015424; Pyridoxal phosphate-dependent transferase, major domain;	GO:0006520; cellular amino acid metabolic process; Biological Process;GO:0030170; pyridoxal phosphate binding; Molecular Function;	14.6062	75.4678	30.5503	129.575	2.36928	-		POPTR_0018s13730.1	AT5G57123	uncharacterized protein	-	-	58.5853	189.53	17.5249	77.4636	-	2.14411		POPTR_0006s23880.1	AT5G19530	Thermospermine synthase ACAULIS5	IPR001045; Spermine synthase;	GO:0003824; catalytic activity; Molecular Function;	40.915	2.25589	53.0512	31.6177	-4.18086	-
	POPTR_0010s21590.1	-	-	-	-	38.747	285.933	1.60213	2.83375	2.88352	-		POPTR_0005s20060.1	AT1G44446	chlorophyllide a oxygenase	IPR013626; Pheophorbide a oxygenase;IPR017941; Rieske [2Fe-2S] iron-sulphur domain;	GO:0010277; chlorophyllide a oxygenase [overall] activity; Molecular Function;GO:0016491; oxidoreductase activity; Molecular Function;GO:0051537; 2 iron, 2 sulfur cluster binding; Molecular Function;GO:0055114; oxidation-reduction process; Biological Process;	13.629	31.2169	23.0374	67.2367	-	1.54527		POPTR_0001s30800.1	AT4G34220	receptor protein kinase-like protein	IPR000719; Protein kinase, catalytic domain;IPR001611; Leucine-rich repeat;IPR002290; Serine/threonine-protein kinase domain;IPR011009; Protein kinase-like domain;IPR013210; Leucine-rich repeat-containing N-terminal, type 2;IPR017442; Serine/threonine-protein kinase-like domain;IPR020635; Tyrosine-protein kinase, catalytic domain;	GO:0004672; protein kinase activity; Molecular Function;GO:0004674; protein serine/threonine kinase activity; Molecular Function;GO:0005515; protein binding; Molecular Function;GO:0005524; ATP binding; Molecular Function;GO:0006468; protein phosphorylation; Biological Process;	28.5631	1.2139	28.4236	15.3527	-4.55643	-
	POPTR_0001s46050.1	AT1G20925	auxin efflux carrier-like protein	IPR004776; Auxin efflux carrier;	GO:0016021; integral to membrane; Cellular Component;GO:0055085; transmembrane transport; Biological Process;	1.90933	33.4154	0.102772	2.1235	4.12937	-		POPTR_0017s06440.1	AT5G40390	putative galactinol--sucrose galactosyltransferase 5	IPR008811; Raffinose synthase;IPR017853; Glycoside hydrolase, superfamily;	-	7.64811	2.19562	2.14408	13.2748	-	2.63026		POPTR_0017s10720.1	AT3G01680	uncharacterized protein	IPR021640; Mediator complex subunit Med28;	-	39.7045	1.27509	17.45	5.99092	-4.96063	-
	POPTR_0006s20740.1	AT5G06740	concanavalin A-like lectin kinase-like protein	IPR000719; Protein kinase, catalytic domain;IPR001220; Legume lectin, beta chain;IPR002290; Serine/threonine-protein kinase domain;IPR008985; Concanavalin A-like lectin/glucanase;IPR011009; Protein kinase-like domain;IPR017442; Serine/threonine-protein kinase-like domain;IPR020635; Tyrosine-protein kinase, catalytic domain;	GO:0004672; protein kinase activity; Molecular Function;GO:0004674; protein serine/threonine kinase activity; Molecular Function;GO:0005488; binding; Molecular Function;GO:0005524; ATP binding; Molecular Function;GO:0006468; protein phosphorylation; Biological Process;	0.983638	20.7941	0.526654	2.95149	4.4019	-		POPTR_0001s40420.1	AT3G14440	9-cis-epoxycarotenoid dioxygenase NCED3	IPR004294; Carotenoid oxygenase;	-	8.70308	2.52451	0.749506	4.91225	-	2.71237		POPTR_0011s13280.1	AT4G27280	EF-hand, calcium binding motif-containing protein	IPR018249; EF-HAND 2;	-	177.965	15.3544	8.10573	19.7519	-3.53487	-
	POPTR_0008s06030.1	AT5G02070	wall-associated receptor kinase-like 20	IPR000719; Protein kinase, catalytic domain;IPR001245; Serine-threonine/tyrosine-protein kinase;IPR002290; Serine/threonine-protein kinase domain;IPR011009; Protein kinase-like domain;IPR020635; Tyrosine-protein kinase, catalytic domain;	GO:0004672; protein kinase activity; Molecular Function;GO:0004674; protein serine/threonine kinase activity; Molecular Function;GO:0005524; ATP binding; Molecular Function;GO:0006468; protein phosphorylation; Biological Process;	2.24238	20.1527	13.0472	15.3182	3.16787	-		POPTR_0013s06120.1	AT5G40990	GDSL esterase/lipase 1	IPR001087; Lipase, GDSL;	GO:0006629; lipid metabolic process; Biological Process;GO:0016788; hydrolase activity, acting on ester bonds; Molecular Function;	0.046425	3.21545	3.22802	14.5479	-	2.17209		POPTR_0005s28070.1	AT1G21050	uncharacterized protein	IPR006460; Protein of unknown function DUF617, plant;	-	23.2205	0.663493	5.07726	2.83067	-5.12917	-
	POPTR_0010s15270.1	AT4G16260	catalytic/ cation binding / hydrolase	IPR000490; Glycoside hydrolase, family 17;IPR017853; Glycoside hydrolase, superfamily;	GO:0004553; hydrolase activity, hydrolyzing O-glycosyl compounds; Molecular Function;GO:0005975; carbohydrate metabolic process; Biological Process;	81.6997	5325.82	1113.59	1878.56	6.02653	-		POPTR_0011s03330.1	AT4G11900	S-locus lectin protein kinase-like protein	IPR000719; Protein kinase, catalytic domain;IPR011009; Protein kinase-like domain;IPR017442; Serine/threonine-protein kinase-like domain;	GO:0004672; protein kinase activity; Molecular Function;GO:0005524; ATP binding; Molecular Function;GO:0006468; protein phosphorylation; Biological Process;	0	0	0.137049	2.97201	-	4.43867		POPTR_0001s38210.1	AT3G15095	uncharacterized protein	-	-	19.2953	1.05763	7.5351	4.34502	-4.18935	-
	POPTR_0006s03610.1	-	-	-	-	22.2577	184.271	48.1168	133.035	3.04946	-		POPTR_0015s05350.1	AT3G17790	purple acid phosphatase 17	IPR004843; Metallo-dependent phosphatase;	GO:0016787; hydrolase activity; Molecular Function;	3.38982	0.768264	1.61759	7.60085	-	2.23231		POPTR_0002s12130.1	AT5G67360	subtilisin-like protease	IPR000209; Peptidase S8/S53, subtilisin/kexin/sedolisin;IPR003137; Protease-associated domain, PA;IPR010259; Proteinase inhibitor I9, subtilisin propeptide;IPR015500; Peptidase S8, subtilisin-related;	GO:0004252; serine-type endopeptidase activity; Molecular Function;GO:0006508; proteolysis; Biological Process;GO:0042802; identical protein binding; Molecular Function;GO:0043086; negative regulation of catalytic activity; Biological Process;	15.896	0.170963	16.9512	3.4747	-6.53884	-
	POPTR_0001s11350.1	AT1G64660	methionine gamma-lyase	IPR000277; Cys/Met metabolism, pyridoxal phosphate-dependent enzyme;IPR015424; Pyridoxal phosphate-dependent transferase, major domain;	GO:0006520; cellular amino acid metabolic process; Biological Process;GO:0030170; pyridoxal phosphate binding; Molecular Function;	2.98102	78.0419	3.21018	7.62909	4.71037	-		POPTR_0001s36710.1	AT4G26910	dihydrolipoyllysine-residue succinyltransferase component of 2-oxoglutarate dehydrogenase complex 2	IPR000089; Biotin/lipoyl attachment;IPR001078; 2-oxoacid dehydrogenase acyltransferase, catalytic domain;IPR006255; Dihydrolipoamide succinyltransferase;IPR011053; Single hybrid motif;	GO:0004149; dihydrolipoyllysine-residue succinyltransferase activity; Molecular Function;GO:0006099; tricarboxylic acid cycle; Biological Process;GO:0008152; metabolic process; Biological Process;GO:0008415; acyltransferase activity; Molecular Function;GO:0045252; oxoglutarate dehydrogenase complex; Cellular Component;	66.0262	174.183	63.084	152.185	-	1.27048		POPTR_0001s12640.1	AT5G13870	xyloglucan:xyloglucosyl transferase	IPR000757; Glycoside hydrolase, family 16;IPR008985; Concanavalin A-like lectin/glucanase;IPR010713; Xyloglucan endo-transglycosylase, C-terminal;	GO:0004553; hydrolase activity, hydrolyzing O-glycosyl compounds; Molecular Function;GO:0005618; cell wall; Cellular Component;GO:0005975; carbohydrate metabolic process; Biological Process;GO:0006073; cellular glucan metabolic process; Biological Process;GO:0016762; xyloglucan:xyloglucosyl transferase activity; Molecular Function;GO:0048046; apoplast; Cellular Component;	269.619	12.5476	143.103	53.4333	-4.42544	-
	POPTR_0002s01270.1	AT1G76250	uncharacterized protein	-	-	6.00864	34.1799	7.23271	9.35172	2.50804	-		POPTR_0001s14320.1	AT5G13930	chalcone synthase	IPR001099; Chalcone/stilbene synthase, N-terminal;IPR012328; Chalcone/stilbene synthase, C-terminal;IPR016039; Thiolase-like;	GO:0003824; catalytic activity; Molecular Function;GO:0008152; metabolic process; Biological Process;GO:0008415; acyltransferase activity; Molecular Function;GO:0009058; biosynthetic process; Biological Process;	75.874	35.4213	69.2469	198.039	-	1.51596		POPTR_0001s35620.1	AT5G14450	GDSL esterase/lipase	IPR001087; Lipase, GDSL;	GO:0006629; lipid metabolic process; Biological Process;GO:0016788; hydrolase activity, acting on ester bonds; Molecular Function;	289.801	34.0222	579.986	154.321	-3.09052	-
	POPTR_0019s15240.1	AT1G06840	putative leucine-rich repeat transmembrane protein kinase	IPR000719; Protein kinase, catalytic domain;IPR001245; Serine-threonine/tyrosine-protein kinase;IPR001611; Leucine-rich repeat;IPR002290; Serine/threonine-protein kinase domain;IPR011009; Protein kinase-like domain;IPR013210; Leucine-rich repeat-containing N-terminal, type 2;IPR020635; Tyrosine-protein kinase, catalytic domain;	GO:0004672; protein kinase activity; Molecular Function;GO:0004674; protein serine/threonine kinase activity; Molecular Function;GO:0005515; protein binding; Molecular Function;GO:0005524; ATP binding; Molecular Function;GO:0006468; protein phosphorylation; Biological Process;	17.4845	76.9571	13.9783	26.8767	2.13798	-		POPTR_0009s09250.1	AT1G27730	zinc finger protein STZ/ZAT10	IPR007087; Zinc finger, C2H2-type;IPR015880; Zinc finger, C2H2-like;	GO:0005622; intracellular; Cellular Component;GO:0008270; zinc ion binding; Molecular Function;	91.8757	49.3448	6.72551	75.3525	-	3.48594		POPTR_0019s04620.1	AT1G08560	syntaxin-related protein KNOLLE	IPR000727; Target SNARE coiled-coil domain;IPR006011; Syntaxin, N-terminal;IPR010989; t-SNARE;	GO:0005515; protein binding; Molecular Function;GO:0016020; membrane; Cellular Component;GO:0016192; vesicle-mediated transport; Biological Process;	18.3532	0.678344	5.88664	1.52459	-4.75787	-
	POPTR_0016s03720.1	AT2G41290	strictosidine synthase-like 2	IPR018119; Strictosidine synthase, conserved region;	GO:0009058; biosynthetic process; Biological Process;GO:0016844; strictosidine synthase activity; Molecular Function;	2.34443	34.7889	4.00468	6.44383	3.89132	-		POPTR_0012s07750.1	AT1G19020	uncharacterized protein	-	-	17.1274	62.9188	26.856	199.068	-	2.88995		POPTR_0001s27890.1	AT2G26760	cyclin-B1-4	IPR004367; Cyclin, C-terminal;IPR006670; Cyclin;IPR006671; Cyclin, N-terminal;IPR011028; Cyclin-like;	GO:0005634; nucleus; Cellular Component;	17.9259	0.696257	5.01447	1.25167	-4.68628	-
	POPTR_0008s17500.1	AT2G29420	glutathione S-transferase tau 7	IPR004045; Glutathione S-transferase, N-terminal;IPR004046; Glutathione S-transferase, C-terminal;IPR010987; Glutathione S-transferase, C-terminal-like;IPR012336; Thioredoxin-like fold;IPR017933; Glutathione S-transferase/chloride channel, C-terminal;	GO:0005515; protein binding; Molecular Function;	193.276	903.15	87.3687	355.739	2.2243	-		POPTR_0002s23850.1	AT3G02050	Potassium transporter 4	IPR003855; K+ potassium transporter;	GO:0006813; potassium ion transport; Biological Process;GO:0015079; potassium ion transmembrane transporter activity; Molecular Function;GO:0016020; membrane; Cellular Component;	85.1491	177.359	27.7902	85.7793	-	1.62605		POPTR_0005s18220.1	AT5G67070	protein ralf-like 34	IPR008801; Rapid ALkalinization Factor;	-	423.607	41.7537	270.985	157.35	-3.34275	-
	POPTR_0017s13320.1	AT3G29970	B12D protein	IPR010530; B12D;	-	8.85401	335.665	839.91	436.767	5.24455	-		POPTR_0019s09540.1	AT1G59740	putative peptide/nitrate transporter	IPR000109; Oligopeptide transporter;IPR016196; Major facilitator superfamily, general substrate transporter;	GO:0005215; transporter activity; Molecular Function;GO:0006857; oligopeptide transport; Biological Process;GO:0016020; membrane; Cellular Component;	19.2543	18.5648	11.8448	36.5581	-	1.62594		POPTR_0015s14350.1	AT5G51600	microtubule associated protein MAP65-3	IPR007145; Microtubule-associated protein, MAP65/ASE1-type;	-	14.7986	0.518574	4.70656	1.65943	-4.83476	-
	POPTR_0008s20970.1	AT4G37370	cytochrome P450, family 81, subfamily D, polypeptide 8	IPR001128; Cytochrome P450;IPR002401; Cytochrome P450, E-class, group I;	GO:0004497; monooxygenase activity; Molecular Function;GO:0005506; iron ion binding; Molecular Function;GO:0009055; electron carrier activity; Molecular Function;GO:0020037; heme binding; Molecular Function;GO:0055114; oxidation-reduction process; Biological Process;	8.2758	48.1558	7.67004	13.6816	2.54074	-		POPTR_0001s09350.1	AT4G11570	haloacid dehalogenase-like hydrolase domain-containing protein	IPR005834; Haloacid dehalogenase-like hydrolase;IPR006402; HAD-superfamily hydrolase, subfamily IA, variant 3;IPR023214; HAD-like domain;	GO:0003824; catalytic activity; Molecular Function;GO:0008152; metabolic process; Biological Process;GO:0016787; hydrolase activity; Molecular Function;	11.4243	16.9353	5.60921	19.9918	-	1.83354		POPTR_0008s09120.1	AT1G69420	putative S-acyltransferase	IPR001594; Zinc finger, DHHC-type, palmitoyltransferase;	GO:0008270; zinc ion binding; Molecular Function;	18.2412	1.68877	17.766	11.5298	-3.43316	-
	POPTR_0008s15880.1	AT3G22890	ATP sulfurylase 1	IPR002650; Sulphate adenylyltransferase;IPR015947; Pseudouridine synthase/archaeosine transglycosylase-like;	GO:0000103; sulfate assimilation; Biological Process;GO:0004781; sulfate adenylyltransferase (ATP) activity; Molecular Function;	24.7135	282.919	51.9687	102.989	3.51701	-		POPTR_0002s11630.1	-	-	-	-	5.24078	2.46547	1.44273	6.98422	-	2.2753		POPTR_0002s20370.1	AT4G02320	pectinesterase 40	IPR000070; Pectinesterase, catalytic;IPR006501; Pectinesterase inhibitor;IPR011050; Pectin lyase fold/virulence factor;	GO:0004857; enzyme inhibitor activity; Molecular Function;GO:0005618; cell wall; Cellular Component;GO:0030599; pectinesterase activity; Molecular Function;GO:0042545; cell wall modification; Biological Process;	232.987	16.5017	41.5132	12.0122	-3.81956	-
	POPTR_1837s00200.1	AT2G42010	phospholipase D	IPR001736; Phospholipase D/Transphosphatidylase;IPR015679; Phospholipase D;	GO:0003824; catalytic activity; Molecular Function;GO:0008152; metabolic process; Biological Process;	7.04758	64.5356	8.61899	20.7532	3.19489	-		POPTR_0008s08640.1	AT2G02990	ribonuclease 1	IPR001568; Ribonuclease T2;	GO:0003723; RNA binding; Molecular Function;GO:0033897; ribonuclease T2 activity; Molecular Function;	136.323	143.012	38.6234	117.893	-	1.60993		POPTR_0012s14140.1	AT5G51750	subtilase 1.3	IPR000209; Peptidase S8/S53, subtilisin/kexin/sedolisin;IPR003137; Protease-associated domain, PA;IPR009020; Proteinase inhibitor, propeptide;IPR010259; Proteinase inhibitor I9, subtilisin propeptide;IPR015500; Peptidase S8, subtilisin-related;	GO:0004252; serine-type endopeptidase activity; Molecular Function;GO:0006508; proteolysis; Biological Process;GO:0042802; identical protein binding; Molecular Function;GO:0043086; negative regulation of catalytic activity; Biological Process;	117.911	6.53203	72.0019	34.6331	-4.17402	-
	POPTR_0015s05980.1	AT5G24090	acidic endochitinase	IPR001223; Glycoside hydrolase, family 18, catalytic domain;IPR017853; Glycoside hydrolase, superfamily;	GO:0004553; hydrolase activity, hydrolyzing O-glycosyl compounds; Molecular Function;GO:0005975; carbohydrate metabolic process; Biological Process;	121.147	698.156	56.4759	115.142	2.52679	-		POPTR_0017s00850.1	AT3G16520	UDP-glucosyl transferase 88A1	IPR002213; UDP-glucuronosyl/UDP-glucosyltransferase;	GO:0008152; metabolic process; Biological Process;GO:0016758; transferase activity, transferring hexosyl groups; Molecular Function;	146.336	156.668	27.4899	87.778	-	1.67496		POPTR_0014s01410.1	AT4G10810	uncharacterized protein	-	-	103.847	10.8603	139.589	69.9207	-3.25733	-
	POPTR_0011s16400.1	AT1G30760	FAD-binding and BBE domain-containing protein	IPR006094; FAD linked oxidase, N-terminal;IPR012951; Berberine/berberine-like;IPR016166; FAD-binding, type 2;	GO:0003824; catalytic activity; Molecular Function;GO:0016491; oxidoreductase activity; Molecular Function;GO:0050660; flavin adenine dinucleotide binding; Molecular Function;GO:0055114; oxidation-reduction process; Biological Process;	0.754188	9.25053	7.5417	7.5704	3.61654	-		POPTR_0010s12800.1	AT2G01150	putative E3 ubiquitin-protein ligase RHA2B	IPR001841; Zinc finger, RING-type;	GO:0005515; protein binding; Molecular Function;GO:0008270; zinc ion binding; Molecular Function;	129.731	203.288	13.5468	57.8892	-	2.09535		POPTR_0017s01700.1	AT1G01580	ferric reduction oxidase 2	IPR013112; FAD-binding 8;IPR013121; Ferric reductase, NAD binding;IPR013130; Flavoprotein transmembrane component;IPR017927; Ferredoxin reductase-type FAD-binding domain;	GO:0005506; iron ion binding; Molecular Function;GO:0009055; electron carrier activity; Molecular Function;GO:0016021; integral to membrane; Cellular Component;GO:0016491; oxidoreductase activity; Molecular Function;GO:0050660; flavin adenine dinucleotide binding; Molecular Function;GO:0055114; oxidation-reduction process; Biological Process;	7.51798	0.124479	12.4462	4.44827	-5.91637	-
	POPTR_0010s07090.1	AT3G09270	glutathione S-transferase TAU 8	IPR004045; Glutathione S-transferase, N-terminal;IPR004046; Glutathione S-transferase, C-terminal;IPR010987; Glutathione S-transferase, C-terminal-like;IPR012336; Thioredoxin-like fold;IPR017933; Glutathione S-transferase/chloride channel, C-terminal;	GO:0005515; protein binding; Molecular Function;	4.19131	86.7357	101.727	179.542	4.37115	-		POPTR_0016s07980.1	AT2G38870	serine protease inhibitor, potato inhibitor I-type protein	IPR000864; Proteinase inhibitor I13, potato inhibitor I;	GO:0004867; serine-type endopeptidase inhibitor activity; Molecular Function;GO:0009611; response to wounding; Biological Process;	0.583194	286.462	18.4757	906.986	-	5.61738		POPTR_0016s13300.1	AT1G07030	Mitochondrial substrate carrier family protein	IPR002067; Mitochondrial carrier protein;IPR018108; Mitochondrial substrate/solute carrier;IPR023395; Mitochondrial carrier domain;	GO:0005488; binding; Molecular Function;GO:0005743; mitochondrial inner membrane; Cellular Component;GO:0006810; transport; Biological Process;GO:0055085; transmembrane transport; Biological Process;	19.7929	0.828583	4.32738	1.99071	-4.57819	-
	POPTR_0017s07710.1	AT5G64300	GTP cyclohydrolase-2	IPR000422; 3,4-dihydroxy-2-butanone 4-phosphate synthase, RibB;IPR000926; GTP cyclohydrolase II, RibA;IPR017945; DHBP synthase RibB-like alpha/beta domain;	GO:0003935; GTP cyclohydrolase II activity; Molecular Function;GO:0008686; 3,4-dihydroxy-2-butanone-4-phosphate synthase activity; Molecular Function;GO:0009231; riboflavin biosynthetic process; Biological Process;	14.7249	62.8669	3.5867	4.18521	2.09404	-		POPTR_0018s10190.1	AT5G57500	Galactosyltransferase family protein	IPR002659; Glycosyl transferase, family 31;	GO:0006486; protein glycosylation; Biological Process;GO:0008378; galactosyltransferase activity; Molecular Function;GO:0016020; membrane; Cellular Component;	25.1134	35.1631	2.60909	27.0883	-	3.37605		POPTR_1327s00200.1	AT5G62700	tubulin beta-2/beta-3 chain	IPR000217; Tubulin;IPR002453; Beta tubulin;IPR003008; Tubulin/FtsZ, GTPase domain;	GO:0005198; structural molecule activity; Molecular Function;GO:0005525; GTP binding; Molecular Function;GO:0005874; microtubule; Cellular Component;GO:0007017; microtubule-based process; Biological Process;GO:0007018; microtubule-based movement; Biological Process;GO:0043234; protein complex; Cellular Component;GO:0051258; protein polymerization; Biological Process;	226.553	24.7568	58.3341	34.2318	-3.19395	-
	POPTR_0004s01190.1	AT4G21990	5'-adenylylsulfate reductase 3	IPR002500; Phosphoadenosine phosphosulphate reductase;IPR012336; Thioredoxin-like fold;IPR013766; Thioredoxin domain;IPR017936; Thioredoxin-like;	GO:0003824; catalytic activity; Molecular Function;GO:0008152; metabolic process; Biological Process;GO:0045454; cell redox homeostasis; Biological Process;	58.4554	301.81	102.17	99.7176	2.36824	-		POPTR_0015s10390.1	AT5G50360	uncharacterized protein	-	-	0.787216	3.49592	2.73948	34.4719	-	3.65345		POPTR_0003s10680.1	AT5G61480	putative leucine-rich repeat receptor-like protein kinase	IPR000719; Protein kinase, catalytic domain;IPR001611; Leucine-rich repeat;IPR002290; Serine/threonine-protein kinase domain;IPR003591; Leucine-rich repeat, typical subtype;IPR011009; Protein kinase-like domain;IPR013210; Leucine-rich repeat-containing N-terminal, type 2;IPR017442; Serine/threonine-protein kinase-like domain;IPR020635; Tyrosine-protein kinase, catalytic domain;	GO:0004672; protein kinase activity; Molecular Function;GO:0004674; protein serine/threonine kinase activity; Molecular Function;GO:0005515; protein binding; Molecular Function;GO:0005524; ATP binding; Molecular Function;GO:0006468; protein phosphorylation; Biological Process;	40.7965	1.22421	29.9691	8.7857	-5.05852	-
	POPTR_0017s03680.1	AT5G37980	2-alkenal reductase	IPR002085; Alcohol dehydrogenase superfamily, zinc-containing;IPR011032; GroES-like;IPR013149; Alcohol dehydrogenase, C-terminal;IPR020843; Polyketide synthase, enoylreductase;	GO:0008270; zinc ion binding; Molecular Function;GO:0016491; oxidoreductase activity; Molecular Function;GO:0016747; transferase activity, transferring acyl groups other than amino-acyl groups; Molecular Function;GO:0055114; oxidation-reduction process; Biological Process;	2.73449	20.4935	5.06834	6.84595	2.90583	-		POPTR_0017s11730.2	-	-	-	-	2.73522	7.10112	1.41371	12.4179	-	3.13486		POPTR_0005s27220.1	AT5G42330	uncharacterized protein	-	-	26.2349	0.836529	9.42151	1.92546	-4.97093	-
													POPTR_0011s06880.1	AT5G09360	laccase 14	IPR001117; Multicopper oxidase, type 1;IPR008972; Cupredoxin;IPR011706; Multicopper oxidase, type 2;IPR011707; Multicopper oxidase, type 3;IPR017761; Laccase;	GO:0005507; copper ion binding; Molecular Function;GO:0008471; laccase activity; Molecular Function;GO:0016491; oxidoreductase activity; Molecular Function;GO:0046274; lignin catabolic process; Biological Process;GO:0048046; apoplast; Cellular Component;GO:0055114; oxidation-reduction process; Biological Process;	0.032719	111.861	0.067618	13.2146	-	7.6105		POPTR_0012s13350.1	AT5G62070	protein IQ-domain 23	IPR000048; IQ motif, EF-hand binding site;	GO:0005515; protein binding; Molecular Function;	13.3654	0.442874	3.4844	0.860674	-4.91547	-
													POPTR_0002s21890.1	AT2G44310	calcium-binding EF-hand-containing protein	IPR018249; EF-HAND 2;	-	1.515	12.9849	21.6824	70.8437	-	1.70812		POPTR_0010s22010.1	AT3G46290	receptor-like protein kinase HERK 1	IPR000719; Protein kinase, catalytic domain;IPR001245; Serine-threonine/tyrosine-protein kinase;IPR011009; Protein kinase-like domain;IPR021720; Malectin;	GO:0004672; protein kinase activity; Molecular Function;GO:0005524; ATP binding; Molecular Function;GO:0006468; protein phosphorylation; Biological Process;	49.8491	3.88776	12.7118	4.36234	-3.68056	-
													POPTR_0017s07930.1	AT1G22360	UDP-glucosyl transferase 85A2	IPR002213; UDP-glucuronosyl/UDP-glucosyltransferase;	GO:0008152; metabolic process; Biological Process;GO:0016758; transferase activity, transferring hexosyl groups; Molecular Function;	1.34705	1.08636	4.53726	22.2622	-	2.2947		POPTR_0006s23730.1	AT1G02180	ferredoxin-like protein	-	-	50.0606	2.73421	20.6707	6.66099	-4.19448	-
													POPTR_0017s07890.1	AT1G22360	UDP-glucosyl transferase 85A2	IPR002213; UDP-glucuronosyl/UDP-glucosyltransferase;	GO:0008152; metabolic process; Biological Process;GO:0016758; transferase activity, transferring hexosyl groups; Molecular Function;	2.12544	1.32038	8.43781	39.3529	-	2.22153		POPTR_0005s08030.1	-	-	IPR001547; Glycoside hydrolase, family 5;IPR008999; Actin cross-linking;IPR017853; Glycoside hydrolase, superfamily;	GO:0004553; hydrolase activity, hydrolyzing O-glycosyl compounds; Molecular Function;GO:0005975; carbohydrate metabolic process; Biological Process;	37.6153	3.84735	31.9864	17.2387	-3.28938	-
													POPTR_0003s10460.1	AT4G19460	UDP-glycosyltransferase-like protein	IPR001296; Glycosyl transferase, group 1;	GO:0009058; biosynthetic process; Biological Process;	14.3537	55.0819	6.62408	26.6281	-	2.00716		POPTR_0001s05520.1	AT3G20820	leucine-rich repeat-containing protein	IPR001611; Leucine-rich repeat;IPR013210; Leucine-rich repeat-containing N-terminal, type 2;	GO:0005515; protein binding; Molecular Function;	89.388	4.98622	15.1521	19.7681	-4.16406	-
													POPTR_0001s03670.1	AT1G15950	cinnamoyl coa reductase 1	IPR001509; NAD-dependent epimerase/dehydratase;	GO:0003824; catalytic activity; Molecular Function;GO:0044237; cellular metabolic process; Biological Process;GO:0050662; coenzyme binding; Molecular Function;	0.336636	13.7889	20.678	103.829	-	2.32804		POPTR_0007s13250.1	AT4G36470	S-adenosyl-L-methionine-dependent methyltransferase-like protein	IPR005299; SAM dependent carboxyl methyltransferase;	GO:0008168; methyltransferase activity; Molecular Function;	18.3238	0.535868	24.7251	7.97673	-5.0957	-
													POPTR_0010s19080.1	AT5G05390	laccase 12	IPR001117; Multicopper oxidase, type 1;IPR008972; Cupredoxin;IPR011706; Multicopper oxidase, type 2;IPR011707; Multicopper oxidase, type 3;IPR017761; Laccase;	GO:0005507; copper ion binding; Molecular Function;GO:0008471; laccase activity; Molecular Function;GO:0016491; oxidoreductase activity; Molecular Function;GO:0046274; lignin catabolic process; Biological Process;GO:0048046; apoplast; Cellular Component;GO:0055114; oxidation-reduction process; Biological Process;	16.009	16.033	33.0286	106.799	-	1.69312		POPTR_0013s05730.1	AT2G03090	expansin A15	IPR002963; Expansin;IPR007112; Expansin/pollen allergen, DPBB domain;IPR007117; Pollen allergen/expansin, C-terminal;IPR007118; Expansin/Lol pI;IPR009009; Barwin-related endoglucanase;	GO:0005576; extracellular region; Cellular Component;GO:0009664; plant-type cell wall organization; Biological Process;	50.2949	0.658389	1.57288	0.506753	-6.25533	-
													POPTR_0014s01480.1	AT1G58420	uncharacterized protein	-	-	35.238	107.056	84.4974	247.528	-	1.55061		POPTR_0001s29970.1	AT1G70210	cyclin-D1-1	IPR004367; Cyclin, C-terminal;IPR006670; Cyclin;IPR006671; Cyclin, N-terminal;IPR011028; Cyclin-like;	GO:0005634; nucleus; Cellular Component;	9.9016	0.192976	4.80928	1.06848	-5.68117	-
													POPTR_0013s08110.1	AT2G40540	potassium transporter 2	IPR003855; K+ potassium transporter;	GO:0006813; potassium ion transport; Biological Process;GO:0015079; potassium ion transmembrane transporter activity; Molecular Function;GO:0016020; membrane; Cellular Component;	140.166	79.415	28.3675	72.3615	-	1.35098		POPTR_0004s06710.1	AT5G14940	major facilitator protein	IPR000109; Oligopeptide transporter;IPR016196; Major facilitator superfamily, general substrate transporter;	GO:0005215; transporter activity; Molecular Function;GO:0006857; oligopeptide transport; Biological Process;GO:0016020; membrane; Cellular Component;	12.0028	0.476836	7.31309	5.25739	-4.65374	-
													POPTR_0016s01600.1	AT3G21760	UDP-glycosyltransferase-like protein	IPR002213; UDP-glucuronosyl/UDP-glucosyltransferase;	GO:0008152; metabolic process; Biological Process;GO:0016758; transferase activity, transferring hexosyl groups; Molecular Function;	4.01059	11.2906	3.45789	16.7255	-	2.27409		POPTR_0014s09490.1	AT1G01300	aspartyl protease-like protein	IPR001461; Peptidase A1;IPR021109; Peptidase aspartic;	GO:0004190; aspartic-type endopeptidase activity; Molecular Function;GO:0006508; proteolysis; Biological Process;	40.9687	2.08554	14.0392	2.32586	-4.29603	-
													POPTR_0010s15130.1	AT5G49360	beta-xylosidase 1	IPR001764; Glycoside hydrolase, family 3, N-terminal;IPR002772; Glycoside hydrolase, family 3, C-terminal;IPR017853; Glycoside hydrolase, superfamily;	GO:0004553; hydrolase activity, hydrolyzing O-glycosyl compounds; Molecular Function;GO:0005975; carbohydrate metabolic process; Biological Process;	815.001	817.422	6.97533	64.339	-	3.20536		POPTR_0020s00530.1	AT1G74680	exostosin-like protein	IPR004263; Exostosin-like;	GO:0016020; membrane; Cellular Component;	15.4401	0.24863	0	0	-5.95654	-
													POPTR_0014s11580.1	AT3G62410	CP12 domain-containing protein 2	IPR003823; Domain of unknown function CP12;	-	0.354148	10.4757	5.07941	33.4753	-	2.72036		POPTR_0017s05860.1	AT2G43290	calmodulin-like protein 5	IPR002048; Calcium-binding EF-hand;IPR003299; Flagellar calcium-binding protein calflagin;IPR018248; EF-hand;IPR018249; EF-HAND 2;	GO:0005509; calcium ion binding; Molecular Function;	102.623	12.4123	27.7834	8.0304	-3.04752	-
													POPTR_0003s17670.1	AT3G24170	glutathione reductase, cytosolic	IPR001327; Pyridine nucleotide-disulphide oxidoreductase, NAD-binding region;IPR004099; Pyridine nucleotide-disulphide oxidoreductase, dimerisation;IPR006324; Glutathione-disulphide reductase;IPR013027; FAD-dependent pyridine nucleotide-disulphide oxidoreductase;IPR016156; FAD/NAD-linked reductase, dimerisation;	GO:0004362; glutathione-disulfide reductase activity; Molecular Function;GO:0005737; cytoplasm; Cellular Component;GO:0006749; glutathione metabolic process; Biological Process;GO:0016491; oxidoreductase activity; Molecular Function;GO:0045454; cell redox homeostasis; Biological Process;GO:0050660; flavin adenine dinucleotide binding; Molecular Function;GO:0050661; NADP or NADPH binding; Molecula…	47.0747	274.808	29.9014	79.8814	-	1.41764		POPTR_0014s07470.1	AT2G45760	BON1-associated protein 2	IPR000008; C2 calcium-dependent membrane targeting;IPR008973; C2 calcium/lipid-binding domain, CaLB;	GO:0005515; protein binding; Molecular Function;	31.4853	0	4.09093	6.66653	-14.9424	-
													POPTR_0005s08050.1	AT5G10170	myo-inositol-1-phosphate synthase	IPR002587; Myo-inositol-1-phosphate synthase;IPR013021; Myo-inositol-1-phosphate synthase, GAPDH-like;	GO:0004512; inositol-3-phosphate synthase activity; Molecular Function;GO:0006021; inositol biosynthetic process; Biological Process;GO:0008654; phospholipid biosynthetic process; Biological Process;	0	0	0.06803	11.3179	-	7.37822		POPTR_0016s03280.1	AT5G06150	cyclin-B1-2	IPR004367; Cyclin, C-terminal;IPR006670; Cyclin;IPR006671; Cyclin, N-terminal;IPR011028; Cyclin-like;	GO:0005634; nucleus; Cellular Component;	18.6731	0.67953	6.01933	1.46501	-4.78028	-
													POPTR_0001s24880.1	AT2G37650	scarecrow-like protein 9	IPR005202; Transcription factor GRAS;	-	13.2972	34.8808	7.02276	27.6055	-	1.97484		POPTR_0002s11250.1	AT1G50010	tubulin alpha-2/alpha-4 chain	IPR000217; Tubulin;IPR002452; Alpha tubulin;IPR003008; Tubulin/FtsZ, GTPase domain;IPR008280; Tubulin/FtsZ, C-terminal;IPR018316; Tubulin/FtsZ, 2-layer sandwich domain;	GO:0003924; GTPase activity; Molecular Function;GO:0005198; structural molecule activity; Molecular Function;GO:0005525; GTP binding; Molecular Function;GO:0005874; microtubule; Cellular Component;GO:0007017; microtubule-based process; Biological Process;GO:0007018; microtubule-based movement; Biological Process;GO:0043234; protein complex; Cellular Component;GO:0051258; protein polymerization; B…	367.623	11.9807	114.677	35.5136	-4.93944	-
													POPTR_0001s40480.1	AT3G14420	putative peroxisomal (S)-2-hydroxy-acid oxidase 2	IPR000262; FMN-dependent dehydrogenase;IPR012133; Alpha-hydroxy acid dehydrogenase, FMN-dependent;	GO:0010181; FMN binding; Molecular Function;GO:0016491; oxidoreductase activity; Molecular Function;GO:0055114; oxidation-reduction process; Biological Process;	2.64575	4.36212	11.5455	44.1944	-	1.93654		POPTR_0014s15980.1	AT2G04850	auxin-responsive-like protein	IPR004877; Cytochrome b561, eukaryote;IPR005018; DOMON domain;IPR006593; Cytochrome b561/ferric reductase transmembrane;IPR017214; Uncharacterised conserved protein UCP037471;	GO:0016021; integral to membrane; Cellular Component;	15.81	0.637556	2.76255	2.2646	-4.63214	-
													POPTR_0005s20850.1	AT4G19950	uncharacterized protein	-	-	49.3051	169.653	20.2887	104.285	-	2.36178		POPTR_0001s24680.1	AT5G24318	O-Glycosyl hydrolases family 17 protein	IPR000490; Glycoside hydrolase, family 17;IPR012946; X8;IPR017853; Glycoside hydrolase, superfamily;	GO:0004553; hydrolase activity, hydrolyzing O-glycosyl compounds; Molecular Function;GO:0005975; carbohydrate metabolic process; Biological Process;	92.8281	3.47398	31.2118	10.9754	-4.7399	-
													POPTR_0015s11990.1	AT5G61820	uncharacterized protein	IPR011692; Stress up-regulated Nod 19;	-	111.924	387.853	38.7707	118.276	-	1.60912		POPTR_0008s13200.1	AT1G70710	endoglucanase 8	IPR001701; Glycoside hydrolase, family 9;IPR008928; Six-hairpin glycosidase-like;	GO:0003824; catalytic activity; Molecular Function;GO:0004553; hydrolase activity, hydrolyzing O-glycosyl compounds; Molecular Function;GO:0005975; carbohydrate metabolic process; Biological Process;	69.5855	1.65196	49.6086	16.9486	-5.39654	-
													POPTR_0012s03910.1	AT3G17790	purple acid phosphatase 17	IPR004843; Metallo-dependent phosphatase;	GO:0016787; hydrolase activity; Molecular Function;	16.5208	13.3287	5.09847	32.0916	-	2.65406		POPTR_0004s21730.1	AT4G35320	uncharacterized protein	-	-	46.1898	2.15114	17.1779	1.72041	-4.4244	-
													POPTR_0015s08330.1	AT1G24100	N-hydroxythioamide S-beta-glucosyltransferase	IPR002213; UDP-glucuronosyl/UDP-glucosyltransferase;	GO:0008152; metabolic process; Biological Process;GO:0016758; transferase activity, transferring hexosyl groups; Molecular Function;	10.1219	18.0162	6.7515	21.0244	-	1.63878		POPTR_0011s07050.1	AT4G18760	receptor like protein 51	IPR001611; Leucine-rich repeat;	GO:0005515; protein binding; Molecular Function;	26.9652	0.688462	5.64195	3.31753	-5.29158	-
													POPTR_0012s13180.1	AT5G52300	CAP160 protein	IPR012418; CAP160;	-	0	0	0	1.21689	-	10.249		POPTR_0010s13620.1	AT1G68570	putative nitrite transporter	IPR000109; Oligopeptide transporter;IPR016196; Major facilitator superfamily, general substrate transporter;	GO:0005215; transporter activity; Molecular Function;GO:0006857; oligopeptide transport; Biological Process;GO:0016020; membrane; Cellular Component;	52.5593	0.326993	47.4261	9.96918	-7.32854	-
													POPTR_0011s03050.1	AT1G29640	uncharacterized protein	IPR007608; Protein of unknown function DUF584;	-	3.19157	7.6556	0.307371	6.9146	-	4.49159		POPTR_0006s08840.1	AT5G02140	pathogenesis-related thaumatin-like protein	IPR001938; Thaumatin, pathogenesis-related;	-	40.9734	0.846874	23.4411	6.45952	-5.5964	-
													POPTR_0003s13840.1	AT4G11070	putative WRKY transcription factor 41	IPR003657; DNA-binding WRKY;	GO:0003700; sequence-specific DNA binding transcription factor activity; Molecular Function;GO:0043565; sequence-specific DNA binding; Molecular Function;GO:0045449; regulation of transcription; Biological Process;	38.5285	16.314	3.52917	14.1944	-	2.00792		POPTR_0001s21430.1	AT5G64570	beta-D-xylosidase 4	IPR001764; Glycoside hydrolase, family 3, N-terminal;IPR002772; Glycoside hydrolase, family 3, C-terminal;IPR017853; Glycoside hydrolase, superfamily;	GO:0004553; hydrolase activity, hydrolyzing O-glycosyl compounds; Molecular Function;GO:0005975; carbohydrate metabolic process; Biological Process;	121.907	5.86554	41.2382	27.9948	-4.37737	-
													POPTR_0011s06770.1	AT4G18910	aquaporin NIP1-2	IPR000425; Major intrinsic protein;IPR012269; Aquaporin;IPR023271; Aquaporin-like;	GO:0005215; transporter activity; Molecular Function;GO:0006810; transport; Biological Process;GO:0016020; membrane; Cellular Component;GO:0016021; integral to membrane; Cellular Component;GO:0055085; transmembrane transport; Biological Process;	36.7107	76.9582	8.23235	44.6389	-	2.43893		POPTR_0001s24250.1	AT2G37430	C2H2 and C2HC zinc finger domain-containing protein	IPR007087; Zinc finger, C2H2-type;IPR015880; Zinc finger, C2H2-like;	GO:0005622; intracellular; Cellular Component;GO:0008270; zinc ion binding; Molecular Function;	119.35	8.61267	5.60386	10.0831	-3.7926	-
													POPTR_0005s07450.1	AT4G39980	phospho-2-dehydro-3-deoxyheptonate aldolase 1	IPR002480; DAHP synthetase, class II;	GO:0003849; 3-deoxy-7-phosphoheptulonate synthase activity; Molecular Function;GO:0009073; aromatic amino acid family biosynthetic process; Biological Process;	78.5801	288.613	38.7138	153.992	-	1.99194		POPTR_0009s16980.1	AT4G35320	uncharacterized protein	-	-	28.1738	0.83405	6.81453	6.48752	-5.07808	-
													POPTR_0006s04770.1	AT2G41690	heat stress transcription factor B-3	IPR000232; Heat shock factor (HSF)-type, DNA-binding;	GO:0003700; sequence-specific DNA binding transcription factor activity; Molecular Function;GO:0005634; nucleus; Cellular Component;GO:0006355; regulation of transcription, DNA-dependent; Biological Process;GO:0043565; sequence-specific DNA binding; Molecular Function;	34.223	124.486	85.8389	214.517	-	1.32139		POPTR_0011s09500.1	AT4G26760	microtubule-associated protein 65-2	IPR007145; Microtubule-associated protein, MAP65/ASE1-type;	-	31.4422	1.28355	38.0204	11.656	-4.61449	-
													POPTR_0009s15200.1	AT1G08230	transmembrane amino acid transporter	IPR013057; Amino acid transporter, transmembrane;	-	24.0931	33.5981	21.0342	65.3961	-	1.63647
													POPTR_0012s00890.1	AT1G20030	pathogenesis-related thaumatin-like protein	IPR000719; Protein kinase, catalytic domain;IPR001245; Serine-threonine/tyrosine-protein kinase;IPR001938; Thaumatin, pathogenesis-related;IPR011009; Protein kinase-like domain;	GO:0004672; protein kinase activity; Molecular Function;GO:0005524; ATP binding; Molecular Function;GO:0006468; protein phosphorylation; Biological Process;	5.50345	5.6069	0.430701	5.30826	-	3.62348
													POPTR_0001s03030.1	AT2G38740	haloacid dehalogenase-like hydrolase domain-containing protein	IPR005833; Haloacid dehydrogenase/epoxide hydrolase;IPR005834; Haloacid dehalogenase-like hydrolase;IPR006402; HAD-superfamily hydrolase, subfamily IA, variant 3;IPR023214; HAD-like domain;	GO:0003824; catalytic activity; Molecular Function;GO:0008152; metabolic process; Biological Process;GO:0016787; hydrolase activity; Molecular Function;	14.3646	4.06793	19.1064	72.2204	-	1.91835
													POPTR_0014s13080.1	AT3G62990	uncharacterized protein	-	-	5.62002	27.6112	4.68841	51.1782	-	3.44836
													POPTR_0006s09540.1	AT3G54040	PAR1 protein	IPR009489; PAR1;	-	18.4575	57.6685	14.9147	64.1574	-	2.10488
													POPTR_0008s10590.1	AT3G01420	alpha-dioxygenase	IPR002007; Haem peroxidase, animal;IPR010255; Haem peroxidase;	GO:0004601; peroxidase activity; Molecular Function;GO:0006979; response to oxidative stress; Biological Process;GO:0020037; heme binding; Molecular Function;GO:0055114; oxidation-reduction process; Biological Process;	0.044732	7.45571	0.961186	39.002	-	5.34259
													POPTR_0001s30560.1	AT2G14960	putative indole-3-acetic acid-amido synthetase GH3.1	IPR004993; GH3 auxin-responsive promoter;	-	3.31721	5.21208	3.9118	22.0417	-	2.49434
													POPTR_0002s02200.2	-	-	-	-	11.767	35.3115	5.52133	16.9317	-	1.61664
													POPTR_0019s08620.1	AT5G36110	cytochrome P450, family 716, subfamily A, polypeptide 1	IPR001128; Cytochrome P450;IPR002401; Cytochrome P450, E-class, group I;	GO:0004497; monooxygenase activity; Molecular Function;GO:0005506; iron ion binding; Molecular Function;GO:0009055; electron carrier activity; Molecular Function;GO:0020037; heme binding; Molecular Function;GO:0055114; oxidation-reduction process; Biological Process;	2.62881	6.36336	2.71429	15.9117	-	2.55144
													POPTR_0002s12050.1	AT5G43150	uncharacterized protein	-	-	3.26709	1.45955	0.275124	16.1488	-	5.8752
													POPTR_0007s12060.1	AT3G50830	cold-regulated 413-plasma membrane 2	IPR008892; Cold acclimation WCOR413;	-	169.454	108.217	27.8368	90.2732	-	1.69731
													POPTR_0018s10510.1	AT5G57660	zinc finger protein CONSTANS-LIKE 5	IPR000315; Zinc finger, B-box;IPR010402; CCT domain;	GO:0005515; protein binding; Molecular Function;GO:0005622; intracellular; Cellular Component;GO:0008270; zinc ion binding; Molecular Function;	20.9618	13.4714	46.0484	117.433	-	1.35062
													POPTR_0001s19030.1	AT1G59870	ABC transporter G family member 36	IPR003439; ABC transporter-like;IPR003593; ATPase, AAA+ type, core;IPR013525; ABC-2 type transporter;IPR013581; Plant PDR ABC transporter associated;	GO:0000166; nucleotide binding; Molecular Function;GO:0005524; ATP binding; Molecular Function;GO:0016020; membrane; Cellular Component;GO:0016887; ATPase activity; Molecular Function;GO:0017111; nucleoside-triphosphatase activity; Molecular Function;	43.0201	104.656	13.0861	35.0111	-	1.41978
													POPTR_0001s22900.1	AT1G75800	pathogenesis-related thaumatin-like protein	IPR001938; Thaumatin, pathogenesis-related;	-	0	0	0	8.53453	-	13.0591
													POPTR_0004s23680.1	AT5G49890	chloride channel protein CLC-c	IPR000644; Cystathionine beta-synthase, core;IPR001807; Chloride channel, voltage gated;IPR002251; Chloride channel ClC-plant;IPR014743; Chloride channel, core;	GO:0005216; ion channel activity; Molecular Function;GO:0005247; voltage-gated chloride channel activity; Molecular Function;GO:0005515; protein binding; Molecular Function;GO:0006821; chloride transport; Biological Process;GO:0016020; membrane; Cellular Component;GO:0055085; transmembrane transport; Biological Process;	47.3928	95.6357	26.6569	83.476	-	1.64685
													POPTR_0021s00800.1	AT3G21690	mate efflux domain-containing protein	IPR002528; Multi antimicrobial extrusion protein;	GO:0006855; drug transmembrane transport; Biological Process;GO:0015238; drug transmembrane transporter activity; Molecular Function;GO:0015297; antiporter activity; Molecular Function;GO:0016020; membrane; Cellular Component;GO:0055085; transmembrane transport; Biological Process;	114.125	218.146	38.1719	126.902	-	1.73313
													POPTR_0009s10700.1	AT2G03550	alpha/beta-Hydrolase-like protein	IPR013094; Alpha/beta hydrolase fold-3;	GO:0008152; metabolic process; Biological Process;GO:0016787; hydrolase activity; Molecular Function;	4.35055	30.458	8.00279	126.139	-	3.97837
													POPTR_0013s01370.1	AT5G27930	putative protein phosphatase 2C 73	IPR001932; Protein phosphatase 2C-like;IPR014045; Protein phosphatase 2C, N-terminal;IPR015655; Protein phosphatase 2C;	GO:0003824; catalytic activity; Molecular Function;	15.8056	7.2245	2.7622	13.2074	-	2.25746
													POPTR_0017s04560.1	AT5G53970	tyrosine aminotransferase	IPR001176; 1-aminocyclopropane-1-carboxylate synthase;IPR004839; Aminotransferase, class I/classII;IPR005958; Tyrosine/nicotianamine aminotransferase;IPR015424; Pyridoxal phosphate-dependent transferase, major domain;	GO:0006520; cellular amino acid metabolic process; Biological Process;GO:0008483; transaminase activity; Molecular Function;GO:0009058; biosynthetic process; Biological Process;GO:0016769; transferase activity, transferring nitrogenous groups; Molecular Function;GO:0016847; 1-aminocyclopropane-1-carboxylate synthase activity; Molecular Function;GO:0030170; pyridoxal phosphate binding; Molecular F…	7.00667	15.8998	5.0519	21.5127	-	2.09029
													POPTR_0010s16320.1	AT3G15580	autophagy-related protein 8i	IPR004241; Light chain 3 (LC3);	-	19.9913	26.5471	21.4269	84.1314	-	1.97322
													POPTR_0015s00510.1	AT5G24530	downy mildew resistance 6 protein / oxidoreductase	IPR005123; Oxoglutarate/iron-dependent oxygenase;	GO:0016491; oxidoreductase activity; Molecular Function;	17.0195	16.7818	7.90175	30.4929	-	1.94823
													POPTR_0017s04570.1	AT5G53970	tyrosine aminotransferase	IPR001176; 1-aminocyclopropane-1-carboxylate synthase;IPR004839; Aminotransferase, class I/classII;IPR005958; Tyrosine/nicotianamine aminotransferase;IPR015424; Pyridoxal phosphate-dependent transferase, major domain;	GO:0006520; cellular amino acid metabolic process; Biological Process;GO:0008483; transaminase activity; Molecular Function;GO:0009058; biosynthetic process; Biological Process;GO:0016769; transferase activity, transferring nitrogenous groups; Molecular Function;GO:0016847; 1-aminocyclopropane-1-carboxylate synthase activity; Molecular Function;GO:0030170; pyridoxal phosphate binding; Molecular F…	4.65909	10.2493	3.11485	12.7173	-	2.02956
													POPTR_0002s15670.1	AT2G45760	BON1-associated protein 2	IPR000008; C2 calcium-dependent membrane targeting;IPR008973; C2 calcium/lipid-binding domain, CaLB;	GO:0005515; protein binding; Molecular Function;	41.4124	8.36792	1.94392	25.1984	-	3.69629
													POPTR_0014s11390.1	AT3G62370	heme binding protein	IPR019020; Cytochrome c-552/DMSO reductase-like, haem-binding domain;	GO:0020037; heme binding; Molecular Function;GO:0055114; oxidation-reduction process; Biological Process;	98.1465	80.3391	54.0908	143.902	-	1.41163
													POPTR_0001s21290.1	AT4G33520	putative copper-transporting ATPase PAA1	IPR001757; ATPase, P-type, K/Mg/Cd/Cu/Zn/Na/Ca/Na/H-transporter;IPR005834; Haloacid dehalogenase-like hydrolase;IPR006416; ATPase, P-type, heavy metal translocating;IPR008250; ATPase, P-type, ATPase-associated domain;IPR023214; HAD-like domain;	GO:0003824; catalytic activity; Molecular Function;GO:0005524; ATP binding; Molecular Function;GO:0006754; ATP biosynthetic process; Biological Process;GO:0008152; metabolic process; Biological Process;GO:0015662; ATPase activity, coupled to transmembrane movement of ions, phosphorylative mechanism; Molecular Function;GO:0016020; membrane; Cellular Component;GO:0016021; integral to membrane; Cell…	6.2154	23.081	15.6008	43.3995	-	1.47605
													POPTR_0005s00400.1	-	-	-	-	32.8694	25.0894	23.2428	82.9037	-	1.83465
													POPTR_0011s00810.1	AT4G05530	dehydrogenase/reductase SDR family member 4	IPR002198; Short-chain dehydrogenase/reductase SDR;IPR002347; Glucose/ribitol dehydrogenase;	GO:0008152; metabolic process; Biological Process;GO:0016491; oxidoreductase activity; Molecular Function;GO:0055114; oxidation-reduction process; Biological Process;	30.0998	40.123	21.3465	57.3677	-	1.42624
													POPTR_0001s04870.1	AT5G06720	peroxidase 53	IPR000823; Plant peroxidase;IPR002016; Haem peroxidase, plant/fungal/bacterial;IPR010255; Haem peroxidase;	GO:0004601; peroxidase activity; Molecular Function;GO:0006979; response to oxidative stress; Biological Process;GO:0020037; heme binding; Molecular Function;GO:0055114; oxidation-reduction process; Biological Process;	4.14858	5.50648	1.41491	16.3771	-	3.5329
													POPTR_0003s19700.1	AT3G54450	putative peptide/nitrate transporter	IPR000109; Oligopeptide transporter;IPR016196; Major facilitator superfamily, general substrate transporter;	GO:0005215; transporter activity; Molecular Function;GO:0006857; oligopeptide transport; Biological Process;GO:0016020; membrane; Cellular Component;	88.7787	76.1632	2.4822	12.0259	-	2.27645
													POPTR_0005s04490.1	AT3G06350	Shikimate dehydrogenase	IPR001381; Dehydroquinase class I;IPR006151; Quinate/shikimate 5-dehydrogenase/glutamyl-tRNA reductase;IPR013708; Shikimate dehydrogenase substrate binding, N-terminal;	GO:0003855; 3-dehydroquinate dehydratase activity; Molecular Function;GO:0004764; shikimate 5-dehydrogenase activity; Molecular Function;GO:0005737; cytoplasm; Cellular Component;GO:0055114; oxidation-reduction process; Biological Process;	291.698	382.97	28.7903	86.8525	-	1.59298
													POPTR_0002s13020.1	AT5G42680	uncharacterized protein	IPR006460; Protein of unknown function DUF617, plant;	-	14.5609	17.7687	17.3379	47.9154	-	1.46657
													POPTR_0010s09570.1	AT2G32030	GCN5-related N-acetyltransferase-like protein	IPR000182; GCN5-related N-acetyltransferase (GNAT) domain;IPR016181; Acyl-CoA N-acyltransferase;	GO:0008080; N-acetyltransferase activity; Molecular Function;GO:0008152; metabolic process; Biological Process;	51.5561	39.8072	13.2134	50.212	-	1.92603
													POPTR_0001s37480.1	AT1G55910	zinc transporter 11	IPR003689; Zinc/iron permease;	GO:0016020; membrane; Cellular Component;GO:0030001; metal ion transport; Biological Process;GO:0046873; metal ion transmembrane transporter activity; Molecular Function;GO:0055085; transmembrane transport; Biological Process;	44.0979	20.7946	33.2087	90.9003	-	1.45273
													POPTR_0012s07150.1	AT3G47780	ABC transporter A family member 7	IPR003439; ABC transporter-like;IPR003593; ATPase, AAA+ type, core;	GO:0000166; nucleotide binding; Molecular Function;GO:0005524; ATP binding; Molecular Function;GO:0016887; ATPase activity; Molecular Function;GO:0017111; nucleoside-triphosphatase activity; Molecular Function;	23.889	85.1041	16.3502	42.1449	-	1.36605
													POPTR_0010s13770.1	AT5G16080	carboxyesterase 17	IPR013094; Alpha/beta hydrolase fold-3;	GO:0008152; metabolic process; Biological Process;GO:0016787; hydrolase activity; Molecular Function;	30.5397	45.7129	1.71008	9.47068	-	2.46941
													POPTR_0003s11080.1	AT1G12110	nitrate transporter 1.1	IPR000109; Oligopeptide transporter;IPR016196; Major facilitator superfamily, general substrate transporter;	GO:0005215; transporter activity; Molecular Function;GO:0006857; oligopeptide transport; Biological Process;GO:0016020; membrane; Cellular Component;	17.1741	8.39156	15.7822	71.2213	-	2.17401
													POPTR_0010s01540.1	AT5G49120	uncharacterized protein	IPR007650; Protein of unknown function DUF581;	-	108.918	252.297	28.5918	196.236	-	2.77891
													POPTR_0011s12400.1	AT4G27410	NAC domain-containing protein 72	IPR003441; No apical meristem (NAM) protein;	GO:0003677; DNA binding; Molecular Function;GO:0045449; regulation of transcription; Biological Process;	35.2577	46.5195	25.5067	90.8033	-	1.83187
													POPTR_0008s03670.1	AT5G04250	OTU-like cysteine protease family protein	IPR003323; Ovarian tumour, otubain;	-	9.31328	70.9532	8.29751	114.282	-	3.78378
													POPTR_0013s06930.1	AT3G54680	proteophosphoglycan-related protein	-	-	128.697	465.23	143.82	453.835	-	1.6579
													POPTR_0019s05430.11	-	-	-	-	37.7256	51.6897	12.0006	42.4162	-	1.82151
													POPTR_0012s03860.1	AT1G73480	alpha/beta-hydrolase domain-containing protein	IPR022742; Alpha/beta hydrolase, N-terminal;	-	6.10632	20.9944	8.30879	24.3229	-	1.5496
													POPTR_0009s10830.1	AT2G15760	uncharacterized protein	IPR012442; Protein of unknown function DUF1645;	-	10.805	11.1508	12.8321	46.2163	-	1.84865
													POPTR_0001s36510.1	AT1G17020	protein SRG1	-	-	0.199171	1.93967	2.61524	15.7784	-	2.59293
													POPTR_0005s12900.1	AT2G23790	uncharacterized protein	IPR006769; Coiled-coil domain containing protein 109, C-terminal;	-	33.7069	26.1376	11.0403	46.0167	-	2.05938
													POPTR_0014s08860.1	AT5G24090	acidic endochitinase	IPR001223; Glycoside hydrolase, family 18, catalytic domain;IPR017853; Glycoside hydrolase, superfamily;	GO:0004553; hydrolase activity, hydrolyzing O-glycosyl compounds; Molecular Function;GO:0005975; carbohydrate metabolic process; Biological Process;	0	0	2.17021	17.2725	-	2.99257
													POPTR_0007s05810.3	-	-	-	-	6.45171	3.50281	0.461545	10.2526	-	4.47337
													POPTR_0002s08750.1	AT1G77690	auxin transporter-like protein 3	IPR013057; Amino acid transporter, transmembrane;	-	2.20818	2.84947	3.9748	22.4175	-	2.49567
													POPTR_0014s17750.1	AT1G32450	nitrate transporter 1.5	IPR000109; Oligopeptide transporter;IPR016196; Major facilitator superfamily, general substrate transporter;	GO:0005215; transporter activity; Molecular Function;GO:0006857; oligopeptide transport; Biological Process;GO:0016020; membrane; Cellular Component;	18.827	6.77414	0.264841	2.39217	-	3.17512
													POPTR_0016s07970.1	AT2G38870	serine protease inhibitor, potato inhibitor I-type protein	IPR000864; Proteinase inhibitor I13, potato inhibitor I;	GO:0004867; serine-type endopeptidase inhibitor activity; Molecular Function;GO:0009611; response to wounding; Biological Process;	0	14.8198	6.36378	76.6691	-	3.59069
													POPTR_0014s09190.1	AT4G23810	putative WRKY transcription factor 53	IPR003657; DNA-binding WRKY;	GO:0003700; sequence-specific DNA binding transcription factor activity; Molecular Function;GO:0043565; sequence-specific DNA binding; Molecular Function;GO:0045449; regulation of transcription; Biological Process;	19.2816	18.0062	1.49312	11.9046	-	2.99511
													POPTR_0010s25750.1	AT5G10695	uncharacterized protein	-	-	91.3156	134.724	23.335	108.677	-	2.21948
													POPTR_0006s22690.1	-	-	-	-	0.058162	1.34972	0.771418	11.8144	-	3.93689
													POPTR_0001s46060.2	-	-	-	-	12.3534	51.4008	3.2917	25.6123	-	2.95994
													POPTR_0005s24200.1	AT5G63450	cytochrome P450, family 94, subfamily B, polypeptide 1	IPR001128; Cytochrome P450;IPR002401; Cytochrome P450, E-class, group I;	GO:0004497; monooxygenase activity; Molecular Function;GO:0005506; iron ion binding; Molecular Function;GO:0009055; electron carrier activity; Molecular Function;GO:0020037; heme binding; Molecular Function;GO:0055114; oxidation-reduction process; Biological Process;	45.3698	149.807	13.232	41.5153	-	1.64961
													POPTR_0010s23330.1	AT3G54850	U-box domain-containing protein 14	IPR000225; Armadillo;IPR003613; U box domain;IPR016024; Armadillo-type fold;	GO:0000151; ubiquitin ligase complex; Cellular Component;GO:0004842; ubiquitin-protein ligase activity; Molecular Function;GO:0005488; binding; Molecular Function;GO:0005515; protein binding; Molecular Function;GO:0016567; protein ubiquitination; Biological Process;	94.5609	188.136	16.0938	48.9125	-	1.6037
													POPTR_0008s11740.1	AT1G25480	Aluminum activated malate transporter family protein	IPR020966; Malate transporter, aliminium toerance;	GO:0010044; response to aluminum ion; Biological Process;	16.8898	23.4754	21.9761	68.6438	-	1.64319
													POPTR_0011s01320.1	AT1G11925	stigma-specific stig1-like protein	IPR006969; Stigma-specific protein Stig1;	-	0	8.07184	0.552323	9.8669	-	4.15901
													POPTR_0017s01120.1	AT5G52740	copper transport family protein	IPR006121; Heavy metal transport/detoxification protein;	GO:0030001; metal ion transport; Biological Process;GO:0046872; metal ion binding; Molecular Function;	26.4361	24.7691	3.13246	17.3586	-	2.47028
													POPTR_0004s15960.1	AT3G18830	Polyol transporter 5	IPR003663; Sugar/inositol transporter;IPR005828; General substrate transporter;IPR016196; Major facilitator superfamily, general substrate transporter;IPR020846; Major facilitator superfamily;	GO:0005215; transporter activity; Molecular Function;GO:0006810; transport; Biological Process;GO:0016020; membrane; Cellular Component;GO:0016021; integral to membrane; Cellular Component;GO:0022891; substrate-specific transmembrane transporter activity; Molecular Function;GO:0055085; transmembrane transport; Biological Process;	4.21414	4.93393	8.72019	26.1474	-	1.58424
													POPTR_0007s15180.1	AT1G78950	beta-amyrin synthase	IPR001330; Prenyltransferase/squalene oxidase;IPR008930; Terpenoid cylases/protein prenyltransferase alpha-alpha toroid;IPR018333; Squalene cyclase;	GO:0003824; catalytic activity; Molecular Function;GO:0016866; intramolecular transferase activity; Molecular Function;	6.92351	20.507	3.04088	15.1528	-	2.31702
													POPTR_0018s12900.1	AT2G25060	early nodulin-like protein 1	IPR003245; Plastocyanin-like;IPR008972; Cupredoxin;	GO:0005507; copper ion binding; Molecular Function;GO:0009055; electron carrier activity; Molecular Function;	0.252771	4.21096	0.179612	5.86607	-	5.02944
													POPTR_0016s14270.1	AT2G38540	non-specific lipid-transfer protein 1	IPR000528; Plant lipid transfer protein/Par allergen;IPR003612; Plant lipid transfer protein/seed storage/trypsin-alpha amylase inhibitor;IPR016140; Bifunctional inhibitor/plant lipid transfer protein/seed storage;	GO:0006869; lipid transport; Biological Process;GO:0008289; lipid binding; Molecular Function;	501.457	437.96	2.79529	19.3059	-	2.78797
													POPTR_0011s13820.1	AT5G54770	thiazole biosynthetic enzyme	IPR002922; Thiamine biosynthesis Thi4 protein;	GO:0009228; thiamine biosynthetic process; Biological Process;	119.361	66.9807	24.6719	88.4037	-	1.84124
													POPTR_0006s01630.1	AT4G16480	inositol transporter 4	IPR003663; Sugar/inositol transporter;IPR005828; General substrate transporter;IPR016196; Major facilitator superfamily, general substrate transporter;IPR020846; Major facilitator superfamily;	GO:0005215; transporter activity; Molecular Function;GO:0006810; transport; Biological Process;GO:0016020; membrane; Cellular Component;GO:0016021; integral to membrane; Cellular Component;GO:0022891; substrate-specific transmembrane transporter activity; Molecular Function;GO:0055085; transmembrane transport; Biological Process;	11.636	18.1793	7.55685	28.3085	-	1.90538
													POPTR_0002s04210.1	AT2G42430	LOB domain-containing protein 16	IPR004883; Lateral organ boundaries, LOB;	-	2.86301	16.5429	2.52484	13.0519	-	2.36999
													POPTR_0017s09180.1	AT4G23180	cysteine-rich receptor-like protein kinase 10	IPR000719; Protein kinase, catalytic domain;IPR001245; Serine-threonine/tyrosine-protein kinase;IPR002290; Serine/threonine-protein kinase domain;IPR002902; Gnk2-homologous domain;IPR011009; Protein kinase-like domain;IPR020635; Tyrosine-protein kinase, catalytic domain;	GO:0004672; protein kinase activity; Molecular Function;GO:0004674; protein serine/threonine kinase activity; Molecular Function;GO:0005524; ATP binding; Molecular Function;GO:0006468; protein phosphorylation; Biological Process;	0	0	0.057745	1.90799	-	5.04621
													POPTR_0007s03620.1	AT1G73260	kunitz trypsin inhibitor 1	IPR002160; Proteinase inhibitor I3, Kunitz legume;IPR011065; Kunitz inhibitor ST1-like;	GO:0004866; endopeptidase inhibitor activity; Molecular Function;	1.07268	1371.69	13.8607	532.863	-	5.26469
													POPTR_0001s13670.1	AT1G27290	uncharacterized protein	-	-	24.8442	15.1443	6.36972	28.3337	-	2.15322
													POPTR_0001s47390.1	AT5G23810	putative amino acid permease 7	IPR013057; Amino acid transporter, transmembrane;	-	3.93101	7.88077	3.94607	14.565	-	1.88402
													POPTR_0005s26610.1	AT1G60420	putative nucleoredoxin 1	IPR002219; Protein kinase C-like, phorbol ester/diacylglycerol binding;IPR012336; Thioredoxin-like fold;	GO:0035556; intracellular signal transduction; Biological Process;	21.4823	70.866	3.34118	262.447	-	6.29553
													POPTR_0011s15350.1	AT4G10500	oxidoreductase, 2OG-Fe(II) oxygenase family protein	IPR005123; Oxoglutarate/iron-dependent oxygenase;	GO:0016491; oxidoreductase activity; Molecular Function;	3.54493	2.95846	1.25328	36.0384	-	4.84575
													POPTR_0004s04270.1	AT4G03510	E3 ubiquitin-protein ligase RMA1	IPR001841; Zinc finger, RING-type;IPR018957; Zinc finger, C3HC4 RING-type;	GO:0005515; protein binding; Molecular Function;GO:0008270; zinc ion binding; Molecular Function;	21.1818	38.9597	22.8872	131.082	-	2.51785
													POPTR_0008s11540.1	AT1G75290	isoflavone reductase-like protein	IPR008030; NmrA-like;	-	4.44774	7.33124	14.3392	68.8056	-	2.26256
													POPTR_0015s03480.1	AT2G03800	D-aminoacyl-tRNA deacylase	IPR007508; D-aminoacyl-tRNA deacylase;	GO:0016788; hydrolase activity, acting on ester bonds; Molecular Function;	125.367	323.204	107.746	364.244	-	1.75727
													POPTR_0008s19930.1	AT1G07040	uncharacterized protein	-	-	38.6948	50.8231	59.4935	230.694	-	1.95517
													POPTR_0010s13450.1	AT1G68500	uncharacterized protein	-	-	59.0105	68.7575	31.0496	170.61	-	2.45805
													POPTR_0002s24190.1	AT5G48840	pantoate--beta-alanine ligase	IPR003721; Pantoate-beta-alanine ligase;	GO:0004592; pantoate-beta-alanine ligase activity; Molecular Function;GO:0015940; pantothenate biosynthetic process; Biological Process;	12.0677	29.8681	13.5375	39.8936	-	1.5592
													POPTR_0001s03020.1	AT2G38740	haloacid dehalogenase-like hydrolase domain-containing protein	IPR005833; Haloacid dehydrogenase/epoxide hydrolase;IPR005834; Haloacid dehalogenase-like hydrolase;IPR006402; HAD-superfamily hydrolase, subfamily IA, variant 3;IPR006439; HAD-superfamily hydrolase, subfamily IA, variant 1;IPR023214; HAD-like domain;	GO:0003824; catalytic activity; Molecular Function;GO:0008152; metabolic process; Biological Process;GO:0008967; phosphoglycolate phosphatase activity; Molecular Function;GO:0016787; hydrolase activity; Molecular Function;	18.9067	23.5155	1.33013	24.1956	-	4.1851
													POPTR_0017s13340.1	AT3G30180	brassinosteroid-6-oxidase 2	IPR001128; Cytochrome P450;IPR002403; Cytochrome P450, E-class, group IV;	GO:0004497; monooxygenase activity; Molecular Function;GO:0005506; iron ion binding; Molecular Function;GO:0009055; electron carrier activity; Molecular Function;GO:0020037; heme binding; Molecular Function;	8.38008	34.4082	21.3475	67.1996	-	1.65438
													POPTR_0014s09350.1	AT5G53130	cyclic nucleotide-gated ion channel 1	IPR000048; IQ motif, EF-hand binding site;IPR000595; Cyclic nucleotide-binding domain;IPR005821; Ion transport;IPR018490; Cyclic nucleotide-binding-like;	GO:0005216; ion channel activity; Molecular Function;GO:0005515; protein binding; Molecular Function;GO:0006811; ion transport; Biological Process;GO:0016020; membrane; Cellular Component;GO:0055085; transmembrane transport; Biological Process;	0.111786	2.28773	0.213122	3.53608	-	4.0524
													POPTR_0004s09350.1	AT5G17380	2-hydroxyacyl-CoA lyase	IPR011766; Thiamine pyrophosphate enzyme, C-terminal TPP-binding;IPR012000; Thiamine pyrophosphate enzyme, central domain;IPR012001; Thiamine pyrophosphate enzyme, N-terminal TPP-binding domain;	GO:0000287; magnesium ion binding; Molecular Function;GO:0003824; catalytic activity; Molecular Function;GO:0030976; thiamine pyrophosphate binding; Molecular Function;	161.863	363.265	24.731	99.8749	-	2.0138
													POPTR_0010s07730.1	AT2G05620	protein PROTON GRADIENT REGULATION 5	-	-	0.661318	4.67444	1.09699	8.22016	-	2.90562
													POPTR_0002s12550.1	AT1G46768	ethylene-responsive transcription factor RAP2-1	IPR001471; Pathogenesis-related transcriptional factor/ERF, DNA-binding;IPR016177; DNA-binding, integrase-type;	GO:0003677; DNA binding; Molecular Function;GO:0003700; sequence-specific DNA binding transcription factor activity; Molecular Function;GO:0006355; regulation of transcription, DNA-dependent; Biological Process;	19.1943	79.8789	16.8426	59.4212	-	1.81886
													POPTR_0011s06010.1	AT3G23240	ethylene-responsive transcription factor 1B	IPR001471; Pathogenesis-related transcriptional factor/ERF, DNA-binding;IPR016177; DNA-binding, integrase-type;	GO:0003677; DNA binding; Molecular Function;GO:0003700; sequence-specific DNA binding transcription factor activity; Molecular Function;GO:0006355; regulation of transcription, DNA-dependent; Biological Process;	17.4929	34.2146	5.90889	21.1839	-	1.84201
													POPTR_0017s11410.1	AT5G62740	Hypersensitive-induced response protein 1	IPR001107; Band 7 protein;IPR001972; Stomatin;	GO:0016020; membrane; Cellular Component;	70.7845	177.035	52.4268	136.146	-	1.37678
													POPTR_0004s21830.1	AT1G76490	hydroxy methylglutaryl CoA reductase 1	IPR002202; Hydroxymethylglutaryl-CoA reductase, class I/II;IPR004554; Hydroxymethylglutaryl-CoA reductase, eukaryotic/arcaheal type;IPR009023; Hydroxymethylglutaryl-CoA reductase, class I/II, NAD/NADP-binding;IPR009029; Hydroxymethylglutaryl-CoA reductase, class I/II, substrate-binding;	GO:0004420; hydroxymethylglutaryl-CoA reductase (NADPH) activity; Molecular Function;GO:0008299; isoprenoid biosynthetic process; Biological Process;GO:0015936; coenzyme A metabolic process; Biological Process;GO:0016021; integral to membrane; Cellular Component;GO:0016616; oxidoreductase activity, acting on the CH-OH group of donors, NAD or NADP as acceptor; Molecular Function;GO:0050661; NADP o…	25.8472	89.2236	14.1233	87.4035	-	2.62962
													POPTR_0014s10460.1	AT4G01575	serine protease inhibitor, Kazal-type family protein	-	-	0	48.8035	2.19677	47.9401	-	4.44778
													POPTR_0015s13060.1	AT3G48990	AMP-dependent synthetase and ligase-like protein	IPR000873; AMP-dependent synthetase/ligase;	GO:0003824; catalytic activity; Molecular Function;GO:0008152; metabolic process; Biological Process;	418.676	558.682	152.119	1353.42	-	3.15334
													POPTR_0001s42970.1	AT1G79040	photosystem II subunit R	IPR006814; Photosystem II PsbR;	GO:0009654; oxygen evolving complex; Cellular Component;GO:0015979; photosynthesis; Biological Process;GO:0042651; thylakoid membrane; Cellular Component;	0	0	0.33245	5.67855	-	4.09431
													POPTR_0008s02460.1	AT5G22510	alkaline/neutral invertase	IPR006937; Plant neutral invertase;IPR008928; Six-hairpin glycosidase-like;	GO:0003824; catalytic activity; Molecular Function;	4.51819	16.4123	2.49628	11.7546	-	2.23537
													POPTR_0008s02810.1	-	-	-	-	22.1353	1068.62	868.512	3576.24	-	2.04183
													POPTR_0011s15360.1	AT5G54160	Quercetin 3-O-methyltransferase 1	IPR001077; O-methyltransferase, family 2;IPR012967; Plant methyltransferase dimerisation;	GO:0008168; methyltransferase activity; Molecular Function;GO:0008171; O-methyltransferase activity; Molecular Function;GO:0046983; protein dimerization activity; Molecular Function;	49.4021	116.287	2.47914	42.2766	-	4.09195
													POPTR_0001s22830.1	AT1G75800	pathogenesis-related thaumatin-like protein	IPR001938; Thaumatin, pathogenesis-related;	-	0	0	0	3.33905	-	11.7052
													POPTR_0008s16610.1	AT3G23240	ethylene-responsive transcription factor 1B	IPR001471; Pathogenesis-related transcriptional factor/ERF, DNA-binding;IPR016177; DNA-binding, integrase-type;	GO:0003677; DNA binding; Molecular Function;GO:0003700; sequence-specific DNA binding transcription factor activity; Molecular Function;GO:0006355; regulation of transcription, DNA-dependent; Biological Process;	0.216612	8.41636	0.779285	8.01236	-	3.36201
													POPTR_0016s12440.1	AT5G05600	oxidoreductase, 2OG-Fe(II) oxygenase family protein	IPR005123; Oxoglutarate/iron-dependent oxygenase;	GO:0016491; oxidoreductase activity; Molecular Function;	0.065862	1.17336	0.358432	30.1682	-	6.39519
[truncated: 43 more columns]
