# Supplementary material for: Transcriptome differences between two sister desert poplar species under salt stress
Source: BMC Genomics. 2014 May 4;15(1):337. doi: 10.1186/1471-2164-15-337 (PMC4035067; doi:10.1186/1471-2164-15-337)
Supplement: Supplementary file 2 — Additional file 2: GO enrichment analyses for the eight clusters of DEGs under salt stress. GO terms, identified by SEA analysis as significant, for co-regulated and species-specific DEGs up- or down-regulated in P. pruinosa and P. euphratica under salinity stress. The categories ‘down-regulated in P. pruinosa and up-regulated in P. euphratica’ and ‘up-regulated in P. pruinosa and down-regulated in P. euphratica’ were excluded because only one gene fell into each of these categories. (XLSX 22 KB) [file 12864_2013_6035_MOESM2_ESM.xlsx]

## Sheet: Additional file 2
	Supplementary Table 2. GO enrichment analyses for the eight clusters of DEGs under salt. SEA analysis implying significant GO terms of co-regulated and specific different DEGs up- or down-regulated in P. pruinosa and P. euphratica under salinity stress, excluding categories ‘down-regulated in P. pruinosa and up-regulated in P. euphratica’ (only one gene) and ‘up-regulated in P. pruinosa and down-…
	I. up-regulated only in P. euphratica
	GO_acc	term_type	Term	queryitem	querytotal	bgitem	bgtotal	pvalue	FDR
	GO:0055114	P	oxidation reduction	31	272	857	45033	2.6e-14	1.5e-12
	GO:0009308	P	amine metabolic process	8	272	308	45033	0.00071	0.041
	GO:0016491	F	oxidoreductase activity	64	272	1867	45033	1.5e-25	6.9e-24
	GO:0050660	F	FAD binding	17	272	181	45033	3.8e-15	1.8e-13
	GO:0048037	F	cofactor binding	26	272	575	45033	1.7e-14	7.9e-13
	GO:0050662	F	coenzyme binding	21	272	434	45033	1.3e-12	6.1e-11
	GO:0020037	F	heme binding	21	272	504	45033	2.1e-11	9.8e-10
	GO:0046906	F	tetrapyrrole binding	21	272	504	45033	2.1e-11	9.8e-10
	GO:0004497	F	monooxygenase activity	17	272	366	45033	2.9e-10	1.4e-08
	GO:0005506	F	iron ion binding	21	272	584	45033	3e-10	1.4e-08
	GO:0003824	F	catalytic activity	115	272	9307	45033	6.4e-10	3e-08
	GO:0009055	F	electron carrier activity	19	272	680	45033	1e-07	4.8e-06
	GO:0046914	F	transition metal ion binding	34	272	2041	45033	6e-07	2.8e-05
	GO:0046872	F	metal ion binding	37	272	2445	45033	1.9e-06	8.8e-05
	GO:0043169	F	cation binding	37	272	2449	45033	1.9e-06	9.1e-05
	GO:0043167	F	ion binding	37	272	2449	45033	1.9e-06	9.1e-05
	GO:0070279	F	vitamin B6 binding	5	272	113	45033	0.00069	0.032
	GO:0030170	F	pyridoxal phosphate binding	5	272	113	45033	0.00069	0.032
	GO:0005488	F	binding	97	272	10853	45033	0.00076	0.036
	II. up-regulated only in P. pruinosa
	GO_acc	term_type	Term	queryitem	querytotal	bgitem	bgtotal	pvalue	FDR
	GO:0009611	P	response to wounding	5	394	24	45033	2e-06	0.00015
	GO:0009605	P	response to external stimulus	5	394	25	45033	2.4e-06	0.00018
	GO:0055114	P	oxidation reduction	23	394	857	45033	5e-06	0.00037
	GO:0015979	P	photosynthesis	7	394	88	45033	1.4e-05	0.0011
	GO:0008152	P	metabolic process	128	394	9587	45033	3.5e-05	0.0026
	GO:0044283	P	small molecule biosynthetic process	10	394	286	45033	0.00028	0.021
	GO:0006950	P	response to stress	16	394	657	45033	0.00035	0.026
	GO:0016491	F	oxidoreductase activity	46	394	1867	45033	3.4e-09	2.2e-07
	GO:0003824	F	catalytic activity	134	394	9307	45033	1e-06	6.5e-05
	GO:0004867	F	serine-type endopeptidase inhibitor activity	5	394	27	45033	3.7e-06	0.00024
	GO:0005506	F	iron ion binding	18	394	584	45033	7.9e-06	0.00052
	GO:0020037	F	heme binding	16	394	504	45033	1.7e-05	0.0011
	GO:0046906	F	tetrapyrrole binding	16	394	504	45033	1.7e-05	0.0011
	GO:0048037	F	cofactor binding	17	394	575	45033	2.3e-05	0.0015
	GO:0004866	F	endopeptidase inhibitor activity	6	394	67	45033	3e-05	0.0019
	GO:0030414	F	peptidase inhibitor activity	6	394	67	45033	3e-05	0.0019
	GO:0019842	F	vitamin binding	7	394	125	45033	0.00013	0.0087
	GO:0004857	F	enzyme inhibitor activity	8	394	188	45033	0.0003	0.02
	GO:0016684	F	oxidoreductase activity, acting on peroxide as acceptor	7	394	145	45033	0.00033	0.022
	GO:0004601	F	peroxidase activity	7	394	145	45033	0.00033	0.022
	GO:0005215	F	transporter activity	21	394	1016	45033	0.00043	0.028
	GO:0009055	F	electron carrier activity	16	394	680	45033	0.0005	0.033
	GO:0004497	F	monooxygenase activity	11	394	366	45033	0.00051	0.033
	GO:0030170	F	pyridoxal phosphate binding	6	394	113	45033	0.00053	0.034
	GO:0070279	F	vitamin B6 binding	6	394	113	45033	0.00053	0.034
	GO:0016020	C	membrane	38	394	2608	45033	0.0029	0.044
	III. down-regulated only in P. euphratica
	GO_acc	term_type	Term	queryitem	querytotal	bgitem	bgtotal	pvalue	FDR
	GO:0051258	P	protein polymerization	7	298	49	45033	4.1e-08	2.9e-06
	GO:0043623	P	cellular protein complex assembly	7	298	54	45033	8.2e-08	5.8e-06
	GO:0034622	P	cellular macromolecular complex assembly	8	298	97	45033	3.5e-07	2.5e-05
	GO:0034621	P	cellular macromolecular complex subunit organization	8	298	116	45033	1.4e-06	9.7e-05
	GO:0065003	P	macromolecular complex assembly	8	298	159	45033	1.4e-05	0.001
	GO:0022607	P	cellular component assembly	8	298	160	45033	1.5e-05	0.001
	GO:0070271	P	protein complex biogenesis	7	298	116	45033	1.5e-05	0.0011
	GO:0006461	P	protein complex assembly	7	298	116	45033	1.5e-05	0.0011
	GO:0043933	P	macromolecular complex subunit organization	8	298	178	45033	3.2e-05	0.0022
	GO:0007018	P	microtubule-based movement	6	298	95	45033	4.7e-05	0.0033
	GO:0043086	P	negative regulation of catalytic activity	5	298	71	45033	0.00012	0.0085
	GO:0044092	P	negative regulation of molecular function	5	298	71	45033	0.00012	0.0085
	GO:0044085	P	cellular component biogenesis	8	298	219	45033	0.00013	0.0095
	GO:0007017	P	microtubule-based process	6	298	116	45033	0.00014	0.01
	GO:0003924	F	GTPase activity	7	298	119	45033	1.8e-05	0.00097
	GO:0003777	F	microtubule motor activity	6	298	107	45033	9.1e-05	0.005
	GO:0004553	F	hydrolase activity, hydrolyzing O-glycosyl compounds	12	298	477	45033	0.00012	0.0067
	GO:0042802	F	identical protein binding	5	298	79	45033	0.0002	0.011
	GO:0016798	F	hydrolase activity, acting on glycosyl bonds	12	298	505	45033	0.00021	0.011
	GO:0003774	F	motor activity	6	298	125	45033	0.00021	0.012
	GO:0005507	F	copper ion binding	7	298	179	45033	0.00023	0.013
	GO:0016787	F	hydrolase activity	36	298	2834	45033	0.00041	0.023
	GO:0005618	C	cell wall	5	298	136	45033	0.0023	0.032
	IV. down-regulated only in P. pruinosa
	GO_acc	term_type	Term	queryitem	querytotal	bgitem	bgtotal	pvalue	FDR
	GO:0006468	P	protein amino acid phosphorylation	19	152	1778	45033	3e-05	0.0013
	GO:0016310	P	phosphorylation	19	152	1888	45033	6.5e-05	0.0027
	GO:0006796	P	phosphate metabolic process	19	152	1930	45033	8.6e-05	0.0036
	GO:0006793	P	phosphorus metabolic process	19	152	1930	45033	8.6e-05	0.0036
	GO:0043687	P	post-translational protein modification	19	152	2011	45033	0.00014	0.006
	GO:0006464	P	protein modification process	19	152	2135	45033	0.00029	0.012
	GO:0043412	P	macromolecule modification	19	152	2171	45033	0.00036	0.015
	GO:0004672	F	protein kinase activity	19	152	1812	45033	3.8e-05	0.0012
	GO:0004713	F	protein tyrosine kinase activity	16	152	1395	45033	5.2e-05	0.0017
	GO:0016773	F	phosphotransferase activity, alcohol group as acceptor	19	152	1943	45033	9.3e-05	0.003
	GO:0016301	F	kinase activity	19	152	1989	45033	0.00012	0.004
	GO:0016491	F	oxidoreductase activity	18	152	1867	45033	0.00016	0.0052
	GO:0005506	F	iron ion binding	9	152	584	45033	0.00025	0.0079
	GO:0016772	F	transferase activity, transferring phosphorus-containing groups	19	152	2191	45033	0.0004	0.013
	GO:0003824	F	catalytic activity	55	152	9307	45033	0.00042	0.014
	GO:0020037	F	heme binding	8	152	504	45033	0.00044	0.014
	GO:0046906	F	tetrapyrrole binding	8	152	504	45033	0.00044	0.014
	GO:0016740	F	transferase activity	25	152	3384	45033	0.00062	0.02
	VII. up-regulated in both P. pruinosa and P. euphratica
	GO_acc	term_type	Term	queryitem	querytotal	bgitem	bgtotal	pvalue	FDR
	GO:0009607	P	response to biotic stimulus	11	198	45	45033	1.4e-16	8.7e-15
	GO:0006952	P	defense response	11	198	214	45033	5.8e-09	3.5e-07
	GO:0006950	P	response to stress	17	198	657	45033	1.9e-08	1.1e-06
	GO:0005975	P	carbohydrate metabolic process	19	198	867	45033	4e-08	2.4e-06
	GO:0006030	P	chitin metabolic process	5	198	23	45033	5.6e-08	3.3e-06
	GO:0006032	P	chitin catabolic process	5	198	23	45033	5.6e-08	3.3e-06
	GO:0006026	P	aminoglycan catabolic process	5	198	23	45033	5.6e-08	3.3e-06
	GO:0006022	P	aminoglycan metabolic process	5	198	24	45033	7e-08	4.2e-06
	GO:0050896	P	response to stimulus	17	198	851	45033	6.7e-07	4e-05
	GO:0000272	P	polysaccharide catabolic process	5	198	42	45033	1.3e-06	7.9e-05
	GO:0071554	P	cell wall organization or biogenesis	8	198	171	45033	1.3e-06	7.9e-05
	GO:0016998	P	cell wall macromolecule catabolic process	5	198	61	45033	8.5e-06	0.00051
	GO:0044036	P	cell wall macromolecule metabolic process	5	198	62	45033	9.2e-06	0.00055
	GO:0009308	P	amine metabolic process	8	198	308	45033	9.1e-05	0.0055
	GO:0016052	P	carbohydrate catabolic process	5	198	117	45033	0.00019	0.012
	GO:0005976	P	polysaccharide metabolic process	5	198	156	45033	0.00073	0.044
	GO:0016491	F	oxidoreductase activity	42	198	1867	45033	6.9e-16	3.5e-14
	GO:0004866	F	endopeptidase inhibitor activity	11	198	67	45033	1.7e-14	8.5e-13
	GO:0030414	F	peptidase inhibitor activity	11	198	67	45033	1.7e-14	8.5e-13
	GO:0004857	F	enzyme inhibitor activity	14	198	188	45033	3.8e-13	1.9e-11
	GO:0048037	F	cofactor binding	21	198	575	45033	9.2e-13	4.7e-11
	GO:0050662	F	coenzyme binding	18	198	434	45033	4.3e-12	2.2e-10
	GO:0008061	F	chitin binding	7	198	24	45033	1.2e-11	6e-10
	GO:0001871	F	pattern binding	7	198	24	45033	1.2e-11	6e-10
	GO:0030247	F	polysaccharide binding	7	198	24	45033	1.2e-11	6e-10
	GO:0030234	F	enzyme regulator activity	14	198	325	45033	5.5e-10	2.8e-08
	GO:0004553	F	hydrolase activity, hydrolyzing O-glycosyl compounds	16	198	477	45033	1.3e-09	6.6e-08
	GO:0003824	F	catalytic activity	91	198	9307	45033	1.6e-09	8.2e-08
	GO:0016798	F	hydrolase activity, acting on glycosyl bonds	16	198	505	45033	2.9e-09	1.5e-07
	GO:0004568	F	chitinase activity	5	198	23	45033	5.6e-08	2.8e-06
	GO:0050660	F	FAD binding	9	198	181	45033	1.8e-07	9e-06
	GO:0010181	F	FMN binding	5	198	37	45033	6.8e-07	3.5e-05
	GO:0030246	F	carbohydrate binding	10	198	312	45033	2.1e-06	0.00011
	GO:0020037	F	heme binding	12	198	504	45033	4.6e-06	0.00023
	GO:0046906	F	tetrapyrrole binding	12	198	504	45033	4.6e-06	0.00023
	GO:0004497	F	monooxygenase activity	10	198	366	45033	8.4e-06	0.00043
	GO:0005506	F	iron ion binding	12	198	584	45033	2e-05	0.00099
	GO:0009055	F	electron carrier activity	11	198	680	45033	0.00033	0.017
	GO:0016787	F	hydrolase activity	26	198	2834	45033	0.00084	0.043
	VIII. down-regulated in both P. pruinosa and P. euphratica
	GO_acc	term_type	Term	queryitem	querytotal	bgitem	bgtotal	pvalue	FDR
	GO:0044042	P	glucan metabolic process	6	114	107	45033	4.5e-07	8.1e-06
	GO:0006073	P	cellular glucan metabolic process	6	114	107	45033	4.5e-07	8.1e-06
	GO:0044264	P	cellular polysaccharide metabolic process	6	114	113	45033	6.2e-07	1.1e-05
	GO:0005976	P	polysaccharide metabolic process	6	114	156	45033	4.1e-06	7.3e-05
	GO:0005975	P	carbohydrate metabolic process	10	114	867	45033	0.00013	0.0023
	GO:0044262	P	cellular carbohydrate metabolic process	6	114	364	45033	0.00043	0.0078
	GO:0016762	F	xyloglucan:xyloglucosyl transferase activity	5	114	42	45033	9.3e-08	2.9e-06
	GO:0005507	F	copper ion binding	7	114	179	45033	5.9e-07	1.8e-05
	GO:0004553	F	hydrolase activity, hydrolyzing O-glycosyl compounds	9	114	477	45033	6.5e-06	0.0002
	GO:0016798	F	hydrolase activity, acting on glycosyl bonds	9	114	505	45033	1e-05	0.00032
	GO:0016758	F	transferase activity, transferring hexosyl groups	6	114	281	45033	0.00011	0.0034
	GO:0016787	F	hydrolase activity	20	114	2834	45033	0.00013	0.0039
	GO:0016757	F	transferase activity, transferring glycosyl groups	6	114	370	45033	0.00047	0.015
	GO:0005618	C	cell wall	8	114	136	45033	4e-09	2.8e-08
	GO:0030312	C	external encapsulating structure	8	114	166	45033	1.9e-08	1.3e-07
	GO:0048046	C	apoplast	5	114	42	45033	9.3e-08	6.5e-07
	GO:0005576	C	extracellular region	5	114	77	45033	2e-06	1.4e-05
