# Supplementary material for: Transcriptome differences between two sister desert poplar species under salt stress
Source: BMC Genomics. 2014 May 4;15(1):337. doi: 10.1186/1471-2164-15-337 (PMC4035067; doi:10.1186/1471-2164-15-337)
Supplement: Supplementary file 3 — Additional file 3: Genes involved in the biosynthesis of plant hormones. (XLSX 25 KB) [file 12864_2013_6035_MOESM3_ESM.xlsx]

## Sheet: Additional file 3
	Supplementary Table 3. Genes involved in the biosynthesis of plant hormones.
	JGI ID	Transcript name	ATG Arabidopsis	Description	P. trichocarpa InterProScan annotation	P. trichocarpa GO annotation	Normalized Illumina-Solexa reads number (FPKM)				log2 Ratio(PeuC/PeuC)	log2 Ratio(PprC/PprC)	Enzyme	Top KEGG Hit	EC Num	E-value
							PeuC	PeuS	PprC	PprS
	802773	POPTR_0007s07420.1	AT3G26300	cytochrome P450 71B34	IPR001128; Cytochrome P450;IPR002401; Cytochrome P450, E-class, group I;	GO:0004497; monooxygenase activity; Molecular Function;GO:0005506; iron ion binding; Molecular Function;GO:0009055; electron carrier activity; Molecular Function;GO:0020037; heme binding; Molecular Function;GO:0055114; oxidation-reduction process; Biological Process;	3.34287	48.7374	0	0	3.86587	-		ath:At3g26300 F20C19.2; cytochrome P450 family protein [EC:1.14.-.-]	1.14.-.-	0
	558912	POPTR_0005s18730.1	AT4G37370	cytochrome P450, family 81, subfamily D, polypeptide 8	IPR001128; Cytochrome P450;IPR002401; Cytochrome P450, E-class, group I;	GO:0004497; monooxygenase activity; Molecular Function;GO:0005506; iron ion binding; Molecular Function;GO:0009055; electron carrier activity; Molecular Function;GO:0020037; heme binding; Molecular Function;GO:0055114; oxidation-reduction process; Biological Process;	3.30121	98.9993	9.40744	58.7163	4.90635	2.64189		ath:At4g37370 F6G17.20; cytochrome P450, putative [EC:1.14.-.-]	1.14.-.-	0
	582895	POPTR_0016s03090.1	AT2G40890	cytochrome P450 98A3	IPR001128; Cytochrome P450;IPR002401; Cytochrome P450, E-class, group I;	GO:0004497; monooxygenase activity; Molecular Function;GO:0005506; iron ion binding; Molecular Function;GO:0009055; electron carrier activity; Molecular Function;GO:0020037; heme binding; Molecular Function;GO:0055114; oxidation-reduction process; Biological Process;	0.711633	2.42228	2.55913	15.7961	-	2.62584		ath:At2g40890 T20B5.9; cytochrome P450 98A3, putative (CYP98A3) [EC:1.14.-.-]	1.14.-.-	0
	571395	POPTR_0013s07400.1	AT1G64940	cytochrome P450, family 87, subfamily A, polypeptide 6	IPR001128; Cytochrome P450;IPR002401; Cytochrome P450, E-class, group I;	GO:0004497; monooxygenase activity; Molecular Function;GO:0005506; iron ion binding; Molecular Function;GO:0009055; electron carrier activity; Molecular Function;GO:0020037; heme binding; Molecular Function;GO:0055114; oxidation-reduction process; Biological Process;	2.32346	2.86587	9.06521	39.6176	-	2.12773		ath:At1g64900 F13O11.20; cytochrome P450, putative [EC:1.14.-.-]	1.14.-.-	0
	820962	POPTR_0009s17090.1	AT1G76490	hydroxy methylglutaryl CoA reductase 1	IPR002202; Hydroxymethylglutaryl-CoA reductase, class I/II;IPR004554; Hydroxymethylglutaryl-CoA reductase, eukaryotic/arcaheal type;IPR009023; Hydroxymethylglutaryl-CoA reductase, class I/II, NAD/NADP-binding;IPR009029; Hydroxymethylglutaryl-CoA reductase, class I/II, substrate-binding;	GO:0004420; hydroxymethylglutaryl-CoA reductase (NADPH) activity; Molecular Function;GO:0008299; isoprenoid biosynthetic process; Biological Process;GO:0015936; coenzyme A metabolic process; Biological Process;GO:0016021; integral to membrane; Cellular Component;GO:0016616; oxidoreductase activity, acting on the CH-OH group of donors, NAD or NADP as acceptor; Molecular Function;GO:0050661; NADP o…	68.4235	415.97	202.276	240.246	2.60392	-	hydroxymethylglutaryl-CoA reductase (NADPH)	ath:At1g76490 F14G6.9; 3-hydroxy-3-methylglutaryl-CoA reductase 1 / HMG-CoA reductase 1 (HMG1) [EC:1.1.1.34] [KO:K00021]	1.1.1.34	0
	574248	POPTR_0019s10970.1	AT5G36110	cytochrome P450, family 716, subfamily A, polypeptide 1	IPR001128; Cytochrome P450;IPR002401; Cytochrome P450, E-class, group I;	GO:0004497; monooxygenase activity; Molecular Function;GO:0005506; iron ion binding; Molecular Function;GO:0009055; electron carrier activity; Molecular Function;GO:0020037; heme binding; Molecular Function;GO:0055114; oxidation-reduction process; Biological Process;	1.24261	49.0845	0	0	5.30382	-		ath:At5g05690 MJJ3.9; cytochrome p450 90A1 [EC:1.14.-.-]	1.14.-.-	0
	216893	POPTR_0007s03230.1	AT4G37370	cytochrome P450, family 81, subfamily D, polypeptide 8	IPR001128; Cytochrome P450;IPR002401; Cytochrome P450, E-class, group I;	GO:0004497; monooxygenase activity; Molecular Function;GO:0005506; iron ion binding; Molecular Function;GO:0009055; electron carrier activity; Molecular Function;GO:0020037; heme binding; Molecular Function;GO:0055114; oxidation-reduction process; Biological Process;	2.93296	179.91	12.0315	121.148	5.93877	3.33188		ath:At4g37370 F6G17.20; cytochrome P450, putative [EC:1.14.-.-]	1.14.-.-	0
	246339	POPTR_0014s14270.1	AT5G14060	aspartokinase 2	IPR001048; Aspartate/glutamate/uridylate kinase;IPR001341; Aspartate kinase domain;IPR002912; Amino acid-binding ACT;	GO:0004072; aspartate kinase activity; Molecular Function;GO:0008152; metabolic process; Biological Process;GO:0008652; cellular amino acid biosynthetic process; Biological Process;GO:0016597; amino acid binding; Molecular Function;	11.8812	32.0951	19.3504	48.6264	-	1.32938	aspartate kinase	ath:At5g14060 MUA22.6; aspartate kinase, lysine-sensitive [EC:2.7.2.4] [KO:K00928]	2.7.2.4	0
	815989	POPTR_0002s01780.1	AT1G20330	24-methylenesterol C-methyltransferase 2	IPR013216; Methyltransferase type 11;IPR013705; Sterol methyltransferase C-terminal;	GO:0006694; steroid biosynthetic process; Biological Process;GO:0008152; metabolic process; Biological Process;GO:0008168; methyltransferase activity; Molecular Function;	338.182	23.0915	84.1761	27.6929	-3.87237	-	sterol 24-C-methyltransferase	ath:At5g13710 MSH12.18; 24-sterol C-methyltransferase [EC:2.1.1.41]	2.1.1.41	0
	680604	POPTR_0001s27700.1	AT1G12740	cytochrome P450, family 87, subfamily A, polypeptide 2	IPR001128; Cytochrome P450;IPR002401; Cytochrome P450, E-class, group I;	GO:0004497; monooxygenase activity; Molecular Function;GO:0005506; iron ion binding; Molecular Function;GO:0009055; electron carrier activity; Molecular Function;GO:0020037; heme binding; Molecular Function;GO:0055114; oxidation-reduction process; Biological Process;	21.149	112.754	34.4422	33.1228	2.41452	-		ath:At5g05690 MJJ3.9; cytochrome p450 90A1 [EC:1.14.-.-]	1.14.-.-	1.4e-45
	732045	POPTR_0014s13850.1	AT3G58750	citrate synthase 2	IPR002020; Citrate synthase-like;IPR016141; Citrate synthase-like, core;	GO:0044262; cellular carbohydrate metabolic process; Biological Process;GO:0046912; transferase activity, transferring acyl groups, acyl groups converted into alkyl on transfer; Molecular Function;	65.4216	100.824	26.3249	73.1574	-	1.47458	citrate (Si)-synthase	ath:At3g58750 T20N10.100; citrate synthase, glyoxysomal, putative [EC:2.3.3.1] [KO:K01647]	2.3.3.1	0
	815864	POPTR_0001s45960.1	AT1G14130	2-oxoglutarate (2OG) and Fe(II)-dependent oxygenase-like protein	IPR005123; Oxoglutarate/iron-dependent oxygenase;	GO:0016491; oxidoreductase activity; Molecular Function;	74.6906	680.227	20.0038	212.143	3.18702	3.40669	gibberellin 3beta-dioxygenase	ath:At1g15550 T16N11.6; gibberellin 3-beta-dioxygenase / gibberellin 3 beta-hydroxylase (GA4) [EC:1.14.11.15] [KO:K04124]	1.14.11.15	4.2e-25
	716303	POPTR_0005s18740.1	AT5G36220	cytochrome P450 81D1	IPR001128; Cytochrome P450;IPR002401; Cytochrome P450, E-class, group I;	GO:0004497; monooxygenase activity; Molecular Function;GO:0005506; iron ion binding; Molecular Function;GO:0009055; electron carrier activity; Molecular Function;GO:0020037; heme binding; Molecular Function;GO:0055114; oxidation-reduction process; Biological Process;	11.4541	323.874	43.8918	132.207	4.82149	1.59078		ath:At5g36220 T30G6.3; cytochrome P450 91A1 [EC:1.14.-.-]	1.14.-.-	0
	833033	POPTR_0009s12710.1	AT4G38970	fructose-bisphosphate aldolase, class I	IPR000741; Fructose-bisphosphate aldolase, class-I;	GO:0004332; fructose-bisphosphate aldolase activity; Molecular Function;GO:0006096; glycolysis; Biological Process;	0	0	7.66347	32.8732	-	2.10084	fructose-bisphosphate aldolase	ath:At4g38970 F19H22.70; fructose-bisphosphate aldolase, putative [EC:4.1.2.13] [KO:K01623]	4.1.2.13	0
	752354	POPTR_0001s27770.1	AT1G12740	cytochrome P450, family 87, subfamily A, polypeptide 2	IPR001128; Cytochrome P450;IPR002403; Cytochrome P450, E-class, group IV;	GO:0004497; monooxygenase activity; Molecular Function;GO:0005506; iron ion binding; Molecular Function;GO:0009055; electron carrier activity; Molecular Function;GO:0020037; heme binding; Molecular Function;	0.038012	29.7303	5.72287	26.2243	9.61126	2.1961		ath:At4g36380 AP22.10; cytochrome P450 90C1 (CYP90C1) / rotundifolia3 (ROT3) [EC:1.14.-.-]	1.14.-.-	0
	641721	POPTR_0001s36160.1	AT5G40760	glucose-6-phosphate dehydrogenase 6	IPR001282; Glucose-6-phosphate dehydrogenase;IPR022674; Glucose-6-phosphate dehydrogenase, NAD-binding;IPR022675; Glucose-6-phosphate dehydrogenase, C-terminal;	GO:0004345; glucose-6-phosphate dehydrogenase activity; Molecular Function;GO:0006006; glucose metabolic process; Biological Process;GO:0050661; NADP or NADPH binding; Molecular Function;GO:0055114; oxidation-reduction process; Biological Process;	109.87	546.662	220.452	303.769	2.31485	-	glucose-6-phosphate dehydrogenase	ath:At5g40760 MNF13.6; glucose-6-phosphate dehydrogenase [EC:1.1.1.49] [KO:K00036]	1.1.1.49	0
	287932	POPTR_0013s11090.1	AT5G36110	cytochrome P450, family 716, subfamily A, polypeptide 1	IPR001128; Cytochrome P450;IPR002401; Cytochrome P450, E-class, group I;	GO:0004497; monooxygenase activity; Molecular Function;GO:0005506; iron ion binding; Molecular Function;GO:0009055; electron carrier activity; Molecular Function;GO:0020037; heme binding; Molecular Function;GO:0055114; oxidation-reduction process; Biological Process;	6.986	160.227	2.73925	5.79051	4.51951	-	ent-kaurenoic acid oxidase	ath:At2g32440 T32F6.4; ent-kaurenoic acid hydroxylase, putative / cytochrome P450, putative [EC:1.14.13.79] [KO:K04123]	1.14.13.79	0
	819551	POPTR_0006s25830.1	AT5G11520	aspartate aminotransferase	IPR000796; Aspartate/other aminotransferase;IPR004839; Aminotransferase, class I/classII;IPR015424; Pyridoxal phosphate-dependent transferase, major domain;	GO:0006520; cellular amino acid metabolic process; Biological Process;GO:0008483; transaminase activity; Molecular Function;GO:0009058; biosynthetic process; Biological Process;GO:0016769; transferase activity, transferring nitrogenous groups; Molecular Function;GO:0030170; pyridoxal phosphate binding; Molecular Function;	133.266	196.448	88.4051	271.416	-	1.61831	aspartate transaminase	ath:At5g11520 F15N18.110; aspartate aminotransferase, chloroplast (transaminase A/Asp3) [EC:2.6.1.1] [KO:K00813]	2.6.1.1	0
	754872	POPTR_0002s11460.1	AT4G37770	1-aminocyclopropane-1-carboxylate synthase 8	IPR001176; 1-aminocyclopropane-1-carboxylate synthase;IPR004839; Aminotransferase, class I/classII;IPR015424; Pyridoxal phosphate-dependent transferase, major domain;	GO:0009058; biosynthetic process; Biological Process;GO:0016769; transferase activity, transferring nitrogenous groups; Molecular Function;GO:0016847; 1-aminocyclopropane-1-carboxylate synthase activity; Molecular Function;GO:0030170; pyridoxal phosphate binding; Molecular Function;	0.001	6.52495	0	0	12.6718	-	1-aminocyclopropane-1-carboxylate synthase	ath:At3g49700 T16K5.50; 1-aminocyclopropane-1-carboxylate synthase, putative / ACC synthase, putative [EC:4.4.1.14] [KO:K01762]	4.4.1.14	0
	833438	POPTR_0010s06720.1	AT1G67560	lipoxygenase 6	IPR000907; Lipoxygenase;IPR001024; Lipoxygenase, LH2;IPR001246; Lipoxygenase, plant;IPR008976; Lipase/lipooxygenase, PLAT/LH2;IPR013819; Lipoxygenase, C-terminal;	GO:0005506; iron ion binding; Molecular Function;GO:0005515; protein binding; Molecular Function;GO:0016165; lipoxygenase activity; Molecular Function;GO:0016702; oxidoreductase activity, acting on single donors with incorporation of molecular oxygen, incorporation of two atoms of oxygen; Molecular Function;GO:0046872; metal ion binding; Molecular Function;GO:0055114; oxidation-reduction process;…	6.48843	6.14505	2.87863	10.7511	-	1.90103	lipoxygenase	ath:At1g67560 F12B7.11; lipoxygenase family protein [EC:1.13.11.12]	1.13.11.12	0
	180676	POPTR_0001s08320.1	AT2G45550	cytochrome P450 76C4	IPR001128; Cytochrome P450;IPR002401; Cytochrome P450, E-class, group I;	GO:0004497; monooxygenase activity; Molecular Function;GO:0005506; iron ion binding; Molecular Function;GO:0009055; electron carrier activity; Molecular Function;GO:0020037; heme binding; Molecular Function;GO:0055114; oxidation-reduction process; Biological Process;	11.3613	31.5506	7.66715	60.0947	-	2.97047		ath:At2g45550 F17K2.8; cytochrome P450 family protein [EC:1.14.-.-]	1.14.-.-	0
	173317	POPTR_0001s27780.1	AT3G20950	cytochrome P450, family 705, subfamily A, polypeptide 32	IPR001128; Cytochrome P450;IPR002401; Cytochrome P450, E-class, group I;	GO:0004497; monooxygenase activity; Molecular Function;GO:0005506; iron ion binding; Molecular Function;GO:0009055; electron carrier activity; Molecular Function;GO:0020037; heme binding; Molecular Function;GO:0055114; oxidation-reduction process; Biological Process;	1.90197	282.517	8.64048	72.4101	7.2147	3.06701		ath:At4g15350 FCAALL.274; cytochrome P450 family protein [EC:1.14.-.-]	1.14.-.-	0
	770550	POPTR_0010s23080.1	AT5G04220	calcium-dependent lipid-binding domain-containing protein	IPR000008; C2 calcium-dependent membrane targeting;IPR008973; C2 calcium/lipid-binding domain, CaLB;IPR018029; C2 membrane targeting protein;IPR020477; C2 region;	GO:0005515; protein binding; Molecular Function;	2.19428	20.8025	7.6048	43.7654	3.24493	2.52481	anthranilate phosphoribosyltransferase	cal:orf19.3003 hypothetical protein [EC:2.4.2.18] [KO:K00766]	2.4.2.18	2.2e-21
	571394	POPTR_0013s07390.1	AT1G64940	cytochrome P450, family 87, subfamily A, polypeptide 6	IPR001128; Cytochrome P450;IPR002401; Cytochrome P450, E-class, group I;	GO:0004497; monooxygenase activity; Molecular Function;GO:0005506; iron ion binding; Molecular Function;GO:0009055; electron carrier activity; Molecular Function;GO:0020037; heme binding; Molecular Function;GO:0055114; oxidation-reduction process; Biological Process;	3.51072	3.93176	20.3275	82.6159	-	2.02299		ath:At1g64900 F13O11.20; cytochrome P450, putative [EC:1.14.-.-]	1.14.-.-	0
	794355	POPTR_0007s10410.1	AT4G37370	cytochrome P450, family 81, subfamily D, polypeptide 8	IPR001128; Cytochrome P450;IPR002401; Cytochrome P450, E-class, group I;	GO:0004497; monooxygenase activity; Molecular Function;GO:0005506; iron ion binding; Molecular Function;GO:0009055; electron carrier activity; Molecular Function;GO:0020037; heme binding; Molecular Function;GO:0055114; oxidation-reduction process; Biological Process;	2.09016	32.9442	4.12418	15.4548	3.97834	1.90588		ath:At4g37370 F6G17.20; cytochrome P450, putative [EC:1.14.-.-]	1.14.-.-	0
	730849	POPTR_0014s06370.1	AT3G60750	Transketolase	IPR005474; Transketolase, N-terminal;		69.5177	284.338	39.8036	109.525	2.03216	1.46029	transketolase	ath:At2g45290 F4L23.20; transketolase, putative [EC:2.2.1.1] [KO:K00615]	2.2.1.1	0
	656565	POPTR_0008s09850.1	AT1G64940	cytochrome P450, family 87, subfamily A, polypeptide 6	IPR001128; Cytochrome P450;IPR002401; Cytochrome P450, E-class, group I;	GO:0004497; monooxygenase activity; Molecular Function;GO:0005506; iron ion binding; Molecular Function;GO:0009055; electron carrier activity; Molecular Function;GO:0020037; heme binding; Molecular Function;GO:0055114; oxidation-reduction process; Biological Process;	45.251	174.98	1.87847	11.4418	-	2.60669		ath:At1g64900 F13O11.20; cytochrome P450, putative [EC:1.14.-.-]	1.14.-.-	0
	651125	POPTR_0005s18720.1	AT4G37370	cytochrome P450, family 81, subfamily D, polypeptide 8	IPR001128; Cytochrome P450;IPR002401; Cytochrome P450, E-class, group I;	GO:0004497; monooxygenase activity; Molecular Function;GO:0005506; iron ion binding; Molecular Function;GO:0009055; electron carrier activity; Molecular Function;GO:0020037; heme binding; Molecular Function;GO:0055114; oxidation-reduction process; Biological Process;	6.60256	522.858	50.4702	239.949	6.30725	2.24922		ath:At4g37370 F6G17.20; cytochrome P450, putative [EC:1.14.-.-]	1.14.-.-	0
	832869	POPTR_0008s19320.1	AT1G60810	ATP-citrate lyase A-2	IPR013650; ATP-grasp fold, succinyl-CoA synthetase-type;IPR016102; Succinyl-CoA synthetase-like;		65.1757	271.058	306.983	403.956	2.0562	-	ATP citrate synthase	cme:CMB118C ATP citrate lyase [EC:2.3.3.8] [KO:K01648]	2.3.3.8	0
	832905	POPTR_0008s20970.1	AT4G37370	cytochrome P450, family 81, subfamily D, polypeptide 8	IPR001128; Cytochrome P450;IPR002401; Cytochrome P450, E-class, group I;	GO:0004497; monooxygenase activity; Molecular Function;GO:0005506; iron ion binding; Molecular Function;GO:0009055; electron carrier activity; Molecular Function;GO:0020037; heme binding; Molecular Function;GO:0055114; oxidation-reduction process; Biological Process;	8.2758	48.1558	7.67004	13.6816	2.54074	-		ath:At4g37370 F6G17.20; cytochrome P450, putative [EC:1.14.-.-]	1.14.-.-	0
	646132	POPTR_0003s07690.1	AT4G16760	peroxisomal acyl-coenzyme A oxidase 1	IPR002655; Acyl-CoA oxidase, C-terminal;IPR006090; Acyl-CoA oxidase/dehydrogenase, type 1;IPR006091; Acyl-CoA oxidase/dehydrogenase, central domain;IPR009075; Acyl-CoA dehydrogenase/oxidase C-terminal;IPR009100; Acyl-CoA dehydrogenase/oxidase;IPR023570; Acyl-CoA oxidase, peroxisomal;	GO:0003995; acyl-CoA dehydrogenase activity; Molecular Function;GO:0003997; acyl-CoA oxidase activity; Molecular Function;GO:0005777; peroxisome; Cellular Component;GO:0006635; fatty acid beta-oxidation; Biological Process;GO:0008152; metabolic process; Biological Process;GO:0016627; oxidoreductase activity, acting on the CH-CH group of donors; Molecular Function;GO:0055114; oxidation-reduction p…	39.6626	324.038	66.6077	216.451	3.03031	1.70028	acyl-CoA oxidase	ath:At2g35690 T20F21.12; acyl-CoA oxidase, putative [EC:1.3.3.6] [KO:K00232]	1.3.3.6	0
	783291	POPTR_0004s24360.1	AT5G45340	abscisic acid 8'-hydroxylase 3	IPR001128; Cytochrome P450;IPR002401; Cytochrome P450, E-class, group I;	GO:0004497; monooxygenase activity; Molecular Function;GO:0005506; iron ion binding; Molecular Function;GO:0009055; electron carrier activity; Molecular Function;GO:0020037; heme binding; Molecular Function;GO:0055114; oxidation-reduction process; Biological Process;	8.97462	65.7744	40.9034	34.6223	2.8736	-		ath:At5g05690 MJJ3.9; cytochrome p450 90A1 [EC:1.14.-.-]	1.14.-.-	0
	646543	POPTR_0003s12030.1	AT4G11820	Hydroxymethylglutaryl-CoA synthase	IPR010122; Hydroxymethylglutaryl-CoA synthase, eukaryotic;IPR013528; Hydroxymethylglutaryl-coenzyme A synthase, N-terminal;IPR013746; Hydroxymethylglutaryl-coenzyme A synthase C-terminal;IPR016039; Thiolase-like;	GO:0003824; catalytic activity; Molecular Function;GO:0004421; hydroxymethylglutaryl-CoA synthase activity; Molecular Function;GO:0008152; metabolic process; Biological Process;GO:0008299; isoprenoid biosynthetic process; Biological Process;	24.4017	218.575	32.1984	65.3055	3.16307	-	hydroxymethylglutaryl-CoA synthase	ath:At4g11820 T26M18.30; hydroxymethylglutaryl-CoA synthase / HMG-CoA synthase / 3-hydroxy-3-methylglutaryl coenzyme A synthase [EC:2.3.3.10] [KO:K01641]	2.3.3.10	0
	752679	POPTR_0001s34230.1	AT4G31940	cytochrome P450, family 82, subfamily C, polypeptide 4	IPR001128; Cytochrome P450;IPR002401; Cytochrome P450, E-class, group I;	GO:0004497; monooxygenase activity; Molecular Function;GO:0005506; iron ion binding; Molecular Function;GO:0009055; electron carrier activity; Molecular Function;GO:0020037; heme binding; Molecular Function;GO:0055114; oxidation-reduction process; Biological Process;	1.44598	13.9308	0	0	3.26816	-		ath:At4g37370 F6G17.20; cytochrome P450, putative [EC:1.14.-.-]	1.14.-.-	5.5e-35
	830388	POPTR_0002s16530.1	AT3G61510	1-aminocyclopropane-1-carboxylate synthase-like protein 1	IPR001176; 1-aminocyclopropane-1-carboxylate synthase;IPR004839; Aminotransferase, class I/classII;IPR015424; Pyridoxal phosphate-dependent transferase, major domain;	GO:0009058; biosynthetic process; Biological Process;GO:0016769; transferase activity, transferring nitrogenous groups; Molecular Function;GO:0016847; 1-aminocyclopropane-1-carboxylate synthase activity; Molecular Function;GO:0030170; pyridoxal phosphate binding; Molecular Function;	5.9781	63.1661	10.801	128.6	3.40139	3.57366	1-aminocyclopropane-1-carboxylate synthase	ath:At3g61510 F2A19.110; 1-aminocyclopropane-1-carboxylate synthase, putative / ACC synthase, putative [EC:4.4.1.14] [KO:K01762]	4.4.1.14	0
	820409	POPTR_0008s06740.1	AT5G05690	cytochrome P450 90A1	IPR001128; Cytochrome P450;IPR002401; Cytochrome P450, E-class, group I;	GO:0004497; monooxygenase activity; Molecular Function;GO:0005506; iron ion binding; Molecular Function;GO:0009055; electron carrier activity; Molecular Function;GO:0020037; heme binding; Molecular Function;GO:0055114; oxidation-reduction process; Biological Process;	4.67782	3.54417	1.71442	19.1817	-	3.48394		ath:At5g05690 MJJ3.9; cytochrome p450 90A1 [EC:1.14.-.-]	1.14.-.-	0
	287226	POPTR_0014s02160.1	AT5G10600	cytochrome P450, family 81, subfamily K, polypeptide 2	IPR001128; Cytochrome P450;IPR002401; Cytochrome P450, E-class, group I;	GO:0004497; monooxygenase activity; Molecular Function;GO:0005506; iron ion binding; Molecular Function;GO:0009055; electron carrier activity; Molecular Function;GO:0020037; heme binding; Molecular Function;GO:0055114; oxidation-reduction process; Biological Process;	21.0944	61.8896	9.36983	29.4716	-	1.65323		ath:At4g37320 F6G17.8; cytochrome P450 family protein [EC:1.14.-.-]	1.14.-.-	0
	557740	POPTR_0009s06940.1	AT3G20940	cytochrome P450, family 705, subfamily A, polypeptide 30	IPR001128; Cytochrome P450;IPR002401; Cytochrome P450, E-class, group I;	GO:0004497; monooxygenase activity; Molecular Function;GO:0005506; iron ion binding; Molecular Function;GO:0009055; electron carrier activity; Molecular Function;GO:0020037; heme binding; Molecular Function;GO:0055114; oxidation-reduction process; Biological Process;	2.75481	41.362	2.48418	10.0025	3.90828	2.00952		ath:At4g15350 FCAALL.274; cytochrome P450 family protein [EC:1.14.-.-]	1.14.-.-	0
	803014	POPTR_0007s14640.1	AT4G37770	1-aminocyclopropane-1-carboxylate synthase 8	IPR001176; 1-aminocyclopropane-1-carboxylate synthase;IPR004839; Aminotransferase, class I/classII;IPR015424; Pyridoxal phosphate-dependent transferase, major domain;	GO:0009058; biosynthetic process; Biological Process;GO:0016769; transferase activity, transferring nitrogenous groups; Molecular Function;GO:0016847; 1-aminocyclopropane-1-carboxylate synthase activity; Molecular Function;GO:0030170; pyridoxal phosphate binding; Molecular Function;	0.182755	15.5138	13.2562	24.8338	6.4075	-	1-aminocyclopropane-1-carboxylate synthase	ath:At4g37770 T28I19.50; 1-aminocyclopropane-1-carboxylate synthase, putative / ACC synthase, putative [EC:4.4.1.14] [KO:K01762]	4.4.1.14	0
	642210	POPTR_0001s36710.1	AT4G26910	dihydrolipoyllysine-residue succinyltransferase component of 2-oxoglutarate dehydrogenase complex 2	IPR000089; Biotin/lipoyl attachment;IPR001078; 2-oxoacid dehydrogenase acyltransferase, catalytic domain;IPR006255; Dihydrolipoamide succinyltransferase;IPR011053; Single hybrid motif;	GO:0004149; dihydrolipoyllysine-residue succinyltransferase activity; Molecular Function;GO:0006099; tricarboxylic acid cycle; Biological Process;GO:0008152; metabolic process; Biological Process;GO:0008415; acyltransferase activity; Molecular Function;GO:0045252; oxoglutarate dehydrogenase complex; Cellular Component;	66.0262	174.183	63.084	152.185	-	1.27048	dihydrolipoyllysine-residue succinyltransferase	ath:At4g26910 F10M23.250; 2-oxoacid dehydrogenase family protein [EC:2.3.1.61] [KO:K00658]	2.3.1.61	0
	267737	POPTR_0004s15320.1	AT3G19000	2-oxoglutarate (2OG) and Fe(II)-dependent oxygenase-like protein	IPR002283; Isopenicillin N synthase;IPR005123; Oxoglutarate/iron-dependent oxygenase;	GO:0005506; iron ion binding; Molecular Function;GO:0016491; oxidoreductase activity; Molecular Function;GO:0055114; oxidation-reduction process; Biological Process;	0.257789	15.3706	19.3067	21.3189	5.89784	-	gibberellin-44 dioxygenase	ath:At4g25420 T30C3.90; gibberellin 20-oxidase [EC:1.14.11.12] [KO:K05282]	1.14.11.12	0
	207352	POPTR_0005s07450.1	AT4G39980	phospho-2-dehydro-3-deoxyheptonate aldolase 1	IPR002480; DAHP synthetase, class II;	GO:0003849; 3-deoxy-7-phosphoheptulonate synthase activity; Molecular Function;GO:0009073; aromatic amino acid family biosynthetic process; Biological Process;	78.5801	288.613	38.7138	153.992	-	1.99194	3-deoxy-7-phosphoheptulonate synthase	ath:At4g39980 T5J17.150; 2-dehydro-3-deoxyphosphoheptonate aldolase 1 / 3-deoxy-D-arabino-heptulosonate 7-phosphate synthase 1 / DAHP synthetase 1 (DHS1) [EC:2.5.1.54] [KO:K01626]	2.5.1.54	0
	559072	POPTR_0005s17270.1	AT1G22410	class-II DAHP synthetase-like protein	IPR002480; DAHP synthetase, class II;	GO:0003849; 3-deoxy-7-phosphoheptulonate synthase activity; Molecular Function;GO:0009073; aromatic amino acid family biosynthetic process; Biological Process;	230.963	978.98	281.095	585.35	2.08362	-	3-deoxy-7-phosphoheptulonate synthase	ath:At1g22410 F12K8.24; 2-dehydro-3-deoxyphosphoheptonate aldolase, putative / 3-deoxy-D-arabino-heptulosonate 7-phosphate synthase, putative / DAHP synthetase, putative [EC:2.5.1.54] [KO:K01626]	2.5.1.54	0
	788926	POPTR_0015s15430.1	AT1G58440	squalene monooxygenase	IPR003042; Aromatic-ring hydroxylase-like;IPR013698; Squalene epoxidase;	GO:0004506; squalene monooxygenase activity; Molecular Function;GO:0008152; metabolic process; Biological Process;GO:0016021; integral to membrane; Cellular Component;GO:0016491; oxidoreductase activity; Molecular Function;GO:0050660; flavin adenine dinucleotide binding; Molecular Function;GO:0055114; oxidation-reduction process; Biological Process;	19.0426	117.052	67.1611	45.6074	2.61984	-	squalene monooxygenase	ath:At4g37760 T28I19.40; squalene monooxygenase, putative / squalene epoxidase, putative [EC:1.14.99.7] [KO:K00511]	1.14.99.7	0
	547835	POPTR_0001s06250.1	AT2G45550	cytochrome P450 76C4	IPR001128; Cytochrome P450;IPR002401; Cytochrome P450, E-class, group I;	GO:0004497; monooxygenase activity; Molecular Function;GO:0005506; iron ion binding; Molecular Function;GO:0009055; electron carrier activity; Molecular Function;GO:0020037; heme binding; Molecular Function;GO:0055114; oxidation-reduction process; Biological Process;	2.20326	0.231037	21.0562	0.199973	-	-6.7183		ath:At2g45550 F17K2.8; cytochrome P450 family protein [EC:1.14.-.-]	1.14.-.-	0
	828417	POPTR_0001s16780.1	AT1G17420	lipoxygenase 3	IPR000907; Lipoxygenase;IPR001024; Lipoxygenase, LH2;IPR001246; Lipoxygenase, plant;IPR008976; Lipase/lipooxygenase, PLAT/LH2;IPR013819; Lipoxygenase, C-terminal;	GO:0005506; iron ion binding; Molecular Function;GO:0005515; protein binding; Molecular Function;GO:0016165; lipoxygenase activity; Molecular Function;GO:0016702; oxidoreductase activity, acting on single donors with incorporation of molecular oxygen, incorporation of two atoms of oxygen; Molecular Function;GO:0046872; metal ion binding; Molecular Function;GO:0055114; oxidation-reduction process;…	1.90809	19.8393	5.23027	21.5199	3.37816	2.04072	lipoxygenase	ath:At1g67560 F12B7.11; lipoxygenase family protein [EC:1.13.11.12]	1.13.11.12	0
	826206	POPTR_0019s08620.1	AT5G36110	cytochrome P450, family 716, subfamily A, polypeptide 1	IPR001128; Cytochrome P450;IPR002401; Cytochrome P450, E-class, group I;	GO:0004497; monooxygenase activity; Molecular Function;GO:0005506; iron ion binding; Molecular Function;GO:0009055; electron carrier activity; Molecular Function;GO:0020037; heme binding; Molecular Function;GO:0055114; oxidation-reduction process; Biological Process;	2.62881	6.36336	2.71429	15.9117	-	2.55144		ath:At5g05690 MJJ3.9; cytochrome p450 90A1 [EC:1.14.-.-]	1.14.-.-	0
	196635	POPTR_0004s01730.1	AT5G36110	cytochrome P450, family 716, subfamily A, polypeptide 1	IPR001128; Cytochrome P450;IPR002401; Cytochrome P450, E-class, group I;	GO:0004497; monooxygenase activity; Molecular Function;GO:0005506; iron ion binding; Molecular Function;GO:0009055; electron carrier activity; Molecular Function;GO:0020037; heme binding; Molecular Function;GO:0055114; oxidation-reduction process; Biological Process;	0.795109	160.533	0.156379	6.83238	7.6575	5.44927		ath:At5g05690 MJJ3.9; cytochrome p450 90A1 [EC:1.14.-.-]	1.14.-.-	0
	826798	POPTR_0014s02910.1	AT3G19270	abscisic acid 8'-hydroxylase 4	IPR001128; Cytochrome P450;IPR002401; Cytochrome P450, E-class, group I;	GO:0004497; monooxygenase activity; Molecular Function;GO:0005506; iron ion binding; Molecular Function;GO:0009055; electron carrier activity; Molecular Function;GO:0020037; heme binding; Molecular Function;GO:0055114; oxidation-reduction process; Biological Process;	3.86478	0.209238	10.3508	0.819137	-	-3.6595		ath:At1g05160 YUP8H12.23; ent-kaurenoic acid hydroxylase (KAO1) / cytochrome P450 88A3, putative (CYP88A3) [EC:1.14.-.-]	1.14.-.-	0
	548531	POPTR_0001s08600.1	AT4G11820	Hydroxymethylglutaryl-CoA synthase	IPR010122; Hydroxymethylglutaryl-CoA synthase, eukaryotic;IPR013528; Hydroxymethylglutaryl-coenzyme A synthase, N-terminal;IPR013746; Hydroxymethylglutaryl-coenzyme A synthase C-terminal;IPR016039; Thiolase-like;	GO:0003824; catalytic activity; Molecular Function;GO:0004421; hydroxymethylglutaryl-CoA synthase activity; Molecular Function;GO:0008152; metabolic process; Biological Process;GO:0008299; isoprenoid biosynthetic process; Biological Process;	38.2486	310.295	55.0846	156.85	3.02016	1.50966	hydroxymethylglutaryl-CoA synthase	ath:At4g11820 T26M18.30; hydroxymethylglutaryl-CoA synthase / HMG-CoA synthase / 3-hydroxy-3-methylglutaryl coenzyme A synthase [EC:2.3.3.10] [KO:K01641]	2.3.3.10	0
	836979	POPTR_0006s17940.1	AT2G36460	fructose-bisphosphate aldolase, class I	IPR000741; Fructose-bisphosphate aldolase, class-I;	GO:0004332; fructose-bisphosphate aldolase activity; Molecular Function;GO:0006096; glycolysis; Biological Process;	482.514	2184.6	2183.48	2853.95	2.17873	-	fructose-bisphosphate aldolase	ath:At2g36460 F1O11.9; fructose-bisphosphate aldolase, putative [EC:4.1.2.13] [KO:K01623]	4.1.2.13	0
	202750	POPTR_0009s06930.1	AT1G12740	cytochrome P450, family 87, subfamily A, polypeptide 2	IPR001128; Cytochrome P450;IPR002401; Cytochrome P450, E-class, group I;	GO:0004497; monooxygenase activity; Molecular Function;GO:0005506; iron ion binding; Molecular Function;GO:0009055; electron carrier activity; Molecular Function;GO:0020037; heme binding; Molecular Function;GO:0055114; oxidation-reduction process; Biological Process;	0.001	14.5378	1.28703	13.6522	13.8275	3.40702		ath:At5g05690 MJJ3.9; cytochrome p450 90A1 [EC:1.14.-.-]	1.14.-.-	0
	679182	POPTR_0005s11950.1	AT4G36220	ferulic acid 5-hydroxylase 1	IPR001128; Cytochrome P450;IPR002401; Cytochrome P450, E-class, group I;	GO:0004497; monooxygenase activity; Molecular Function;GO:0005506; iron ion binding; Molecular Function;GO:0009055; electron carrier activity; Molecular Function;GO:0020037; heme binding; Molecular Function;GO:0055114; oxidation-reduction process; Biological Process;	16.8735	129.901	6.95838	15.4183	2.94458	-		ath:At4g36220 F23E13.110; cytochrome P450 84A1 (CYP84A1) / ferulate-5-hydroxylase (FAH1) [EC:1.14.-.-]	1.14.-.-	0
	570447	POPTR_0012s13130.1	AT5G52400	cytochrome P450, family 715, subfamily A, polypeptide 1	IPR001128; Cytochrome P450;IPR002401; Cytochrome P450, E-class, group I;	GO:0004497; monooxygenase activity; Molecular Function;GO:0005506; iron ion binding; Molecular Function;GO:0009055; electron carrier activity; Molecular Function;GO:0020037; heme binding; Molecular Function;GO:0055114; oxidation-reduction process; Biological Process;	0.20976	8.32186	0.857971	2.43236	5.31009	-		cel:T10B9.10 cytochrome P450 [EC:1.14.-.-]	1.14.-.-	0
	595766	POPTR_0005s24200.1	AT5G63450	cytochrome P450, family 94, subfamily B, polypeptide 1	IPR001128; Cytochrome P450;IPR002401; Cytochrome P450, E-class, group I;	GO:0004497; monooxygenase activity; Molecular Function;GO:0005506; iron ion binding; Molecular Function;GO:0009055; electron carrier activity; Molecular Function;GO:0020037; heme binding; Molecular Function;GO:0055114; oxidation-reduction process; Biological Process;	45.3698	149.807	13.232	41.5153	-	1.64961		ath:At3g56630 T5P19.280; cytochrome P450, putative [EC:1.14.-.-]	1.14.-.-	0
	764959	POPTR_0007s15180.1	AT1G78950	beta-amyrin synthase	IPR001330; Prenyltransferase/squalene oxidase;IPR008930; Terpenoid cylases/protein prenyltransferase alpha-alpha toroid;IPR018333; Squalene cyclase;	GO:0003824; catalytic activity; Molecular Function;GO:0016866; intramolecular transferase activity; Molecular Function;	6.92351	20.507	3.04088	15.1528	-	2.31702	cycloartenol synthase	ath:At1g78960 YUP8H12R.43; lupeol synthase, putative / 2,3-oxidosqualene-triterpenoid cyclase, putative [EC:5.4.99.8] [KO:K01853]	5.4.99.8	0
	745693	POPTR_0017s13340.1	AT3G30180	brassinosteroid-6-oxidase 2	IPR001128; Cytochrome P450;IPR002403; Cytochrome P450, E-class, group IV;	GO:0004497; monooxygenase activity; Molecular Function;GO:0005506; iron ion binding; Molecular Function;GO:0009055; electron carrier activity; Molecular Function;GO:0020037; heme binding; Molecular Function;	8.38008	34.4082	21.3475	67.1996	-	1.65438		ath:At5g05690 MJJ3.9; cytochrome p450 90A1 [EC:1.14.-.-]	1.14.-.-	0
	555847	POPTR_0004s09950.1	AT5G38450	cytokinin trans-hydroxylase	IPR001128; Cytochrome P450;IPR002401; Cytochrome P450, E-class, group I;	GO:0004497; monooxygenase activity; Molecular Function;GO:0005506; iron ion binding; Molecular Function;GO:0009055; electron carrier activity; Molecular Function;GO:0020037; heme binding; Molecular Function;GO:0055114; oxidation-reduction process; Biological Process;	0	0	6.44691	0.387838	-	-4.05508		cel:T10B9.10 cytochrome P450 [EC:1.14.-.-]	1.14.-.-	4.69e-43
	595031	POPTR_0004s21830.1	AT1G76490	hydroxy methylglutaryl CoA reductase 1	IPR002202; Hydroxymethylglutaryl-CoA reductase, class I/II;IPR004554; Hydroxymethylglutaryl-CoA reductase, eukaryotic/arcaheal type;IPR009023; Hydroxymethylglutaryl-CoA reductase, class I/II, NAD/NADP-binding;IPR009029; Hydroxymethylglutaryl-CoA reductase, class I/II, substrate-binding;	GO:0004420; hydroxymethylglutaryl-CoA reductase (NADPH) activity; Molecular Function;GO:0008299; isoprenoid biosynthetic process; Biological Process;GO:0015936; coenzyme A metabolic process; Biological Process;GO:0016021; integral to membrane; Cellular Component;GO:0016616; oxidoreductase activity, acting on the CH-OH group of donors, NAD or NADP as acceptor; Molecular Function;GO:0050661; NADP o…	25.8472	89.2236	14.1233	87.4035	-	2.62962	hydroxymethylglutaryl-CoA reductase (NADPH)	ath:At1g76490 F14G6.9; 3-hydroxy-3-methylglutaryl-CoA reductase 1 / HMG-CoA reductase 1 (HMG1) [EC:1.1.1.34] [KO:K00021]	1.1.1.34	0
