# Supplementary material for: Transcriptome differences between two sister desert poplar species under salt stress
Source: BMC Genomics. 2014 May 4;15(1):337. doi: 10.1186/1471-2164-15-337 (PMC4035067; doi:10.1186/1471-2164-15-337)
Supplement: Supplementary file 4 — Additional file 4: Ninety-nine DEGs were categorized as transporters. (XLSX 33 KB) [file 12864_2013_6035_MOESM4_ESM.xlsx]

## Sheet: Additional file 4
	Supplementary Table 4. 99 DEGs were categorized as transporters.
	Transcript name	ATG Arabidopsis	Description	P. trichocarpa InterProScan annotation	P. trichocarpa GO annotation	Normalized Illumina-Solexa reads number (FPKM)				log2 Ratio(PeuC/PeuC)	log2 Ratio(PprC/PprC)	Family ID	Family TC	Family Name	Transporter Type	Substrate
						PeuC	PeuS	PprC	PprS
	POPTR_0002s19170.1	AT3G62270	putative boron transporter 2	IPR003020; Bicarbonate transporter, eukaryotic;IPR011531; Bicarbonate transporter, C-terminal;	GO:0005452; inorganic anion exchanger activity; Molecular Function;GO:0006820; anion transport; Biological Process;GO:0016020; membrane; Cellular Component;GO:0016021; integral to membrane; Cellular Component;	57.2136	2.54268	12.938	14.7439	-4.49194	-	AE	2.A.31	The Anion Exchanger (AE) Family	Secondary Transporter	boron efflux transporter for xylem loading
	POPTR_0001s11310.1	AT4G24120	metal-nicotianamine transporter YSL1	IPR004813; Oligopeptide transporter OPT superfamily;	GO:0055085; transmembrane transport; Biological Process;	5.4904	0.494417	1.82217	0.027929	-	-6.02775	OPT	2.A.67	The Oligopeptide Transporter (OPT) Family	Secondary Transporter	metal ion-siderophore/nicotianamine
	POPTR_0002s23850.1	AT3G02050	Potassium transporter 4	IPR003855; K+ potassium transporter;	GO:0006813; potassium ion transport; Biological Process;GO:0015079; potassium ion transmembrane transporter activity; Molecular Function;GO:0016020; membrane; Cellular Component;	85.1491	177.359	27.7902	85.7793	-	1.62605	KUP	2.A.72	The K+ Uptake Permease (KUP) Family	Secondary Transporter	potassium ion
	POPTR_0003s18140.1	AT1G15520	ABC transporter G family member 40	IPR003439; ABC transporter-like;IPR003593; ATPase, AAA+ type, core;IPR013525; ABC-2 type transporter;IPR013581; Plant PDR ABC transporter associated;	GO:0000166; nucleotide binding; Molecular Function;GO:0005524; ATP binding; Molecular Function;GO:0016020; membrane; Cellular Component;GO:0016887; ATPase activity; Molecular Function;GO:0017111; nucleoside-triphosphatase activity; Molecular Function;	1.08573	35.0253	2.86092	2.48681	5.01166	-	ABC	3.A.1	The ATP-binding Cassette (ABC) Superfamily	ATP-Dependent	multidrug (ABCG)
	POPTR_0010s22950.1	AT3G54820	putative aquaporin PIP2-5	IPR000425; Major intrinsic protein;IPR012269; Aquaporin;IPR023271; Aquaporin-like;	GO:0005215; transporter activity; Molecular Function;GO:0006810; transport; Biological Process;GO:0016020; membrane; Cellular Component;GO:0016021; integral to membrane; Cellular Component;GO:0055085; transmembrane transport; Biological Process;	143.418	209.272	111.954	383.87	-	1.77771	MIP	1.A.8	The Major Intrinsic Protein (MIP) Family	Ion Channels	water channel
	POPTR_0001s17440.1	AT1G15460	boron transporter 4	IPR003020; Bicarbonate transporter, eukaryotic;IPR011531; Bicarbonate transporter, C-terminal;	GO:0005452; inorganic anion exchanger activity; Molecular Function;GO:0006820; anion transport; Biological Process;GO:0016020; membrane; Cellular Component;GO:0016021; integral to membrane; Cellular Component;	0.647982	11.0744	0	0	4.09513	-	AE	2.A.31	The Anion Exchanger (AE) Family	Secondary Transporter	anion exchange
	POPTR_0001s18300.1	AT2G25737	Sulfite exporter TauE/SafE family protein	IPR002781; Protein of unknown function DUF81;	GO:0016021; integral to membrane; Cellular Component;	22.2236	2.16715	8.5468	5.78172	-3.35822	-	TSUP	9.A.29	The Putative 4-Toluene Sulfonate Uptake Permease (TSUP) Family	Unclassified	?
	POPTR_0005s11450.1	AT4G34950	major facilitator family protein	IPR010658; Nodulin-like;IPR016196; Major facilitator superfamily, general substrate transporter;		0.170809	23.9928	0.001	10.1415	7.13407	13.308	MFS	2.A.1	The Major Facilitator Superfamily (MFS)	Secondary Transporter	Nodule-specific protein
	POPTR_0002s08100.1	AT1G80830	metal transporter Nramp1	IPR001046; Natural resistance-associated macrophage protein;	GO:0005215; transporter activity; Molecular Function;GO:0006810; transport; Biological Process;GO:0016020; membrane; Cellular Component;	0.646522	15.0175	0	0	4.5378	-	Nramp	2.A.55	The Metal Ion (Mn2+-iron) Transporter (Nramp) Family	Secondary Transporter	metal ion
	POPTR_0008s11680.1	AT1G25530	lysine histidine transporter-like 6	IPR013057; Amino acid transporter, transmembrane;		20.465	0.573124	4.64711	0.964907	-5.15817	-	AAAP	2.A.18	The Amino Acid/Auxin Permease (AAAP) Family	Secondary Transporter	amino acid
	POPTR_0007s11600.1	AT5G66920	protein SKU5 similar 17	IPR001117; Multicopper oxidase, type 1;IPR008972; Cupredoxin;IPR011706; Multicopper oxidase, type 2;IPR011707; Multicopper oxidase, type 3;	GO:0005507; copper ion binding; Molecular Function;GO:0016491; oxidoreductase activity; Molecular Function;GO:0055114; oxidation-reduction process; Biological Process;	77.9477	1.10856	37.5298	6.77608	-6.13574	-2.46952	ILT	9.A.10	The Iron/Lead Transporter (ILT) Superfamily	Unclassified	iron ion
	POPTR_0001s39270.1	AT1G78610	mechanosensitive channel of small conductance-like 6	IPR006685; Mechanosensitive ion channel MscS;IPR010920; Like-Sm ribonucleoprotein (LSM)-related domain;	GO:0016020; membrane; Cellular Component;GO:0055085; transmembrane transport; Biological Process;	0	0	0.186573	6.00081	-	5.00734	MscS	1.A.23	The Small Conductance Mechanosensitive Ion Channel (MscS) Family	Ion Channels	small-conductance mechanosensitive ion channel
	POPTR_0003s12060.1	AT4G22990	SPX domain-containing membrane protein	IPR004331; SPX, N-terminal;IPR011701; Major facilitator superfamily MFS-1;IPR016196; Major facilitator superfamily, general substrate transporter;	GO:0055085; transmembrane transport; Biological Process;	12.4012	7.59396	77.2719	14.8365	-	-2.38079	MFS	2.A.1	The Major Facilitator Superfamily (MFS)	Secondary Transporter	?
	POPTR_0009s03950.1	AT5G59520	zinc transporter 2	IPR003689; Zinc/iron permease;	GO:0016020; membrane; Cellular Component;GO:0030001; metal ion transport; Biological Process;GO:0046873; metal ion transmembrane transporter activity; Molecular Function;GO:0055085; transmembrane transport; Biological Process;	39.9188	22.6895	18.1932	76.2106	-	2.06659	ZIP	2.A.5	The Zinc (Zn2+)-Iron (Fe2+) Permease (ZIP) Family	Secondary Transporter	iron/zinc ion
	POPTR_0014s17590.1	AT5G48450	protein SKU5 similar 3	IPR001117; Multicopper oxidase, type 1;IPR008972; Cupredoxin;IPR011706; Multicopper oxidase, type 2;IPR011707; Multicopper oxidase, type 3;	GO:0005507; copper ion binding; Molecular Function;GO:0016491; oxidoreductase activity; Molecular Function;GO:0055114; oxidation-reduction process; Biological Process;	13.2141	0.562575	13.5934	1.99108	-4.55389	-2.77128	ILT	9.A.10	The Iron/Lead Transporter (ILT) Superfamily	Unclassified	iron ion
	POPTR_0005s25500.1	AT1G75500	protein walls are thin 1	IPR000620; Drug/metabolite transporter;	GO:0016020; membrane; Cellular Component;	179.527	4.72553	198.926	90.752	-5.24759	-	DMT	2.A.7	The Drug/Metabolite Transporter (DMT) Superfamily	Secondary Transporter	? (nodulin MtN21 family protein)
	POPTR_0001s36330.1	AT5G40780	Lysine histidine transporter 1	IPR013057; Amino acid transporter, transmembrane;		136.306	1420.03	91.5517	431.101	3.381	2.23537	AAAP	2.A.18	The Amino Acid/Auxin Permease (AAAP) Family	Secondary Transporter	amino acid
	POPTR_0001s37480.1	AT1G55910	zinc transporter 11	IPR003689; Zinc/iron permease;	GO:0016020; membrane; Cellular Component;GO:0030001; metal ion transport; Biological Process;GO:0046873; metal ion transmembrane transporter activity; Molecular Function;GO:0055085; transmembrane transport; Biological Process;	44.0979	20.7946	33.2087	90.9003	-	1.45273	ZIP	2.A.5	The Zinc (Zn2+)-Iron (Fe2+) Permease (ZIP) Family	Secondary Transporter	iron/zinc ion
	POPTR_0002s08750.1	AT1G77690	auxin transporter-like protein 3	IPR013057; Amino acid transporter, transmembrane;		2.20818	2.84947	3.9748	22.4175	-	2.49567	AAAP	2.A.18	The Amino Acid/Auxin Permease (AAAP) Family	Secondary Transporter	auxin
	POPTR_0006s25620.1	AT2G25810	aquaporin TIP4-1	IPR000425; Major intrinsic protein;IPR012269; Aquaporin;IPR023271; Aquaporin-like;	GO:0005215; transporter activity; Molecular Function;GO:0006810; transport; Biological Process;GO:0016020; membrane; Cellular Component;GO:0016021; integral to membrane; Cellular Component;GO:0055085; transmembrane transport; Biological Process;	15.0347	0.166879	103.575	15.8281	-6.49335	-2.71011	MIP	1.A.8	The Major Intrinsic Protein (MIP) Family	Ion Channels	water channel
	POPTR_0017s12550.1	AT5G15410	cyclic nucleotide-gated ion channel 2	IPR000595; Cyclic nucleotide-binding domain;IPR018490; Cyclic nucleotide-binding-like;		0	0	0.113107	1.56478	-	3.7902	VIC	1.A.1	The Voltage-gated Ion Channel (VIC) Superfamily	Ion Channels	cyclic nucleotide gated ion channel
	POPTR_0006s03250.1	AT1G68570	putative nitrite transporter	IPR000109; Oligopeptide transporter;IPR016196; Major facilitator superfamily, general substrate transporter;	GO:0005215; transporter activity; Molecular Function;GO:0006857; oligopeptide transport; Biological Process;GO:0016020; membrane; Cellular Component;	81.0886	4.06684	61.409	36.426	-4.31752	-	POT	2.A.17	The Proton-dependent Oligopeptide Transporter (POT) Family	Secondary Transporter	peptide
	POPTR_0003s13470.1	AT5G41610	cation/H(+) antiporter 18	IPR006153; Cation/H+ exchanger;	GO:0006812; cation transport; Biological Process;GO:0015299; solute:hydrogen antiporter activity; Molecular Function;GO:0016021; integral to membrane; Cellular Component;GO:0055085; transmembrane transport; Biological Process;	31.3277	264.891	3.5271	62.1209	3.07989	4.13852	CPA2	2.A.37	The Monovalent Cation:Proton Antiporter-2 (CPA2) Family	Secondary Transporter	sodium ion:proton symporter
	POPTR_0001s35030.1	AT5G14570	high affinity nitrate transporter 2.7	IPR011701; Major facilitator superfamily MFS-1;IPR016196; Major facilitator superfamily, general substrate transporter;IPR020846; Major facilitator superfamily;	GO:0055085; transmembrane transport; Biological Process;	50.9967	29.4356	23.572	58.5633	-	1.31292	MFS	2.A.1	The Major Facilitator Superfamily (MFS)	Secondary Transporter	nitrate
	POPTR_0012s14160.1	AT4G21120	amino acid transporter 1	IPR002293; Amino acid/polyamine transporter I;IPR004755; Cationic amino acid transport permease;IPR004841; Amino acid permease domain;IPR015606; Cationic amino acid transporter;	GO:0006810; transport; Biological Process;GO:0006865; amino acid transport; Biological Process;GO:0015171; amino acid transmembrane transporter activity; Molecular Function;GO:0016020; membrane; Cellular Component;GO:0016021; integral to membrane; Cellular Component;GO:0055085; transmembrane transport; Biological Process;	26.9179	31.5375	10.3964	31.6316	-	1.60528	APC	2.A.3	The Amino Acid-Polyamine-Organocation (APC) Family	Secondary Transporter	cationic amino acid
	POPTR_0002s05030.1	AT3G51895	sulfate transporter 3.1	IPR001902; Sulphate anion transporter;IPR002645; Sulphate transporter/antisigma-factor antagonist STAS;IPR011547; Sulphate transporter;	GO:0005215; transporter activity; Molecular Function;GO:0006810; transport; Biological Process;GO:0008271; secondary active sulfate transmembrane transporter activity; Molecular Function;GO:0008272; sulfate transport; Biological Process;GO:0016020; membrane; Cellular Component;GO:0016021; integral to membrane; Cellular Component;GO:0055085; transmembrane transport; Biological Process;	26.7822	127.98	1.48851	10.2669	2.25656	2.78607	SulP	2.A.53	The Sulfate Permease (SulP) Family	Secondary Transporter	sulfate
	POPTR_0016s10780.1	AT2G36830	aquaporin TIP1-1	IPR000425; Major intrinsic protein;IPR012269; Aquaporin;IPR023271; Aquaporin-like;	GO:0005215; transporter activity; Molecular Function;GO:0006810; transport; Biological Process;GO:0016020; membrane; Cellular Component;GO:0016021; integral to membrane; Cellular Component;GO:0055085; transmembrane transport; Biological Process;	30.5788	1.50736	20.6401	4.0143	-4.34244	-	MIP	1.A.8	The Major Intrinsic Protein (MIP) Family	Ion Channels	water channel
	POPTR_0021s00800.1	AT3G21690	mate efflux domain-containing protein	IPR002528; Multi antimicrobial extrusion protein;	GO:0006855; drug transmembrane transport; Biological Process;GO:0015238; drug transmembrane transporter activity; Molecular Function;GO:0015297; antiporter activity; Molecular Function;GO:0016020; membrane; Cellular Component;GO:0055085; transmembrane transport; Biological Process;	114.125	218.146	38.1719	126.902	-	1.73313	MOP	2.A.66	The Multidrug/Oligosaccharidyl-lipid/Polysaccharide (MOP) Flippase Superfamily	Secondary Transporter	multidrug efflux?
	POPTR_0010s21820.1	AT5G13550	sulfate transporter 4.1	IPR001902; Sulphate anion transporter;IPR002645; Sulphate transporter/antisigma-factor antagonist STAS;IPR011547; Sulphate transporter;	GO:0005215; transporter activity; Molecular Function;GO:0006810; transport; Biological Process;GO:0008271; secondary active sulfate transmembrane transporter activity; Molecular Function;GO:0008272; sulfate transport; Biological Process;GO:0016020; membrane; Cellular Component;GO:0016021; integral to membrane; Cellular Component;GO:0055085; transmembrane transport; Biological Process;	5.75269	138.201	25.6623	25.8129	4.58639	-	SulP	2.A.53	The Sulfate Permease (SulP) Family	Secondary Transporter	sulfate
	POPTR_0004s23680.1	AT5G49890	chloride channel protein CLC-c	IPR000644; Cystathionine beta-synthase, core;IPR001807; Chloride channel, voltage gated;IPR002251; Chloride channel ClC-plant;IPR014743; Chloride channel, core;	GO:0005216; ion channel activity; Molecular Function;GO:0005247; voltage-gated chloride channel activity; Molecular Function;GO:0005515; protein binding; Molecular Function;GO:0006821; chloride transport; Biological Process;GO:0016020; membrane; Cellular Component;GO:0055085; transmembrane transport; Biological Process;	47.3928	95.6357	26.6569	83.476	-	1.64685	ClC	2.A.49	The Chloride Carrier/Channel (ClC) Family	Secondary Transporter	chloride ion channel
	POPTR_0013s07000.1	AT5G12080	mechanosensitive channel of small conductance-like 10			12.7562	0.190668	1.05752	0.077728	-6.06399	-	MscS	1.A.23	The Small Conductance Mechanosensitive Ion Channel (MscS) Family	Ion Channels	small-conductance mechanosensitive ion channel
	POPTR_0015s05680.1	AT5G52860	ABC transporter G family member 8	IPR003439; ABC transporter-like;IPR003593; ATPase, AAA+ type, core;IPR013525; ABC-2 type transporter;	GO:0000166; nucleotide binding; Molecular Function;GO:0005524; ATP binding; Molecular Function;GO:0016020; membrane; Cellular Component;GO:0016887; ATPase activity; Molecular Function;GO:0017111; nucleoside-triphosphatase activity; Molecular Function;	33.839	0.587004	51.8108	13.5404	-5.84917	-1.93598	ABC	3.A.1	The ATP-binding Cassette (ABC) Superfamily	ATP-Dependent	pigment?
	POPTR_0010s17950.1	AT1G16310	Cation efflux family protein	IPR002524; Cation efflux protein;	GO:0006812; cation transport; Biological Process;GO:0008324; cation transmembrane transporter activity; Molecular Function;GO:0016020; membrane; Cellular Component;GO:0055085; transmembrane transport; Biological Process;	4.16412	3.78049	62.4616	17.123	-	-1.86703	CDF	2.A.4	The Cation Diffusion Facilitator (CDF) Family	Secondary Transporter	cation efflux
	POPTR_0007s12610.1	AT4G36670	putative polyol transporter 6	IPR003663; Sugar/inositol transporter;IPR005828; General substrate transporter;IPR016196; Major facilitator superfamily, general substrate transporter;IPR020846; Major facilitator superfamily;	GO:0005215; transporter activity; Molecular Function;GO:0006810; transport; Biological Process;GO:0016020; membrane; Cellular Component;GO:0016021; integral to membrane; Cellular Component;GO:0022891; substrate-specific transmembrane transporter activity; Molecular Function;GO:0055085; transmembrane transport; Biological Process;	1.55167	67.7412	0.213137	6.02156	5.44814	-	MFS	2.A.1	The Major Facilitator Superfamily (MFS)	Secondary Transporter	sugar
	POPTR_0007s03520.1	AT4G24570	dicarboxylate carrier 2	IPR002030; Mitochondrial brown fat uncoupling protein;IPR018108; Mitochondrial substrate/solute carrier;IPR023395; Mitochondrial carrier domain;	GO:0005488; binding; Molecular Function;GO:0005739; mitochondrion; Cellular Component;GO:0006839; mitochondrial transport; Biological Process;GO:0016020; membrane; Cellular Component;	151.693	7.47391	1.42144	6.75105	-4.34315	-	MC	2.A.29	The Mitochondrial Carrier (MC) Family	Secondary Transporter	?
	POPTR_0011s06880.1	AT5G09360	laccase 14	IPR001117; Multicopper oxidase, type 1;IPR008972; Cupredoxin;IPR011706; Multicopper oxidase, type 2;IPR011707; Multicopper oxidase, type 3;IPR017761; Laccase;	GO:0005507; copper ion binding; Molecular Function;GO:0008471; laccase activity; Molecular Function;GO:0016491; oxidoreductase activity; Molecular Function;GO:0046274; lignin catabolic process; Biological Process;GO:0048046; apoplast; Cellular Component;GO:0055114; oxidation-reduction process; Biological Process;	0.032719	111.861	0.067618	13.2146	-	7.6105	ILT	9.A.10	The Iron/Lead Transporter (ILT) Superfamily	Unclassified	iron ion
	POPTR_0001s19030.1	AT1G59870	ABC transporter G family member 36	IPR003439; ABC transporter-like;IPR003593; ATPase, AAA+ type, core;IPR013525; ABC-2 type transporter;IPR013581; Plant PDR ABC transporter associated;	GO:0000166; nucleotide binding; Molecular Function;GO:0005524; ATP binding; Molecular Function;GO:0016020; membrane; Cellular Component;GO:0016887; ATPase activity; Molecular Function;GO:0017111; nucleoside-triphosphatase activity; Molecular Function;	43.0201	104.656	13.0861	35.0111	-	1.41978	ABC	3.A.1	The ATP-binding Cassette (ABC) Superfamily	ATP-Dependent	multidrug (ABCG)
	POPTR_0010s10010.1	AT5G26340	sugar transport protein 13	IPR003663; Sugar/inositol transporter;IPR005828; General substrate transporter;IPR016196; Major facilitator superfamily, general substrate transporter;IPR020846; Major facilitator superfamily;	GO:0005215; transporter activity; Molecular Function;GO:0006810; transport; Biological Process;GO:0016020; membrane; Cellular Component;GO:0016021; integral to membrane; Cellular Component;GO:0022891; substrate-specific transmembrane transporter activity; Molecular Function;GO:0055085; transmembrane transport; Biological Process;	5.48224	116.423	8.19662	72.5212	4.40847	3.1453	MFS	2.A.1	The Major Facilitator Superfamily (MFS)	Secondary Transporter	glucose/hexose
	POPTR_0010s02740.1	AT5G18840	sugar transporter ERD6-like 16	IPR003663; Sugar/inositol transporter;IPR005828; General substrate transporter;IPR016196; Major facilitator superfamily, general substrate transporter;IPR020846; Major facilitator superfamily;	GO:0005215; transporter activity; Molecular Function;GO:0006810; transport; Biological Process;GO:0016020; membrane; Cellular Component;GO:0016021; integral to membrane; Cellular Component;GO:0022891; substrate-specific transmembrane transporter activity; Molecular Function;GO:0055085; transmembrane transport; Biological Process;	24.5573	1.55182	9.78476	2.80181	-3.98412	-	MFS	2.A.1	The Major Facilitator Superfamily (MFS)	Secondary Transporter	sugar
	POPTR_0008s14670.1	AT1G70300	Potassium transporter 6	IPR003855; K+ potassium transporter;	GO:0006813; potassium ion transport; Biological Process;GO:0015079; potassium ion transmembrane transporter activity; Molecular Function;GO:0016020; membrane; Cellular Component;	35.2859	191.456	55.0741	133.584	2.43985	1.2783	KUP	2.A.72	The K+ Uptake Permease (KUP) Family	Secondary Transporter	potassium ion
	POPTR_0010s19080.1	AT5G05390	laccase 12	IPR001117; Multicopper oxidase, type 1;IPR008972; Cupredoxin;IPR011706; Multicopper oxidase, type 2;IPR011707; Multicopper oxidase, type 3;IPR017761; Laccase;	GO:0005507; copper ion binding; Molecular Function;GO:0008471; laccase activity; Molecular Function;GO:0016491; oxidoreductase activity; Molecular Function;GO:0046274; lignin catabolic process; Biological Process;GO:0048046; apoplast; Cellular Component;GO:0055114; oxidation-reduction process; Biological Process;	16.009	16.033	33.0286	106.799	-	1.69312	ILT	9.A.10	The Iron/Lead Transporter (ILT) Superfamily	Unclassified	iron ion
	POPTR_0013s11640.1	AT1G71960	ABC transporter G family member 25	IPR013525; ABC-2 type transporter;	GO:0016020; membrane; Cellular Component;	3.96199	5.18226	2.36866	11.6681	-	2.30043	ABC	3.A.1	The ATP-binding Cassette (ABC) Superfamily	ATP-Dependent	?
	POPTR_0006s16150.1	AT5G19600	putative sulfate transporter 3.5	IPR001902; Sulphate anion transporter;IPR002645; Sulphate transporter/antisigma-factor antagonist STAS;IPR011547; Sulphate transporter;	GO:0005215; transporter activity; Molecular Function;GO:0006810; transport; Biological Process;GO:0008271; secondary active sulfate transmembrane transporter activity; Molecular Function;GO:0008272; sulfate transport; Biological Process;GO:0016020; membrane; Cellular Component;GO:0016021; integral to membrane; Cellular Component;GO:0055085; transmembrane transport; Biological Process;	614.256	113.915	1.25405	25.297	-	4.33429	SulP	2.A.53	The Sulfate Permease (SulP) Family	Secondary Transporter	sulfate
	POPTR_0010s13840.1	AT1G25530	lysine histidine transporter-like 6	IPR013057; Amino acid transporter, transmembrane;		26.4045	0.279317	5.1398	0.512451	-6.56274	-3.32623	AAAP	2.A.18	The Amino Acid/Auxin Permease (AAAP) Family	Secondary Transporter	amino acid
	POPTR_0010s21810.1	AT2G39450	putative Mn-specific cation diffusion facilitator transporter	IPR002524; Cation efflux protein;	GO:0006812; cation transport; Biological Process;GO:0008324; cation transmembrane transporter activity; Molecular Function;GO:0016020; membrane; Cellular Component;GO:0055085; transmembrane transport; Biological Process;	21.0791	18.3664	12.6964	45.5378	-	1.84265	CDF	2.A.4	The Cation Diffusion Facilitator (CDF) Family	Secondary Transporter	cation
	POPTR_0013s08100.1	AT3G10960	adenine/guanine permease AZG1	IPR006043; Xanthine/uracil/vitamin C permease;	GO:0005215; transporter activity; Molecular Function;GO:0006810; transport; Biological Process;GO:0016020; membrane; Cellular Component;GO:0055085; transmembrane transport; Biological Process;	6.22535	37.4567	0.657505	3.13103	2.589	-	NCS2	2.A.40	The Nucleobase:Cation Symporter-2 (NCS2) Family	Secondary Transporter	purine (hypoxanthine/adenine/guanine)
	POPTR_0001s05650.1	AT1G63440	Cu2+-exporting ATPase	IPR001757; ATPase, P-type, K/Mg/Cd/Cu/Zn/Na/Ca/Na/H-transporter;IPR005834; Haloacid dehalogenase-like hydrolase;IPR006121; Heavy metal transport/detoxification protein;IPR006403; ATPase, P type, cation/copper-transporter;IPR006416; ATPase, P-type, heavy metal translocating;IPR008250; ATPase, P-type, ATPase-associated domain;IPR023214; HAD-like domain;	GO:0003824; catalytic activity; Molecular Function;GO:0004008; copper-exporting ATPase activity; Molecular Function;GO:0005524; ATP binding; Molecular Function;GO:0006754; ATP biosynthetic process; Biological Process;GO:0008152; metabolic process; Biological Process;GO:0015662; ATPase activity, coupled to transmembrane movement of ions, phosphorylative mechanism; Molecular Function;GO:0016020; me…	4.22143	15.3173	2.17235	7.50179	-	1.78798	P-ATPase	3.A.3	The P-type ATPase (P-ATPase) Superfamily	ATP-Dependent	copper ion
	POPTR_0004s18790.1	AT1G47670	Lysine histidine transporter-like 8	IPR013057; Amino acid transporter, transmembrane;		10.4972	108.347	10.9798	11.2831	3.36758	-	AAAP	2.A.18	The Amino Acid/Auxin Permease (AAAP) Family	Secondary Transporter	amino acid
	POPTR_0009s15200.1	AT1G08230	transmembrane amino acid transporter	IPR013057; Amino acid transporter, transmembrane;		24.0931	33.5981	21.0342	65.3961	-	1.63647	AAAP	2.A.18	The Amino Acid/Auxin Permease (AAAP) Family	Secondary Transporter	amino acid
	POPTR_0002s18850.1	AT1G02520	P-glycoprotein 11	IPR001140; ABC transporter, transmembrane domain;IPR003439; ABC transporter-like;IPR003593; ATPase, AAA+ type, core;IPR011527; ABC transporter, transmembrane domain, type 1;IPR017940; ABC transporter, integral membrane type 1;	GO:0000166; nucleotide binding; Molecular Function;GO:0005524; ATP binding; Molecular Function;GO:0006810; transport; Biological Process;GO:0016021; integral to membrane; Cellular Component;GO:0016887; ATPase activity; Molecular Function;GO:0017111; nucleoside-triphosphatase activity; Molecular Function;GO:0042626; ATPase activity, coupled to transmembrane movement of substances; Molecular Functi…	2.61547	34.8311	2.08849	10.7547	3.73524	2.36443	ABC	3.A.1	The ATP-binding Cassette (ABC) Superfamily	ATP-Dependent	multidrug (P-glycoprotein homolog) (ABCB)
	POPTR_0003s03650.1	AT1G31770	ABC transporter G family member 14	IPR003439; ABC transporter-like;IPR003593; ATPase, AAA+ type, core;IPR013525; ABC-2 type transporter;	GO:0000166; nucleotide binding; Molecular Function;GO:0005524; ATP binding; Molecular Function;GO:0016020; membrane; Cellular Component;GO:0016887; ATPase activity; Molecular Function;GO:0017111; nucleoside-triphosphatase activity; Molecular Function;	5.58609	0.178197	13.9139	0.865355	-	-4.00709	ABC	3.A.1	The ATP-binding Cassette (ABC) Superfamily	ATP-Dependent	pigment?
	POPTR_0010s12910.1	AT2G01170	bidirectional amino acid transporter 1	IPR002293; Amino acid/polyamine transporter I;IPR004756; Amino acid permease subfamily;IPR004841; Amino acid permease domain;	GO:0006810; transport; Biological Process;GO:0006865; amino acid transport; Biological Process;GO:0015171; amino acid transmembrane transporter activity; Molecular Function;GO:0016020; membrane; Cellular Component;GO:0016021; integral to membrane; Cellular Component;GO:0055085; transmembrane transport; Biological Process;	7.66249	13.292	2.18078	7.95261	-	1.86658	APC	2.A.3	The Amino Acid-Polyamine-Organocation (APC) Family	Secondary Transporter	amino acid
	POPTR_0005s16020.1	AT1G77690	auxin transporter-like protein 3	IPR013057; Amino acid transporter, transmembrane;		2.84653	0.153787	15.8088	1.45347	-	-3.44315	AAAP	2.A.18	The Amino Acid/Auxin Permease (AAAP) Family	Secondary Transporter	auxin
	POPTR_0001s46050.1	AT1G20925	auxin efflux carrier-like protein	IPR004776; Auxin efflux carrier;	GO:0016021; integral to membrane; Cellular Component;GO:0055085; transmembrane transport; Biological Process;	1.90933	33.4154	0.102772	2.1235	4.12937	-	AEC	2.A.69	The Auxin Efflux Carrier (AEC) Family	Secondary Transporter	auxin efflux
	POPTR_0013s08110.1	AT2G40540	potassium transporter 2	IPR003855; K+ potassium transporter;	GO:0006813; potassium ion transport; Biological Process;GO:0015079; potassium ion transmembrane transporter activity; Molecular Function;GO:0016020; membrane; Cellular Component;	140.166	79.415	28.3675	72.3615	-	1.35098	KUP	2.A.72	The K+ Uptake Permease (KUP) Family	Secondary Transporter	potassium ion
	POPTR_0014s17750.1	AT1G32450	nitrate transporter 1.5	IPR000109; Oligopeptide transporter;IPR016196; Major facilitator superfamily, general substrate transporter;	GO:0005215; transporter activity; Molecular Function;GO:0006857; oligopeptide transport; Biological Process;GO:0016020; membrane; Cellular Component;	18.827	6.77414	0.264841	2.39217	-	3.17512	POT	2.A.17	The Proton-dependent Oligopeptide Transporter (POT) Family	Secondary Transporter	peptide
	POPTR_0008s11740.1	AT1G25480	Aluminum activated malate transporter family protein	IPR020966; Malate transporter, aliminium toerance;	GO:0010044; response to aluminum ion; Biological Process;	16.8898	23.4754	21.9761	68.6438	-	1.64319	ArAE	2.A.85	The Aromatic Acid Exporter (ArAE) Family	Secondary Transporter	?
	POPTR_0014s03580.1	AT1G47670	Lysine histidine transporter-like 8	IPR013057; Amino acid transporter, transmembrane;		29.2578	2.00877	33.9704	12.8865	-3.86444	-	AAAP	2.A.18	The Amino Acid/Auxin Permease (AAAP) Family	Secondary Transporter	amino acid
	POPTR_0003s11080.1	AT1G12110	nitrate transporter 1.1	IPR000109; Oligopeptide transporter;IPR016196; Major facilitator superfamily, general substrate transporter;	GO:0005215; transporter activity; Molecular Function;GO:0006857; oligopeptide transport; Biological Process;GO:0016020; membrane; Cellular Component;	17.1741	8.39156	15.7822	71.2213	-	2.17401	POT	2.A.17	The Proton-dependent Oligopeptide Transporter (POT) Family	Secondary Transporter	nitrate
	POPTR_0004s15960.1	AT3G18830	Polyol transporter 5	IPR003663; Sugar/inositol transporter;IPR005828; General substrate transporter;IPR016196; Major facilitator superfamily, general substrate transporter;IPR020846; Major facilitator superfamily;	GO:0005215; transporter activity; Molecular Function;GO:0006810; transport; Biological Process;GO:0016020; membrane; Cellular Component;GO:0016021; integral to membrane; Cellular Component;GO:0022891; substrate-specific transmembrane transporter activity; Molecular Function;GO:0055085; transmembrane transport; Biological Process;	4.21414	4.93393	8.72019	26.1474	-	1.58424	MFS	2.A.1	The Major Facilitator Superfamily (MFS)	Secondary Transporter	sugar
	POPTR_0004s06710.1	AT5G14940	major facilitator protein	IPR000109; Oligopeptide transporter;IPR016196; Major facilitator superfamily, general substrate transporter;	GO:0005215; transporter activity; Molecular Function;GO:0006857; oligopeptide transport; Biological Process;GO:0016020; membrane; Cellular Component;	12.0028	0.476836	7.31309	5.25739	-4.65374	-	POT	2.A.17	The Proton-dependent Oligopeptide Transporter (POT) Family	Secondary Transporter	peptide
	POPTR_0013s06990.1	AT5G12080	mechanosensitive channel of small conductance-like 10	IPR006685; Mechanosensitive ion channel MscS;IPR010920; Like-Sm ribonucleoprotein (LSM)-related domain;	GO:0016020; membrane; Cellular Component;GO:0055085; transmembrane transport; Biological Process;	29.3364	0.17112	3.68169	0.802264	-7.42154	-	MscS	1.A.23	The Small Conductance Mechanosensitive Ion Channel (MscS) Family	Ion Channels	small-conductance mechanosensitive ion channel
	POPTR_0004s21830.1	AT1G76490	hydroxy methylglutaryl CoA reductase 1	IPR002202; Hydroxymethylglutaryl-CoA reductase, class I/II;IPR004554; Hydroxymethylglutaryl-CoA reductase, eukaryotic/arcaheal type;IPR009023; Hydroxymethylglutaryl-CoA reductase, class I/II, NAD/NADP-binding;IPR009029; Hydroxymethylglutaryl-CoA reductase, class I/II, substrate-binding;	GO:0004420; hydroxymethylglutaryl-CoA reductase (NADPH) activity; Molecular Function;GO:0008299; isoprenoid biosynthetic process; Biological Process;GO:0015936; coenzyme A metabolic process; Biological Process;GO:0016021; integral to membrane; Cellular Component;GO:0016616; oxidoreductase activity, acting on the CH-OH group of donors, NAD or NADP as acceptor; Molecular Function;GO:0050661; NADP o…	25.8472	89.2236	14.1233	87.4035	-	2.62962	RND	2.A.6	The Resistance-Nodulation-Cell Division (RND) Superfamily	Secondary Transporter	3-hydroxy-3-methylglutaryl(HMG)-CoA reductase
	POPTR_0009s17090.1	AT1G76490	hydroxy methylglutaryl CoA reductase 1	IPR002202; Hydroxymethylglutaryl-CoA reductase, class I/II;IPR004554; Hydroxymethylglutaryl-CoA reductase, eukaryotic/arcaheal type;IPR009023; Hydroxymethylglutaryl-CoA reductase, class I/II, NAD/NADP-binding;IPR009029; Hydroxymethylglutaryl-CoA reductase, class I/II, substrate-binding;	GO:0004420; hydroxymethylglutaryl-CoA reductase (NADPH) activity; Molecular Function;GO:0008299; isoprenoid biosynthetic process; Biological Process;GO:0015936; coenzyme A metabolic process; Biological Process;GO:0016021; integral to membrane; Cellular Component;GO:0016616; oxidoreductase activity, acting on the CH-OH group of donors, NAD or NADP as acceptor; Molecular Function;GO:0050661; NADP o…	68.4235	415.97	202.276	240.246	2.60392	-	RND	2.A.6	The Resistance-Nodulation-Cell Division (RND) Superfamily	Secondary Transporter	3-hydroxy-3-methylglutaryl(HMG)-CoA reductase
	POPTR_0002s10250.1	AT5G65380	mate efflux domain-containing protein	IPR002528; Multi antimicrobial extrusion protein;	GO:0006855; drug transmembrane transport; Biological Process;GO:0015238; drug transmembrane transporter activity; Molecular Function;GO:0015297; antiporter activity; Molecular Function;GO:0016020; membrane; Cellular Component;GO:0055085; transmembrane transport; Biological Process;	6.39615	77.6089	1.00526	23.69	3.60095	-	MOP	2.A.66	The Multidrug/Oligosaccharidyl-lipid/Polysaccharide (MOP) Flippase Superfamily	Secondary Transporter	multidrug efflux?
	POPTR_0006s01490.1	AT5G47560	tonoplast dicarboxylate transporter	IPR001898; Sodium/sulphate symporter;	GO:0005215; transporter activity; Molecular Function;GO:0006814; sodium ion transport; Biological Process;GO:0016020; membrane; Cellular Component;GO:0055085; transmembrane transport; Biological Process;	425	914.779	12.7392	232.216	-	4.18812	DASS	2.A.47	The Divalent Anion:Na+ Symporter (DASS) Family	Secondary Transporter	oxogluterate/malate
	POPTR_0008s01110.1	AT5G13750	zinc induced facilitator-like 1 protein	IPR011701; Major facilitator superfamily MFS-1;IPR016196; Major facilitator superfamily, general substrate transporter;IPR020846; Major facilitator superfamily;	GO:0055085; transmembrane transport; Biological Process;	65.8339	168.551	78.6959	268.6	-	1.7711	MFS	2.A.1	The Major Facilitator Superfamily (MFS)	Secondary Transporter	?
	POPTR_0013s11170.1	AT1G22540	putative peptide/nitrate transporter	IPR000109; Oligopeptide transporter;IPR016196; Major facilitator superfamily, general substrate transporter;	GO:0005215; transporter activity; Molecular Function;GO:0006857; oligopeptide transport; Biological Process;GO:0016020; membrane; Cellular Component;	52.2316	68.7436	9.08935	42.5939	-	2.2284	POT	2.A.17	The Proton-dependent Oligopeptide Transporter (POT) Family	Secondary Transporter	peptide
	POPTR_0009s13890.1	AT4G35100	aquaporin PIP2-7	IPR000425; Major intrinsic protein;IPR012269; Aquaporin;IPR023271; Aquaporin-like;	GO:0005215; transporter activity; Molecular Function;GO:0006810; transport; Biological Process;GO:0016020; membrane; Cellular Component;GO:0016021; integral to membrane; Cellular Component;GO:0055085; transmembrane transport; Biological Process;	473.644	50.1011	1594.81	556.091	-3.24089	-	MIP	1.A.8	The Major Intrinsic Protein (MIP) Family	Ion Channels	water channel
	POPTR_0012s02660.1	AT4G27730	oligopeptide transporter 6	IPR004648; Tetrapeptide transporter, OPT1/isp4;IPR004813; Oligopeptide transporter OPT superfamily;	GO:0055085; transmembrane transport; Biological Process;	1.83076	0.132884	7.29978	1.0655	-	-2.77632	OPT	2.A.67	The Oligopeptide Transporter (OPT) Family	Secondary Transporter	oligopeptide
	POPTR_0019s09540.1	AT1G59740	putative peptide/nitrate transporter	IPR000109; Oligopeptide transporter;IPR016196; Major facilitator superfamily, general substrate transporter;	GO:0005215; transporter activity; Molecular Function;GO:0006857; oligopeptide transport; Biological Process;GO:0016020; membrane; Cellular Component;	19.2543	18.5648	11.8448	36.5581	-	1.62594	POT	2.A.17	The Proton-dependent Oligopeptide Transporter (POT) Family	Secondary Transporter	peptide
	POPTR_0014s09350.1	AT5G53130	cyclic nucleotide-gated ion channel 1	IPR000048; IQ motif, EF-hand binding site;IPR000595; Cyclic nucleotide-binding domain;IPR005821; Ion transport;IPR018490; Cyclic nucleotide-binding-like;	GO:0005216; ion channel activity; Molecular Function;GO:0005515; protein binding; Molecular Function;GO:0006811; ion transport; Biological Process;GO:0016020; membrane; Cellular Component;GO:0055085; transmembrane transport; Biological Process;	0.111786	2.28773	0.213122	3.53608	-	4.0524	VIC	1.A.1	The Voltage-gated Ion Channel (VIC) Superfamily	Ion Channels	cyclic nucleotide gated ion channel
	POPTR_0009s06590.1	AT3G08040	MATE efflux family protein	IPR002528; Multi antimicrobial extrusion protein;	GO:0006855; drug transmembrane transport; Biological Process;GO:0015238; drug transmembrane transporter activity; Molecular Function;GO:0015297; antiporter activity; Molecular Function;GO:0016020; membrane; Cellular Component;GO:0055085; transmembrane transport; Biological Process;	83.3291	0.963476	4.47107	3.09215	-6.43443	-	MOP	2.A.66	The Multidrug/Oligosaccharidyl-lipid/Polysaccharide (MOP) Flippase Superfamily	Secondary Transporter	multidrug efflux?
	POPTR_0009s14290.1	AT1G47670	Lysine histidine transporter-like 8	IPR013057; Amino acid transporter, transmembrane;		0.432221	36.2921	1.39657	20.1182	6.39174	3.84854	AAAP	2.A.18	The Amino Acid/Auxin Permease (AAAP) Family	Secondary Transporter	amino acid
	POPTR_0013s11950.1	AT1G22710	sucrose transport protein SUC2	IPR005828; General substrate transporter;IPR005989; Sucrose/H+ symporter, plant;IPR016196; Major facilitator superfamily, general substrate transporter;	GO:0005215; transporter activity; Molecular Function;GO:0005887; integral to plasma membrane; Cellular Component;GO:0006810; transport; Biological Process;GO:0008515; sucrose transmembrane transporter activity; Molecular Function;GO:0015770; sucrose transport; Biological Process;GO:0016021; integral to membrane; Cellular Component;GO:0055085; transmembrane transport; Biological Process;	2.38543	0.001	17.4277	0.891828	-	-4.28847	GPH	2.A.2	The Glycoside-Pentoside-Hexuronide (GPH):Cation Symporter Family	Secondary Transporter	sucrose
	POPTR_0003s19700.1	AT3G54450	putative peptide/nitrate transporter	IPR000109; Oligopeptide transporter;IPR016196; Major facilitator superfamily, general substrate transporter;	GO:0005215; transporter activity; Molecular Function;GO:0006857; oligopeptide transport; Biological Process;GO:0016020; membrane; Cellular Component;	88.7787	76.1632	2.4822	12.0259	-	2.27645	POT	2.A.17	The Proton-dependent Oligopeptide Transporter (POT) Family	Secondary Transporter	proton:peptide symporter
	POPTR_0001s47390.1	AT5G23810	putative amino acid permease 7	IPR013057; Amino acid transporter, transmembrane;		3.93101	7.88077	3.94607	14.565	-	1.88402	AAAP	2.A.18	The Amino Acid/Auxin Permease (AAAP) Family	Secondary Transporter	amino acid
	POPTR_0016s13300.1	AT1G07030	Mitochondrial substrate carrier family protein	IPR002067; Mitochondrial carrier protein;IPR018108; Mitochondrial substrate/solute carrier;IPR023395; Mitochondrial carrier domain;	GO:0005488; binding; Molecular Function;GO:0005743; mitochondrial inner membrane; Cellular Component;GO:0006810; transport; Biological Process;GO:0055085; transmembrane transport; Biological Process;	19.7929	0.828583	4.32738	1.99071	-4.57819	-	MC	2.A.29	The Mitochondrial Carrier (MC) Family	Secondary Transporter	?
	POPTR_0017s02430.1	AT3G02850	Potassium channel SKOR	IPR000595; Cyclic nucleotide-binding domain;IPR002110; Ankyrin repeat;IPR003938; Potassium channel, voltage-dependent, EAG/ELK/ERG;IPR005821; Ion transport;IPR018490; Cyclic nucleotide-binding-like;IPR020683; Ankyrin repeat-containing domain;IPR021789; Potassium channel, plant-type;	GO:0005216; ion channel activity; Molecular Function;GO:0005249; voltage-gated potassium channel activity; Molecular Function;GO:0005515; protein binding; Molecular Function;GO:0006811; ion transport; Biological Process;GO:0006813; potassium ion transport; Biological Process;GO:0016020; membrane; Cellular Component;GO:0055085; transmembrane transport; Biological Process;	1.01043	28.0825	4.26752	9.67887	4.79663	-	VIC	1.A.1	The Voltage-gated Ion Channel (VIC) Superfamily	Ion Channels	potassium ion
	POPTR_0005s20400.1	AT1G77380	amino acid permease 3	IPR013057; Amino acid transporter, transmembrane;		235.551	422.698	72.0466	281.45	-	1.96588	AAAP	2.A.18	The Amino Acid/Auxin Permease (AAAP) Family	Secondary Transporter	amino acid
	POPTR_0011s06770.1	AT4G18910	aquaporin NIP1-2	IPR000425; Major intrinsic protein;IPR012269; Aquaporin;IPR023271; Aquaporin-like;	GO:0005215; transporter activity; Molecular Function;GO:0006810; transport; Biological Process;GO:0016020; membrane; Cellular Component;GO:0016021; integral to membrane; Cellular Component;GO:0055085; transmembrane transport; Biological Process;	36.7107	76.9582	8.23235	44.6389	-	2.43893	MIP	1.A.8	The Major Intrinsic Protein (MIP) Family	Ion Channels	water channel
	POPTR_0007s05490.1	AT5G65020	annexin D2	IPR001464; Annexin;IPR009118; Annexin, plant;IPR018502; Annexin repeat;	GO:0005509; calcium ion binding; Molecular Function;GO:0005544; calcium-dependent phospholipid binding; Molecular Function;	32.0215	10.113	74.8723	15.2342	-	-2.29712	Annexin	1.A.31	The Annexin (Annexin) Family	Ion Channels	Annexin D2
	POPTR_0001s21290.1	AT4G33520	putative copper-transporting ATPase PAA1	IPR001757; ATPase, P-type, K/Mg/Cd/Cu/Zn/Na/Ca/Na/H-transporter;IPR005834; Haloacid dehalogenase-like hydrolase;IPR006416; ATPase, P-type, heavy metal translocating;IPR008250; ATPase, P-type, ATPase-associated domain;IPR023214; HAD-like domain;	GO:0003824; catalytic activity; Molecular Function;GO:0005524; ATP binding; Molecular Function;GO:0006754; ATP biosynthetic process; Biological Process;GO:0008152; metabolic process; Biological Process;GO:0015662; ATPase activity, coupled to transmembrane movement of ions, phosphorylative mechanism; Molecular Function;GO:0016020; membrane; Cellular Component;GO:0016021; integral to membrane; Cell…	6.2154	23.081	15.6008	43.3995	-	1.47605	P-ATPase	3.A.3	The P-type ATPase (P-ATPase) Superfamily	ATP-Dependent	copper ion
	POPTR_0006s11590.1	AT1G66950	ABC transporter G family member 39	IPR003439; ABC transporter-like;IPR003593; ATPase, AAA+ type, core;IPR013525; ABC-2 type transporter;IPR013581; Plant PDR ABC transporter associated;	GO:0000166; nucleotide binding; Molecular Function;GO:0005524; ATP binding; Molecular Function;GO:0016020; membrane; Cellular Component;GO:0016887; ATPase activity; Molecular Function;GO:0017111; nucleoside-triphosphatase activity; Molecular Function;	3.01545	36.2563	5.98757	17.8798	3.58778	1.57829	ABC	3.A.1	The ATP-binding Cassette (ABC) Superfamily	ATP-Dependent	multidrug (ABCG)
	POPTR_0008s12830.1	AT1G70940	auxin efflux carrier component 3	IPR004776; Auxin efflux carrier;IPR014024; Auxin efflux carrier, plant type;	GO:0016021; integral to membrane; Cellular Component;GO:0055085; transmembrane transport; Biological Process;	21.9892	13.2028	2.20915	12.7533	-	2.52931	AEC	2.A.69	The Auxin Efflux Carrier (AEC) Family	Secondary Transporter	auxin efflux
	POPTR_0015s07710.1	AT5G62670	H(+)-ATPase 11	IPR000695; ATPase, P-type, H+ transporting proton pump;IPR001757; ATPase, P-type, K/Mg/Cd/Cu/Zn/Na/Ca/Na/H-transporter;IPR004014; ATPase, P-type cation-transporter, N-terminal;IPR005834; Haloacid dehalogenase-like hydrolase;IPR006534; ATPase, P-type, plasma-membrane proton-efflux;IPR008250; ATPase, P-type, ATPase-associated domain;IPR023214; HAD-like domain;	GO:0003824; catalytic activity; Molecular Function;GO:0005524; ATP binding; Molecular Function;GO:0006754; ATP biosynthetic process; Biological Process;GO:0006812; cation transport; Biological Process;GO:0008152; metabolic process; Biological Process;GO:0015662; ATPase activity, coupled to transmembrane movement of ions, phosphorylative mechanism; Molecular Function;GO:0016020; membrane; Cellular…	41.2331	5.25592	63.252	21.1746	-2.97179	-	P-ATPase	3.A.3	The P-type ATPase (P-ATPase) Superfamily	ATP-Dependent	plasma proton
	POPTR_0005s04660.1	AT3G05030	sodium/hydrogen exchanger 2	IPR004709; Na+/H+ exchanger;IPR006153; Cation/H+ exchanger;IPR018422; Cation/H+ exchanger, CPA1 family;	GO:0006812; cation transport; Biological Process;GO:0006814; sodium ion transport; Biological Process;GO:0006885; regulation of pH; Biological Process;GO:0015299; solute:hydrogen antiporter activity; Molecular Function;GO:0015385; sodium:hydrogen antiporter activity; Molecular Function;GO:0016021; integral to membrane; Cellular Component;GO:0055085; transmembrane transport; Biological Process;	12.2913	115.187	13.1031	115.255	3.22827	-	CPA1	2.A.36	The Monovalent Cation:Proton Antiporter-1 (CPA1) Family	Secondary Transporter	sodium ion:proton symporter
	POPTR_0001s45920.1	AT4G10380	putative aquaporin NIP5-1	IPR000425; Major intrinsic protein;IPR023271; Aquaporin-like;	GO:0005215; transporter activity; Molecular Function;GO:0006810; transport; Biological Process;GO:0016020; membrane; Cellular Component;	65.9605	5.85587	22.1459	18.9947	-3.49365	-	MIP	1.A.8	The Major Intrinsic Protein (MIP) Family	Ion Channels	water channel
	POPTR_0006s13000.1	AT2G37170	aquaporin PIP2-2	IPR000425; Major intrinsic protein;IPR012269; Aquaporin;IPR023271; Aquaporin-like;	GO:0005215; transporter activity; Molecular Function;GO:0006810; transport; Biological Process;GO:0016020; membrane; Cellular Component;GO:0016021; integral to membrane; Cellular Component;GO:0055085; transmembrane transport; Biological Process;	166.157	41.4519	20.2523	64.7627	-	1.67708	MIP	1.A.8	The Major Intrinsic Protein (MIP) Family	Ion Channels	water channel
	POPTR_0012s07160.1	AT3G47730	ABC transporter A family member 2	IPR003439; ABC transporter-like;IPR003593; ATPase, AAA+ type, core;	GO:0000166; nucleotide binding; Molecular Function;GO:0005524; ATP binding; Molecular Function;GO:0016887; ATPase activity; Molecular Function;GO:0017111; nucleoside-triphosphatase activity; Molecular Function;	10.2138	46.7118	12.5377	33.5698	2.19327	1.42089	ABC	3.A.1	The ATP-binding Cassette (ABC) Superfamily	ATP-Dependent	?
	POPTR_0014s12700.1	AT4G13420	Potassium transporter 5	IPR003855; K+ potassium transporter;	GO:0006813; potassium ion transport; Biological Process;GO:0015079; potassium ion transmembrane transporter activity; Molecular Function;GO:0016020; membrane; Cellular Component;	0.079263	3.87164	0	0	5.61015	-	KUP	2.A.72	The K+ Uptake Permease (KUP) Family	Secondary Transporter	potassium ion
	POPTR_0008s12940.1	AT1G23090	putative sulfate transporter 3.3	IPR001902; Sulphate anion transporter;IPR002645; Sulphate transporter/antisigma-factor antagonist STAS;IPR011547; Sulphate transporter;	GO:0005215; transporter activity; Molecular Function;GO:0006810; transport; Biological Process;GO:0008271; secondary active sulfate transmembrane transporter activity; Molecular Function;GO:0008272; sulfate transport; Biological Process;GO:0016020; membrane; Cellular Component;GO:0016021; integral to membrane; Cellular Component;GO:0055085; transmembrane transport; Biological Process;	17.722	0.159509	50.9716	13.0775	-	-1.96261	SulP	2.A.53	The Sulfate Permease (SulP) Family	Secondary Transporter	sulfate
	POPTR_0016s08430.1	AT5G02790	Glutathione S-transferase family protein	IPR004045; Glutathione S-transferase, N-terminal;IPR004046; Glutathione S-transferase, C-terminal;IPR005442; Glutathione S-transferase, omega-class;IPR010987; Glutathione S-transferase, C-terminal-like;IPR012336; Thioredoxin-like fold;IPR017933; Glutathione S-transferase/chloride channel, C-terminal;	GO:0004364; glutathione transferase activity; Molecular Function;GO:0005515; protein binding; Molecular Function;GO:0005737; cytoplasm; Cellular Component;GO:0008152; metabolic process; Biological Process;	17.3912	343.806	57.6852	142.725	4.30517	1.30697	CLIC	1.A.12	The Intracellular Chloride Channel (CLIC) Family	Ion Channels	intracellular chloride channel/dehydroascorbate reductase
	POPTR_0005s16530.1	AT1G22150	sulfate transporter 1.3	IPR001902; Sulphate anion transporter;IPR002645; Sulphate transporter/antisigma-factor antagonist STAS;IPR011547; Sulphate transporter;	GO:0005215; transporter activity; Molecular Function;GO:0006810; transport; Biological Process;GO:0008271; secondary active sulfate transmembrane transporter activity; Molecular Function;GO:0008272; sulfate transport; Biological Process;GO:0016020; membrane; Cellular Component;GO:0016021; integral to membrane; Cellular Component;GO:0055085; transmembrane transport; Biological Process;	3.39238	24.089	5.12235	6.78161	2.82801	-	SulP	2.A.53	The Sulfate Permease (SulP) Family	Secondary Transporter	sulfate
	POPTR_0010s13620.1	AT1G68570	putative nitrite transporter	IPR000109; Oligopeptide transporter;IPR016196; Major facilitator superfamily, general substrate transporter;	GO:0005215; transporter activity; Molecular Function;GO:0006857; oligopeptide transport; Biological Process;GO:0016020; membrane; Cellular Component;	52.5593	0.326993	47.4261	9.96918	-7.32854	-	POT	2.A.17	The Proton-dependent Oligopeptide Transporter (POT) Family	Secondary Transporter	peptide
	POPTR_0006s01630.1	AT4G16480	inositol transporter 4	IPR003663; Sugar/inositol transporter;IPR005828; General substrate transporter;IPR016196; Major facilitator superfamily, general substrate transporter;IPR020846; Major facilitator superfamily;	GO:0005215; transporter activity; Molecular Function;GO:0006810; transport; Biological Process;GO:0016020; membrane; Cellular Component;GO:0016021; integral to membrane; Cellular Component;GO:0022891; substrate-specific transmembrane transporter activity; Molecular Function;GO:0055085; transmembrane transport; Biological Process;	11.636	18.1793	7.55685	28.3085	-	1.90538	MFS	2.A.1	The Major Facilitator Superfamily (MFS)	Secondary Transporter	sugar
	POPTR_0001s10080.1	AT3G18440	aluminum-activated malate transporter 9	IPR020966; Malate transporter, aliminium toerance;	GO:0010044; response to aluminum ion; Biological Process;	18.8434	1.31513	0	0	-3.84079	-	ArAE	2.A.85	The Aromatic Acid Exporter (ArAE) Family	Secondary Transporter	?
	POPTR_0001s17520.1	AT1G80300	ADP,ATP carrier protein 1	IPR004667; ADP/ATP carrier protein;IPR016196; Major facilitator superfamily, general substrate transporter;	GO:0005471; ATP:ADP antiporter activity; Molecular Function;GO:0005524; ATP binding; Molecular Function;GO:0006810; transport; Biological Process;GO:0016021; integral to membrane; Cellular Component;	14.1477	20.4359	25.9862	78.0912	-	1.58742	AAA	2.A.12	The ATP:ADP Antiporter (AAA) Family	Secondary Transporter	ATP/ADP exchanger (chloroplast)
	POPTR_0012s07150.1	AT3G47780	ABC transporter A family member 7	IPR003439; ABC transporter-like;IPR003593; ATPase, AAA+ type, core;	GO:0000166; nucleotide binding; Molecular Function;GO:0005524; ATP binding; Molecular Function;GO:0016887; ATPase activity; Molecular Function;GO:0017111; nucleoside-triphosphatase activity; Molecular Function;	23.889	85.1041	16.3502	42.1449	-	1.36605	ABC	3.A.1	The ATP-binding Cassette (ABC) Superfamily	ATP-Dependent	?
