# Supplementary material for: Transcriptome differences between two sister desert poplar species under salt stress
Source: BMC Genomics. 2014 May 4;15(1):337. doi: 10.1186/1471-2164-15-337 (PMC4035067; doi:10.1186/1471-2164-15-337)
Supplement: Supplementary file 5 — Additional file 5: Transcription factors in Populus trichocarpa . (XLSX 115 KB) [file 12864_2013_6035_MOESM5_ESM.xlsx]

## Sheet: Additional file 5
	Supplementary Table 5. Transcription factors in Populus trichocarpa
	Gene number	Family	Gene list
	28	AP2-ERF--AP2	POPTR_0001s03300.1|PACid:18235776	POPTR_0001s05580.1|PACid:18236994	POPTR_0001s16960.1|PACid:18236004	POPTR_0002s11550.1|PACid:18245870	POPTR_0003s06330.1|PACid:18218015	POPTR_0003s18350.1|PACid:18217598	POPTR_0003s20470.1|PACid:18217793	POPTR_0005s18400.1|PACid:18208379	POPTR_0005s19220.1|PACid:18206270	POPTR_0006s13460.1|PACid:18211020	POPTR_0006s18330.1|PACid:18213974	POPTR_0006s18330.2|PACid:18213975	POPTR_0006s19360.1|PACid:18211320	POPTR_0007s10780.1|PACid:18243618	POPTR_0007s14210.1|PACid:18242425	POPTR_0007s14690.1|PACid:18242949	POPTR_0008s01260.1|PACid:18248898	POPTR_0008s04490.1|PACid:18249709	POPTR_0008s07610.1|PACid:18247639	POPTR_0010s10290.1|PACid:18242376	POPTR_0010s18840.1|PACid:18241373	POPTR_0010s22320.1|PACid:18241770	POPTR_0010s25340.1|PACid:18240079	POPTR_0014s01260.1|PACid:18222987	POPTR_0016s08530.1|PACid:18250437	POPTR_0017s11470.1|PACid:18209337	POPTR_0018s09900.1|PACid:18215468	POPTR_0018s11110.1|PACid:18215154
	186	AP2-ERF--ERF	POPTR_0001s04190.1|PACid:18238991	POPTR_0001s08710.1|PACid:18236084	POPTR_0001s08720.1|PACid:18235499	POPTR_0001s08740.1|PACid:18237866	POPTR_0001s10300.1|PACid:18237295	POPTR_0001s10540.1|PACid:18237397	POPTR_0001s11770.1|PACid:18237575	POPTR_0001s11780.1|PACid:18238985	POPTR_0001s11800.1|PACid:18234970	POPTR_0001s12820.1|PACid:18236450	POPTR_0001s12990.1|PACid:18238783	POPTR_0001s14720.1|PACid:18239341	POPTR_0001s15390.1|PACid:18239127	POPTR_0001s15400.1|PACid:18238986	POPTR_0001s15550.1|PACid:18236231	POPTR_0001s15710.1|PACid:18237207	POPTR_0001s16400.1|PACid:18237836	POPTR_0001s18180.1|PACid:18234740	POPTR_0001s18800.1|PACid:18235739	POPTR_0001s32050.1|PACid:18236328	POPTR_0001s32250.1|PACid:18238954	POPTR_0001s36610.1|PACid:18237149	POPTR_0001s40770.1|PACid:18238842	POPTR_0001s45740.1|PACid:18236034	POPTR_0002s03090.1|PACid:18247025	POPTR_0002s04010.1|PACid:18245385	POPTR_0002s04020.1|PACid:18245518	POPTR_0002s04030.1|PACid:18244607	POPTR_0002s04040.1|PACid:18245301	POPTR_0002s04430.1|PACid:18245648	POPTR_0002s06620.1|PACid:18246968	POPTR_0002s08610.1|PACid:18244841	POPTR_0002s09480.1|PACid:18245598	POPTR_0002s12550.1|PACid:18244801	POPTR_0002s14210.1|PACid:18246629	POPTR_0002s15480.1|PACid:18245593	POPTR_0002s16900.1|PACid:18246617	POPTR_0002s17320.1|PACid:18245399	POPTR_0002s17330.1|PACid:18244736	POPTR_0002s20270.1|PACid:18246508	POPTR_0002s24750.1|PACid:18244715	POPTR_0002s24750.2|PACid:18244716	POPTR_0002s24750.3|PACid:18244717	POPTR_0002s24750.4|PACid:18244718	POPTR_0003s02750.1|PACid:18216722	POPTR_0003s04920.1|PACid:18218013	POPTR_0003s05300.1|PACid:18217433
	5	AP2-ERF--RAV	POPTR_0003s21810.1|PACid:18217739	POPTR_0006s20040.1|PACid:18213787	POPTR_0008s11600.1|PACid:18249445	POPTR_0010s13930.1|PACid:18242382	POPTR_0018s11780.1|PACid:18214875
	20	ARID	POPTR_0001s07040.1|PACid:18234967	POPTR_0001s09620.1|PACid:18237377	POPTR_0001s32240.1|PACid:18238430	POPTR_0001s46070.1|PACid:18234486	POPTR_0002s00550.1|PACid:18246212	POPTR_0002s16250.1|PACid:18245697	POPTR_0003s12990.1|PACid:18218147	POPTR_0004s21870.1|PACid:18226301	POPTR_0004s21870.2|PACid:18226302	POPTR_0005s13880.1|PACid:18208714	POPTR_0005s26800.1|PACid:18208606	POPTR_0005s27870.1|PACid:18208190	POPTR_0006s13780.1|PACid:18213529	POPTR_0010s10890.1|PACid:18240791	POPTR_0011s09120.1|PACid:18230994	POPTR_0011s14850.1|PACid:18231704	POPTR_0011s17180.1|PACid:18230529	POPTR_0014s00420.1|PACid:18224116	POPTR_0017s08230.1|PACid:18209252	POPTR_0018s07250.1|PACid:18215378
	26	ARR-B	POPTR_0001s02910.1|PACid:18239147	POPTR_0001s02910.2|PACid:18239149	POPTR_0001s02910.3|PACid:18239151	POPTR_0001s02910.4|PACid:18239150	POPTR_0001s02910.5|PACid:18239152	POPTR_0001s02910.6|PACid:18239148	POPTR_0001s02910.7|PACid:18239153	POPTR_0002s15430.1|PACid:18246815	POPTR_0003s08600.1|PACid:18217946	POPTR_0003s08600.2|PACid:18217947	POPTR_0006s20220.1|PACid:18211977	POPTR_0006s27800.1|PACid:18212276	POPTR_0008s13490.1|PACid:18248324	POPTR_0008s18130.1|PACid:18247662	POPTR_0008s22990.1|PACid:18248932	POPTR_0010s00320.1|PACid:18241664	POPTR_0010s06290.1|PACid:18240933	POPTR_0010s11600.1|PACid:18241916	POPTR_0012s13900.1|PACid:18229203	POPTR_0012s13900.2|PACid:18229204	POPTR_0014s07320.1|PACid:18222778	POPTR_0015s13860.1|PACid:18233761	POPTR_0018s02330.1|PACid:18214307	POPTR_0018s02330.2|PACid:18214308	POPTR_0018s10280.1|PACid:18214888	POPTR_0018s11960.1|PACid:18214306
	42	AUX-IAA	POPTR_0001s17770.1|PACid:18234800	POPTR_0001s17780.1|PACid:18235041	POPTR_0001s18680.1|PACid:18236751	POPTR_0001s19120.1|PACid:18237203	POPTR_0001s19120.2|PACid:18237204	POPTR_0002s04580.1|PACid:18245903	POPTR_0002s04590.1|PACid:18245813	POPTR_0002s10880.1|PACid:18246213	POPTR_0002s18750.1|PACid:18245694	POPTR_0002s25830.1|PACid:18246868	POPTR_0002s25830.2|PACid:18246869	POPTR_0003s04650.1|PACid:18218269	POPTR_0003s04980.1|PACid:18218063	POPTR_0003s05560.1|PACid:18217009	POPTR_0003s20270.1|PACid:18216559	POPTR_0005s05550.1|PACid:18207221	POPTR_0005s05560.1|PACid:18208094	POPTR_0005s23970.1|PACid:18208785	POPTR_0005s23980.1|PACid:18207249	POPTR_0005s23980.2|PACid:18207250	POPTR_0006s06550.1|PACid:18213521	POPTR_0006s16640.1|PACid:18211642	POPTR_0006s18260.1|PACid:18212833	POPTR_0006s25250.1|PACid:18212257	POPTR_0006s27130.1|PACid:18211039	POPTR_0008s16100.1|PACid:18247403	POPTR_0008s16100.2|PACid:18247404	POPTR_0008s16110.1|PACid:18248728	POPTR_0008s17220.1|PACid:18248033	POPTR_0010s07570.1|PACid:18240731	POPTR_0010s07570.2|PACid:18240732	POPTR_0010s08880.1|PACid:18240114	POPTR_0010s08890.1|PACid:18241919	POPTR_0010s12990.1|PACid:18241136	POPTR_0013s03860.1|PACid:18221716	POPTR_0013s03870.1|PACid:18221901	POPTR_0014s10730.1|PACid:18222929	POPTR_0018s04890.1|PACid:18215423	POPTR_0018s10000.1|PACid:18215632	POPTR_0018s12790.1|PACid:18215693	POPTR_0020s00200.1|PACid:18209095	POPTR_0101s00230.1|PACid:18209045
	46	Alfin-like	POPTR_0001s00550.1|PACid:18237959	POPTR_0001s36940.1|PACid:18237572	POPTR_0001s45300.1|PACid:18239138	POPTR_0002s11940.1|PACid:18245533	POPTR_0002s21000.1|PACid:18246576	POPTR_0002s21570.1|PACid:18245800	POPTR_0003s04070.1|PACid:18217032	POPTR_0003s10950.1|PACid:18217098	POPTR_0004s00670.1|PACid:18224498	POPTR_0004s14230.1|PACid:18225132	POPTR_0004s16700.1|PACid:18226179	POPTR_0004s22720.1|PACid:18224808	POPTR_0005s02840.1|PACid:18206808	POPTR_0005s05940.1|PACid:18208569	POPTR_0006s08370.1|PACid:18212587	POPTR_0006s10180.1|PACid:18213476	POPTR_0006s12180.1|PACid:18213456	POPTR_0006s14760.1|PACid:18211302	POPTR_0006s23990.1|PACid:18211988	POPTR_0006s27810.1|PACid:18213425	POPTR_0007s02690.1|PACid:18243870	POPTR_0007s03790.1|PACid:18243109	POPTR_0008s06920.1|PACid:18247510	POPTR_0008s13650.1|PACid:18248474	POPTR_0008s13970.1|PACid:18249793	POPTR_0009s00930.1|PACid:18227835	POPTR_0009s12380.1|PACid:18228779	POPTR_0010s11170.1|PACid:18242121	POPTR_0010s19550.1|PACid:18240908	POPTR_0011s01570.1|PACid:18231843	POPTR_0011s15580.1|PACid:18231455	POPTR_0012s02530.1|PACid:18230417	POPTR_0013s02090.1|PACid:18221203	POPTR_0013s05540.1|PACid:18221700	POPTR_0013s11020.1|PACid:18220527	POPTR_0015s01190.1|PACid:18233777	POPTR_0016s12420.1|PACid:18250340	POPTR_0017s02450.1|PACid:18209615	POPTR_0018s02350.1|PACid:18215447	POPTR_0018s05470.1|PACid:18214982	POPTR_0018s05470.2|PACid:18214983	POPTR_0019s00330.1|PACid:18218727	POPTR_0019s04940.1|PACid:18219396	POPTR_0019s08910.1|PACid:18218960	POPTR_0019s10760.1|PACid:18219111	POPTR_0606s00210.1|PACid:18234165
	50	B3--ARF	POPTR_0001s10900.1|PACid:18237034	POPTR_0001s10900.2|PACid:18237035	POPTR_0001s13110.1|PACid:18235111	POPTR_0001s36900.1|PACid:18235329	POPTR_0002s02630.1|PACid:18245091	POPTR_0002s05590.1|PACid:18244831	POPTR_0002s09050.1|PACid:18245253	POPTR_0002s17350.1|PACid:18246615	POPTR_0002s17350.2|PACid:18246616	POPTR_0003s00890.1|PACid:18217886	POPTR_0003s14200.1|PACid:18217325	POPTR_0003s16210.1|PACid:18216418	POPTR_0003s16210.2|PACid:18216420	POPTR_0003s16210.3|PACid:18216421	POPTR_0003s16210.4|PACid:18216423	POPTR_0003s16210.5|PACid:18216422	POPTR_0003s16210.6|PACid:18216419	POPTR_0004s04970.1|PACid:18226157	POPTR_0004s07640.1|PACid:18226423	POPTR_0004s22130.1|PACid:18224673	POPTR_0004s23770.1|PACid:18226836	POPTR_0004s23770.2|PACid:18226837	POPTR_0005s16320.1|PACid:18208076	POPTR_0005s22930.1|PACid:18207021	POPTR_0005s25800.1|PACid:18206336	POPTR_0006s07740.1|PACid:18212523	POPTR_0006s12930.1|PACid:18212166	POPTR_0006s14070.1|PACid:18213732	POPTR_0006s14070.2|PACid:18213733	POPTR_0006s14070.3|PACid:18213735	POPTR_0006s14070.4|PACid:18213736	POPTR_0006s14070.5|PACid:18213734	POPTR_0008s03890.1|PACid:18247557	POPTR_0009s01700.1|PACid:18227632	POPTR_0009s02020.1|PACid:18227573	POPTR_0010s23000.1|PACid:18240058	POPTR_0011s05830.1|PACid:18231158	POPTR_0011s09450.1|PACid:18230518	POPTR_0012s10790.1|PACid:18229899	POPTR_0014s09560.1|PACid:18224220	POPTR_0014s09560.2|PACid:18224222	POPTR_0014s09560.3|PACid:18224221	POPTR_0014s12980.1|PACid:18222451	POPTR_0015s11660.1|PACid:18234051	POPTR_0016s09150.1|PACid:18249918	POPTR_0017s01870.1|PACid:18210635	POPTR_0018s07420.1|PACid:18214546
	137	B3--B3	POPTR_0001s32990.1|PACid:18237627	POPTR_0001s40760.1|PACid:18236504	POPTR_0001s45650.1|PACid:18239318	POPTR_0002s13130.1|PACid:18244934	POPTR_0002s13140.1|PACid:18244465	POPTR_0002s18260.1|PACid:18245201	POPTR_0002s19810.1|PACid:18245940	POPTR_0002s25330.1|PACid:18244722	POPTR_0003s00200.1|PACid:18217752	POPTR_0003s00210.1|PACid:18216790	POPTR_0003s00220.1|PACid:18216556	POPTR_0003s00430.1|PACid:18216491	POPTR_0003s00440.1|PACid:18217631	POPTR_0003s00450.1|PACid:18217005	POPTR_0003s00460.1|PACid:18216236	POPTR_0003s00470.1|PACid:18216044	POPTR_0003s00530.1|PACid:18217915	POPTR_0003s00540.1|PACid:18217319	POPTR_0003s01170.1|PACid:18217422	POPTR_0003s01190.1|PACid:18216721	POPTR_0003s01200.1|PACid:18217706	POPTR_0003s01220.1|PACid:18216448	POPTR_0003s01240.1|PACid:18217251	POPTR_0003s07050.1|PACid:18216551	POPTR_0003s19090.1|PACid:18217101	POPTR_0003s19110.1|PACid:18216763	POPTR_0004s01140.1|PACid:18226748	POPTR_0004s01150.1|PACid:18226807	POPTR_0004s03530.1|PACid:18225369	POPTR_0004s04560.1|PACid:18226255	POPTR_0004s09870.1|PACid:18226830	POPTR_0004s14900.1|PACid:18226055	POPTR_0004s14910.1|PACid:18226906	POPTR_0004s15400.1|PACid:18225480	POPTR_0004s15410.1|PACid:18226644	POPTR_0004s15420.1|PACid:18225457	POPTR_0004s15430.1|PACid:18224650	POPTR_0004s22930.1|PACid:18225999	POPTR_0004s22940.1|PACid:18224534	POPTR_0004s22950.1|PACid:18225422	POPTR_0004s22960.1|PACid:18226025	POPTR_0004s22980.1|PACid:18226053	POPTR_0004s22990.1|PACid:18225136	POPTR_0004s23010.1|PACid:18224686	POPTR_0004s23020.1|PACid:18224999	POPTR_0004s23030.1|PACid:18225462	POPTR_0004s23920.1|PACid:18224413
	24	BBR-BPC	POPTR_0001s01620.1|PACid:18235269	POPTR_0001s30760.1|PACid:18234372	POPTR_0002s02820.1|PACid:18246650	POPTR_0002s16500.1|PACid:18244493	POPTR_0003s09840.1|PACid:18216641	POPTR_0004s17060.1|PACid:18224596	POPTR_0005s25720.1|PACid:18207503	POPTR_0005s25720.2|PACid:18207504	POPTR_0005s25720.3|PACid:18207505	POPTR_0005s25720.4|PACid:18207506	POPTR_0008s13960.1|PACid:18248924	POPTR_0009s12820.1|PACid:18227373	POPTR_0009s12820.2|PACid:18227374	POPTR_0010s11180.1|PACid:18241087	POPTR_0012s03740.1|PACid:18230006	POPTR_0012s03750.1|PACid:18230038	POPTR_0012s03760.1|PACid:18229157	POPTR_0015s05190.1|PACid:18233764	POPTR_0015s05200.1|PACid:18233303	POPTR_0015s05200.2|PACid:18233304	POPTR_0015s05210.1|PACid:18233635	POPTR_0019s03730.1|PACid:18219442	POPTR_0019s03740.1|PACid:18219812	POPTR_0589s00200.1|PACid:18208998
	14	BES1	POPTR_0001s38140.1|PACid:18234451	POPTR_0001s39520.1|PACid:18236363	POPTR_0001s39520.2|PACid:18236364	POPTR_0002s13480.1|PACid:18246312	POPTR_0004s06100.1|PACid:18226625	POPTR_0005s12790.1|PACid:18207721	POPTR_0005s12790.2|PACid:18207722	POPTR_0007s12370.1|PACid:18243597	POPTR_0011s06800.1|PACid:18231722	POPTR_0011s06810.1|PACid:18231092	POPTR_0011s10810.1|PACid:18232313	POPTR_0014s04110.1|PACid:18224059	POPTR_0016s13350.1|PACid:18249927	POPTR_0439s00200.1|PACid:18218416
	19	BSD	POPTR_0002s24370.1|PACid:18245347	POPTR_0004s11770.1|PACid:18226655	POPTR_0005s06260.1|PACid:18208474	POPTR_0006s06400.1|PACid:18212973	POPTR_0007s04010.1|PACid:18243334	POPTR_0007s10920.1|PACid:18242501	POPTR_0007s14790.1|PACid:18243471	POPTR_0007s14790.2|PACid:18243472	POPTR_0008s09060.1|PACid:18247773	POPTR_0008s11110.1|PACid:18249394	POPTR_0008s20350.1|PACid:18249148	POPTR_0008s20360.1|PACid:18247428	POPTR_0010s02970.1|PACid:18240433	POPTR_0010s02980.1|PACid:18241124	POPTR_0010s14770.1|PACid:18241834	POPTR_0014s00850.1|PACid:18222287	POPTR_0014s01450.1|PACid:18223224	POPTR_0015s03110.1|PACid:18232626	POPTR_0018s12590.1|PACid:18215337
	18	C2C2-CO-like	POPTR_0001s13310.1|PACid:18237992	POPTR_0003s16440.1|PACid:18217137	POPTR_0004s10800.1|PACid:18225043	POPTR_0006s18760.1|PACid:18211183	POPTR_0006s28350.1|PACid:18213138	POPTR_0007s02680.1|PACid:18242455	POPTR_0008s11930.1|PACid:18248226	POPTR_0010s13490.1|PACid:18240570	POPTR_0014s16870.1|PACid:18223459	POPTR_0015s06480.1|PACid:18232806	POPTR_0017s06660.1|PACid:18210744	POPTR_0017s14410.1|PACid:18209809	POPTR_0017s14410.2|PACid:18209810	POPTR_0018s03110.1|PACid:18214401	POPTR_0018s10510.1|PACid:18214779	POPTR_0018s10510.2|PACid:18214780	POPTR_0020s00320.1|PACid:18209102	POPTR_0020s00320.2|PACid:18209103
	55	C2C2-Dof	POPTR_0001s11130.1|PACid:18236283	POPTR_0001s24540.1|PACid:18235182	POPTR_0002s07150.1|PACid:18246506	POPTR_0002s07150.2|PACid:18246507	POPTR_0002s11140.1|PACid:18246369	POPTR_0002s11150.1|PACid:18244442	POPTR_0002s13100.1|PACid:18246933	POPTR_0002s13100.2|PACid:18246934	POPTR_0002s17490.1|PACid:18244196	POPTR_0003s02890.1|PACid:18217506	POPTR_0003s14450.1|PACid:18217252	POPTR_0004s03900.1|PACid:18224834	POPTR_0004s03900.2|PACid:18224835	POPTR_0004s04590.1|PACid:18226843	POPTR_0004s04620.1|PACid:18225593	POPTR_0004s05580.1|PACid:18226003	POPTR_0004s12120.1|PACid:18225155	POPTR_0005s13990.1|PACid:18208424	POPTR_0005s14080.1|PACid:18208571	POPTR_0005s19310.1|PACid:18207397	POPTR_0005s19550.1|PACid:18208007	POPTR_0005s19580.1|PACid:18208726	POPTR_0005s19580.2|PACid:18208727	POPTR_0005s21130.1|PACid:18206663	POPTR_0006s08440.1|PACid:18211948	POPTR_0006s21700.1|PACid:18211700	POPTR_0007s03130.1|PACid:18243218	POPTR_0007s09520.1|PACid:18242960	POPTR_0007s11620.1|PACid:18242732	POPTR_0007s11790.1|PACid:18243068	POPTR_0008s05520.1|PACid:18249806	POPTR_0008s08740.1|PACid:18249274	POPTR_0009s03490.1|PACid:18228465	POPTR_0010s17480.1|PACid:18240610	POPTR_0010s21240.1|PACid:18239853	POPTR_0011s04730.1|PACid:18231549	POPTR_0011s05410.1|PACid:18231506	POPTR_0011s05420.1|PACid:18231866	POPTR_0011s05450.1|PACid:18230649	POPTR_0011s07400.1|PACid:18230651	POPTR_0012s02570.1|PACid:18229491	POPTR_0012s08280.1|PACid:18230156	POPTR_0012s12670.1|PACid:18229160	POPTR_0013s06290.1|PACid:18221037	POPTR_0014s03590.1|PACid:18224276	POPTR_0014s09640.1|PACid:18224253	POPTR_0014s09640.2|PACid:18224254
	46	C2C2-GATA	POPTR_0001s14130.1|PACid:18238850	POPTR_0001s15170.1|PACid:18238065	POPTR_0001s18900.1|PACid:18236313	POPTR_0002s11140.1|PACid:18246369	POPTR_0002s11150.1|PACid:18244442	POPTR_0002s14380.1|PACid:18245589	POPTR_0002s20080.1|PACid:18245006	POPTR_0003s08080.1|PACid:18218235	POPTR_0003s08080.2|PACid:18218236	POPTR_0003s17340.1|PACid:18216274	POPTR_0003s21760.1|PACid:18216968	POPTR_0003s21770.1|PACid:18216879	POPTR_0004s16860.1|PACid:18226556	POPTR_0004s22140.1|PACid:18226772	POPTR_0005s02040.1|PACid:18207207	POPTR_0005s06720.1|PACid:18207148	POPTR_0005s11960.1|PACid:18207410	POPTR_0005s12440.1|PACid:18208820	POPTR_0005s19550.1|PACid:18208007	POPTR_0005s19580.1|PACid:18208726	POPTR_0005s19580.2|PACid:18208727	POPTR_0006s24560.1|PACid:18212408	POPTR_0006s25410.1|PACid:18211615	POPTR_0007s03120.1|PACid:18244020	POPTR_0007s03120.2|PACid:18244021	POPTR_0007s03130.1|PACid:18243218	POPTR_0007s12930.1|PACid:18243080	POPTR_0007s13700.1|PACid:18243642	POPTR_0008s03880.1|PACid:18248500	POPTR_0008s22950.1|PACid:18248372	POPTR_0009s12620.1|PACid:18227150	POPTR_0010s00360.1|PACid:18240395	POPTR_0010s00360.2|PACid:18240396	POPTR_0010s00360.3|PACid:18240397	POPTR_0010s23010.1|PACid:18241634	POPTR_0010s23010.2|PACid:18241635	POPTR_0010s25810.1|PACid:18240444	POPTR_0013s05610.1|PACid:18220488	POPTR_0014s05760.1|PACid:18223723	POPTR_0014s11940.1|PACid:18222303	POPTR_0017s06970.1|PACid:18210783	POPTR_0017s06980.1|PACid:18209339	POPTR_0018s05160.1|PACid:18214923	POPTR_0018s08090.1|PACid:18214293	POPTR_0018s08090.2|PACid:18214294	POPTR_0019s04860.1|PACid:18218569
	15	C2C2-LSD	POPTR_0001s02650.1|PACid:18236077	POPTR_0001s02650.2|PACid:18236078	POPTR_0001s43300.1|PACid:18239122	POPTR_0003s08890.1|PACid:18216165	POPTR_0004s04310.1|PACid:18226883	POPTR_0005s19040.1|PACid:18208304	POPTR_0011s15810.1|PACid:18231808	POPTR_0012s11390.1|PACid:18230097	POPTR_0012s11390.2|PACid:18230098	POPTR_0012s11420.1|PACid:18229661	POPTR_0012s11420.2|PACid:18229662	POPTR_0012s11440.1|PACid:18229207	POPTR_0014s05140.1|PACid:18222557	POPTR_0017s07980.1|PACid:18209406	POPTR_0017s08020.1|PACid:18210745
	15	C2C2-YABBY	POPTR_0001s00240.1|PACid:18239388	POPTR_0001s22180.1|PACid:18236254	POPTR_0002s14600.1|PACid:18246924	POPTR_0003s11230.1|PACid:18217006	POPTR_0006s06700.1|PACid:18211442	POPTR_0008s09740.1|PACid:18248207	POPTR_0008s19330.1|PACid:18247553	POPTR_0010s05220.1|PACid:18241430	POPTR_0010s16410.1|PACid:18240200	POPTR_0014s06210.1|PACid:18222425	POPTR_0014s06210.2|PACid:18222426	POPTR_0016s06760.1|PACid:18249878	POPTR_0017s06430.2|PACid:18209372	POPTR_0018s12990.1|PACid:18215576	POPTR_0127s00201.1|PACid:18215883
	116	C2H2	POPTR_0001s05630.1|PACid:18237125	POPTR_0001s12770.1|PACid:18235125	POPTR_0001s16080.1|PACid:18238979	POPTR_0001s16080.2|PACid:18238980	POPTR_0001s23180.1|PACid:18237747	POPTR_0001s23880.1|PACid:18236232	POPTR_0001s24250.1|PACid:18234540	POPTR_0001s25700.1|PACid:18237621	POPTR_0001s27490.1|PACid:18237702	POPTR_0001s31990.1|PACid:18235887	POPTR_0001s33690.1|PACid:18238074	POPTR_0001s36240.1|PACid:18239268	POPTR_0001s44130.1|PACid:18237355	POPTR_0001s44130.2|PACid:18237356	POPTR_0002s02170.1|PACid:18245002	POPTR_0002s02480.1|PACid:18244186	POPTR_0002s04880.1|PACid:18245436	POPTR_0002s08810.1|PACid:18244762	POPTR_0002s09790.1|PACid:18244881	POPTR_0002s09840.1|PACid:18244195	POPTR_0002s14460.1|PACid:18246571	POPTR_0002s20020.1|PACid:18244452	POPTR_0002s20950.1|PACid:18245512	POPTR_0002s26430.1|PACid:18246889	POPTR_0003s04470.1|PACid:18216109	POPTR_0003s07180.1|PACid:18217532	POPTR_0003s07180.2|PACid:18217533	POPTR_0003s07490.1|PACid:18217889	POPTR_0003s19120.1|PACid:18217577	POPTR_0003s20400.1|PACid:18218045	POPTR_0003s21710.1|PACid:18217283	POPTR_0004s08240.1|PACid:18226699	POPTR_0004s11730.1|PACid:18226566	POPTR_0004s19460.1|PACid:18226860	POPTR_0004s21520.1|PACid:18225303	POPTR_0004s22650.1|PACid:18226711	POPTR_0004s22650.2|PACid:18226712	POPTR_0004s22670.1|PACid:18225590	POPTR_0004s23050.1|PACid:18226813	POPTR_0005s02730.1|PACid:18205980	POPTR_0005s10330.1|PACid:18208570	POPTR_0005s12710.1|PACid:18208411	POPTR_0005s15460.1|PACid:18207470	POPTR_0005s16280.1|PACid:18207975	POPTR_0005s23660.1|PACid:18207952	POPTR_0006s05070.1|PACid:18212455	POPTR_0006s05070.2|PACid:18212456
	84	C3H	POPTR_0001s02330.1|PACid:18237784	POPTR_0001s05070.1|PACid:18236319	POPTR_0001s25960.1|PACid:18237979	POPTR_0001s26560.1|PACid:18235845	POPTR_0001s27370.1|PACid:18238062	POPTR_0001s28300.1|PACid:18235983	POPTR_0001s36810.1|PACid:18235428	POPTR_0002s02670.1|PACid:18246517	POPTR_0002s21790.1|PACid:18244305	POPTR_0003s06010.1|PACid:18217404	POPTR_0003s06730.1|PACid:18216890	POPTR_0003s09240.1|PACid:18217978	POPTR_0003s21780.1|PACid:18216592	POPTR_0004s09410.1|PACid:18225103	POPTR_0004s14200.1|PACid:18226206	POPTR_0004s16880.1|PACid:18225141	POPTR_0004s17670.1|PACid:18226614	POPTR_0004s23730.1|PACid:18225240	POPTR_0004s23740.1|PACid:18224611	POPTR_0005s06240.1|PACid:18206623	POPTR_0005s11800.1|PACid:18206014	POPTR_0005s11920.1|PACid:18208603	POPTR_0005s15100.1|PACid:18206865	POPTR_0005s19930.1|PACid:18206601	POPTR_0005s21360.1|PACid:18207409	POPTR_0005s25760.1|PACid:18205984	POPTR_0006s05240.1|PACid:18211400	POPTR_0006s05250.1|PACid:18213177	POPTR_0006s08100.1|PACid:18211036	POPTR_0006s13510.1|PACid:18211431	POPTR_0006s15080.1|PACid:18212401	POPTR_0006s15670.1|PACid:18213358	POPTR_0006s20620.1|PACid:18213157	POPTR_0006s25080.1|PACid:18213823	POPTR_0007s01080.1|PACid:18243449	POPTR_0007s02620.1|PACid:18243682	POPTR_0007s03970.1|PACid:18243030	POPTR_0007s03970.2|PACid:18243031	POPTR_0007s03970.3|PACid:18243032	POPTR_0007s12500.1|PACid:18243961	POPTR_0007s13760.1|PACid:18242557	POPTR_0007s13760.2|PACid:18242558	POPTR_0007s13990.1|PACid:18243065	POPTR_0008s04540.1|PACid:18249390	POPTR_0008s06940.1|PACid:18248304	POPTR_0008s07980.1|PACid:18249714	POPTR_0008s14320.1|PACid:18249100
	9	CAMTA	POPTR_0001s13700.1|PACid:18235797	POPTR_0003s16910.1|PACid:18216127	POPTR_0005s07660.1|PACid:18207882	POPTR_0007s05410.1|PACid:18243075	POPTR_0007s05410.2|PACid:18243076	POPTR_0008s10730.1|PACid:18249373	POPTR_0008s10730.2|PACid:18249374	POPTR_0010s15160.1|PACid:18240782	POPTR_0010s16290.1|PACid:18240141
	21	CPP	POPTR_0001s17350.1|PACid:18235759	POPTR_0001s18550.1|PACid:18236795	POPTR_0002s19670.1|PACid:18244842	POPTR_0003s05910.1|PACid:18217218	POPTR_0005s05270.1|PACid:18207867	POPTR_0005s18340.1|PACid:18207650	POPTR_0006s16340.1|PACid:18211329	POPTR_0006s26740.1|PACid:18211410	POPTR_0007s10830.1|PACid:18243371	POPTR_0008s15590.1|PACid:18249762	POPTR_0010s09350.1|PACid:18242036	POPTR_0013s03410.1|PACid:18221558	POPTR_0013s03570.1|PACid:18220321	POPTR_0013s03580.1|PACid:18221515	POPTR_0014s00990.1|PACid:18222970	POPTR_0014s11520.1|PACid:18224260	POPTR_0018s00600.1|PACid:18214336	POPTR_0018s01480.1|PACid:18214916	POPTR_0018s08960.1|PACid:18214482	POPTR_0018s08960.2|PACid:18214483	POPTR_0018s08960.3|PACid:18214484
	10	CSD	POPTR_0001s46410.1|PACid:18237493	POPTR_0002s06340.1|PACid:18246561	POPTR_0002s08740.1|PACid:18244900	POPTR_0003s00450.1|PACid:18217005	POPTR_0004s17840.1|PACid:18226531	POPTR_0005s11495.1|PACid:18206057	POPTR_0005s15990.1|PACid:18205995	POPTR_0007s09635.1|PACid:18243663	POPTR_0009s13460.1|PACid:18228165	POPTR_0015s01750.1|PACid:18234075
	6	Coactivator-p15	POPTR_0001s04050.1|PACid:18236121	POPTR_0001s10820.1|PACid:18237703	POPTR_0002s17290.1|PACid:18245611	POPTR_0003s20930.1|PACid:18217184	POPTR_0005s06900.1|PACid:18208710	POPTR_0007s04620.1|PACid:18242631
	32	DBB	POPTR_0001s13310.1|PACid:18237992	POPTR_0001s33080.1|PACid:18235582	POPTR_0001s39260.1|PACid:18236616	POPTR_0002s02970.1|PACid:18245057	POPTR_0002s22640.1|PACid:18245080	POPTR_0003s16440.1|PACid:18217137	POPTR_0004s10800.1|PACid:18225043	POPTR_0004s16810.1|PACid:18225342	POPTR_0004s16950.1|PACid:18225203	POPTR_0005s11900.1|PACid:18206204	POPTR_0005s25590.1|PACid:18208585	POPTR_0005s25590.2|PACid:18208586	POPTR_0006s18760.1|PACid:18211183	POPTR_0006s28350.1|PACid:18213138	POPTR_0007s02680.1|PACid:18242455	POPTR_0007s13830.1|PACid:18243872	POPTR_0009s12490.1|PACid:18227861	POPTR_0009s12730.1|PACid:18228483	POPTR_0011s10670.1|PACid:18231936	POPTR_0011s12810.1|PACid:18230547	POPTR_0011s12810.2|PACid:18230548	POPTR_0014s12900.1|PACid:18222977	POPTR_0014s16870.1|PACid:18223459	POPTR_0017s05700.1|PACid:18209724	POPTR_0017s06660.1|PACid:18210744	POPTR_0017s14410.1|PACid:18209809	POPTR_0017s14410.2|PACid:18209810	POPTR_0018s03110.1|PACid:18214401	POPTR_0018s10510.1|PACid:18214779	POPTR_0018s10510.2|PACid:18214780	POPTR_0020s00320.1|PACid:18209102	POPTR_0020s00320.2|PACid:18209103
	7	DBP	POPTR_0002s19100.1|PACid:18244780	POPTR_0006s05860.1|PACid:18212151	POPTR_0006s26450.1|PACid:18212759	POPTR_0007s09470.1|PACid:18243515	POPTR_0014s11090.1|PACid:18222274	POPTR_0018s01230.1|PACid:18214417	POPTR_0018s12300.1|PACid:18215007
	11	DDT	POPTR_0001s30480.1|PACid:18235952	POPTR_0002s14125.1|PACid:18246606	POPTR_0004s14610.1|PACid:18225781	POPTR_0006s27350.1|PACid:18211317	POPTR_0008s04520.1|PACid:18249557	POPTR_0011s06615.1|PACid:18231817	POPTR_0012s07420.1|PACid:18229232	POPTR_0014s17140.1|PACid:18223956	POPTR_0015s07860.1|PACid:18233319	POPTR_0018s02030.1|PACid:18214412	POPTR_0019s01000.1|PACid:18219393
	12	E2F-DP	POPTR_0001s06660.1|PACid:18235413	POPTR_0002s02500.1|PACid:18244947	POPTR_0004s21100.1|PACid:18225046	POPTR_0005s25930.1|PACid:18208313	POPTR_0006s12620.1|PACid:18212762	POPTR_0006s22150.1|PACid:18213429	POPTR_0009s16350.1|PACid:18227931	POPTR_0012s03040.1|PACid:18228993	POPTR_0012s07700.1|PACid:18230226	POPTR_0015s08160.1|PACid:18232578	POPTR_0016s07310.1|PACid:18250954	POPTR_0016s09640.1|PACid:18250942
	9	EIL	POPTR_0001s05360.1|PACid:18238890	POPTR_0001s05370.1|PACid:18239040	POPTR_0003s22090.1|PACid:18217861	POPTR_0004s20830.1|PACid:18226917	POPTR_0008s01200.1|PACid:18249065	POPTR_0008s01200.2|PACid:18249066	POPTR_0009s16080.1|PACid:18227849	POPTR_0010s25370.1|PACid:18240157	POPTR_0012s07040.1|PACid:18229795
	62	FAR1	POPTR_0001s20880.1|PACid:18238138	POPTR_0002s20030.1|PACid:18245094	POPTR_0002s24030.1|PACid:18244154	POPTR_0002s24040.1|PACid:18246597	POPTR_0003s02550.1|PACid:18217500	POPTR_0003s02570.1|PACid:18216964	POPTR_0003s10970.1|PACid:18218308	POPTR_0003s10970.2|PACid:18218309	POPTR_0003s22300.1|PACid:18217749	POPTR_0004s20710.1|PACid:18224551	POPTR_0004s20710.2|PACid:18224552	POPTR_0004s21880.1|PACid:18225778	POPTR_0004s23620.1|PACid:18225639	POPTR_0005s02350.1|PACid:18206491	POPTR_0005s19150.1|PACid:18208718	POPTR_0005s27900.1|PACid:18208135	POPTR_0006s02140.1|PACid:18211441	POPTR_0006s02150.1|PACid:18211895	POPTR_0006s03800.1|PACid:18210986	POPTR_0006s03820.1|PACid:18212742	POPTR_0006s27240.1|PACid:18211901	POPTR_0007s01870.1|PACid:18243152	POPTR_0007s01910.1|PACid:18243048	POPTR_0007s01920.1|PACid:18243941	POPTR_0007s01920.2|PACid:18243942	POPTR_0007s01920.3|PACid:18243943	POPTR_0007s01930.1|PACid:18242439	POPTR_0007s01940.1|PACid:18243959	POPTR_0007s01950.1|PACid:18243631	POPTR_0008s01240.1|PACid:18249211	POPTR_0008s01240.2|PACid:18249212	POPTR_0008s01240.3|PACid:18249213	POPTR_0008s01240.4|PACid:18249214	POPTR_0008s01240.5|PACid:18249215	POPTR_0008s07650.1|PACid:18248723	POPTR_0008s10810.1|PACid:18248486	POPTR_0008s20380.1|PACid:18249764	POPTR_0009s08230.1|PACid:18228296	POPTR_0009s16010.1|PACid:18228143	POPTR_0009s17110.1|PACid:18227116	POPTR_0010s03000.1|PACid:18241703	POPTR_0010s15050.1|PACid:18239633	POPTR_0011s14880.1|PACid:18230785	POPTR_0012s13550.1|PACid:18229059	POPTR_0012s13550.2|PACid:18229060	POPTR_0014s16500.1|PACid:18223596	POPTR_0014s17500.1|PACid:18222270
	33	FHA	POPTR_0001s20330.1|PACid:18238644	POPTR_0001s44640.1|PACid:18236181	POPTR_0002s02980.1|PACid:18246668	POPTR_0002s20740.1|PACid:18244203	POPTR_0002s24730.1|PACid:18246347	POPTR_0004s02170.1|PACid:18226000	POPTR_0004s02170.2|PACid:18226001	POPTR_0004s11040.1|PACid:18225782	POPTR_0004s20540.1|PACid:18224429	POPTR_0005s11990.1|PACid:18207099	POPTR_0005s18160.1|PACid:18206064	POPTR_0005s25570.1|PACid:18208637	POPTR_0006s00500.1|PACid:18211383	POPTR_0006s00500.2|PACid:18211384	POPTR_0007s10980.1|PACid:18242454	POPTR_0007s13670.1|PACid:18243005	POPTR_0007s13670.2|PACid:18243006	POPTR_0008s14900.1|PACid:18248753	POPTR_0008s16360.1|PACid:18249414	POPTR_0009s15850.1|PACid:18228329	POPTR_0009s15870.1|PACid:18228216	POPTR_0010s08570.1|PACid:18239778	POPTR_0010s10180.1|PACid:18240400	POPTR_0011s13940.1|PACid:18231868	POPTR_0012s09820.1|PACid:18229234	POPTR_0012s11350.1|PACid:18229443	POPTR_0013s11910.1|PACid:18220573	POPTR_0014s06710.1|PACid:18224170	POPTR_0014s12560.1|PACid:18222671	POPTR_0015s10620.1|PACid:18233274	POPTR_0015s12710.1|PACid:18233067	POPTR_0016s00540.1|PACid:18250899	POPTR_0017s14570.1|PACid:18210559
	26	GARP--ARR-B	POPTR_0001s02910.1|PACid:18239147	POPTR_0001s02910.2|PACid:18239149	POPTR_0001s02910.3|PACid:18239151	POPTR_0001s02910.4|PACid:18239150	POPTR_0001s02910.5|PACid:18239152	POPTR_0001s02910.6|PACid:18239148	POPTR_0001s02910.7|PACid:18239153	POPTR_0002s15430.1|PACid:18246815	POPTR_0003s08600.1|PACid:18217946	POPTR_0003s08600.2|PACid:18217947	POPTR_0006s20220.1|PACid:18211977	POPTR_0006s27800.1|PACid:18212276	POPTR_0008s13490.1|PACid:18248324	POPTR_0008s18130.1|PACid:18247662	POPTR_0008s22990.1|PACid:18248932	POPTR_0010s00320.1|PACid:18241664	POPTR_0010s06290.1|PACid:18240933	POPTR_0010s11600.1|PACid:18241916	POPTR_0012s13900.1|PACid:18229203	POPTR_0012s13900.2|PACid:18229204	POPTR_0014s07320.1|PACid:18222778	POPTR_0015s13860.1|PACid:18233761	POPTR_0018s02330.1|PACid:18214307	POPTR_0018s02330.2|PACid:18214308	POPTR_0018s10280.1|PACid:18214888	POPTR_0018s11960.1|PACid:18214306
	78	GARP--G2-like	POPTR_0001s01560.1|PACid:18236808	POPTR_0001s02010.1|PACid:18235018	POPTR_0001s11730.1|PACid:18239156	POPTR_0001s23560.1|PACid:18235245	POPTR_0001s25040.1|PACid:18238117	POPTR_0001s28690.1|PACid:18239203	POPTR_0001s32200.1|PACid:18235935	POPTR_0001s32200.2|PACid:18235936	POPTR_0002s05770.1|PACid:18244441	POPTR_0002s13170.1|PACid:18244284	POPTR_0002s25960.1|PACid:18244315	POPTR_0002s25960.2|PACid:18244318	POPTR_0002s25960.3|PACid:18244316	POPTR_0002s25960.4|PACid:18244317	POPTR_0003s09490.1|PACid:18217390	POPTR_0003s09490.2|PACid:18217391	POPTR_0003s09940.1|PACid:18216877	POPTR_0004s01060.1|PACid:18226535	POPTR_0004s05660.1|PACid:18226686	POPTR_0004s08070.1|PACid:18226097	POPTR_0004s15220.1|PACid:18226784	POPTR_0005s14120.1|PACid:18207120	POPTR_0005s22750.1|PACid:18207787	POPTR_0006s00290.1|PACid:18213186	POPTR_0006s00290.2|PACid:18213189	POPTR_0006s00290.3|PACid:18213187	POPTR_0006s00290.4|PACid:18213188	POPTR_0006s03340.1|PACid:18211854	POPTR_0006s09860.1|PACid:18212846	POPTR_0006s10190.1|PACid:18212392	POPTR_0006s15480.1|PACid:18212745	POPTR_0006s16000.1|PACid:18211612	POPTR_0006s20540.1|PACid:18212684	POPTR_0007s01230.1|PACid:18243915	POPTR_0007s11470.1|PACid:18243227	POPTR_0007s15110.1|PACid:18242766	POPTR_0008s06450.1|PACid:18248419	POPTR_0008s07170.1|PACid:18248592	POPTR_0008s08130.1|PACid:18248315	POPTR_0008s08720.1|PACid:18249757	POPTR_0008s11630.1|PACid:18247492	POPTR_0008s14140.1|PACid:18248126	POPTR_0009s03990.1|PACid:18227405	POPTR_0009s03990.2|PACid:18227406	POPTR_0009s07890.1|PACid:18227680	POPTR_0009s10980.1|PACid:18228186	POPTR_0010s10990.1|PACid:18241464
	61	GNAT	POPTR_0001s03570.1|PACid:18237985	POPTR_0001s26920.1|PACid:18239233	POPTR_0001s26920.2|PACid:18239234	POPTR_0001s28630.1|PACid:18235723	POPTR_0001s40330.1|PACid:18234859	POPTR_0001s42350.1|PACid:18237069	POPTR_0001s42490.1|PACid:18237353	POPTR_0001s42490.2|PACid:18237354	POPTR_0001s43670.1|PACid:18238215	POPTR_0001s43720.1|PACid:18236123	POPTR_0001s43810.1|PACid:18237889	POPTR_0002s04670.1|PACid:18244796	POPTR_0002s05290.1|PACid:18245177	POPTR_0003s18090.1|PACid:18216517	POPTR_0005s05630.1|PACid:18205998	POPTR_0005s18970.1|PACid:18207023	POPTR_0005s23200.1|PACid:18207146	POPTR_0005s23890.1|PACid:18206334	POPTR_0006s04360.1|PACid:18211373	POPTR_0006s14440.1|PACid:18213611	POPTR_0006s17750.1|PACid:18212440	POPTR_0006s19060.1|PACid:18212181	POPTR_0006s26500.1|PACid:18213014	POPTR_0007s04440.1|PACid:18242979	POPTR_0007s09930.1|PACid:18243367	POPTR_0007s14900.1|PACid:18242724	POPTR_0007s14900.2|PACid:18242725	POPTR_0008s03740.1|PACid:18248560	POPTR_0008s03750.1|PACid:18249230	POPTR_0008s03920.1|PACid:18248998	POPTR_0008s11270.1|PACid:18247798	POPTR_0008s14530.1|PACid:18247862	POPTR_0008s15210.1|PACid:18248976	POPTR_0008s15450.1|PACid:18247693	POPTR_0008s15460.1|PACid:18248260	POPTR_0009s06150.1|PACid:18227099	POPTR_0009s07820.1|PACid:18227219	POPTR_0010s09570.1|PACid:18241581	POPTR_0010s10580.1|PACid:18239625	POPTR_0010s15480.1|PACid:18241348	POPTR_0010s22970.1|PACid:18241890	POPTR_0010s22970.2|PACid:18241891	POPTR_0010s23170.1|PACid:18242351	POPTR_0011s14270.1|PACid:18230655	POPTR_0012s03830.1|PACid:18230301	POPTR_0012s09430.1|PACid:18229313	POPTR_0013s07770.1|PACid:18221559
	110	GRAS	POPTR_0001s00480.1|PACid:18235073	POPTR_0001s06090.1|PACid:18237846	POPTR_0001s08850.1|PACid:18236877	POPTR_0001s16890.1|PACid:18235252	POPTR_0001s24850.1|PACid:18238233	POPTR_0001s24860.1|PACid:18234878	POPTR_0001s24860.2|PACid:18234879	POPTR_0001s24870.1|PACid:18236404	POPTR_0001s24880.1|PACid:18238027	POPTR_0001s24890.1|PACid:18235442	POPTR_0001s28720.1|PACid:18236428	POPTR_0001s33360.1|PACid:18237845	POPTR_0001s37270.1|PACid:18234556	POPTR_0001s37270.2|PACid:18234557	POPTR_0001s37270.3|PACid:18234558	POPTR_0001s44090.1|PACid:18235586	POPTR_0001s47720.1|PACid:18237465	POPTR_0002s03740.1|PACid:18244407	POPTR_0002s07430.1|PACid:18245972	POPTR_0002s08660.1|PACid:18245172	POPTR_0002s12400.1|PACid:18246151	POPTR_0002s14500.1|PACid:18244306	POPTR_0002s14550.1|PACid:18244914	POPTR_0002s19660.1|PACid:18245106	POPTR_0003s06380.1|PACid:18217387	POPTR_0003s11020.1|PACid:18217540	POPTR_0003s12240.1|PACid:18217753	POPTR_0003s20100.1|PACid:18216394	POPTR_0004s06870.1|PACid:18224464	POPTR_0004s07000.1|PACid:18226835	POPTR_0004s07700.1|PACid:18226620	POPTR_0004s08890.1|PACid:18225150	POPTR_0004s08890.2|PACid:18225151	POPTR_0004s21850.1|PACid:18226399	POPTR_0005s09790.1|PACid:18207283	POPTR_0005s12520.1|PACid:18208017	POPTR_0005s12730.1|PACid:18208347	POPTR_0005s14540.1|PACid:18206950	POPTR_0005s15900.1|PACid:18208148	POPTR_0005s18920.1|PACid:18206279	POPTR_0005s20890.1|PACid:18206797	POPTR_0005s21260.1|PACid:18208458	POPTR_0005s24850.1|PACid:18208604	POPTR_0006s01720.1|PACid:18211728	POPTR_0006s02220.1|PACid:18213182	POPTR_0006s08690.1|PACid:18213323	POPTR_0006s11500.1|PACid:18211402
	20	GRF	POPTR_0001s01480.1|PACid:18238287	POPTR_0001s08310.1|PACid:18236302	POPTR_0001s11480.1|PACid:18237481	POPTR_0001s16920.1|PACid:18238014	POPTR_0002s11590.1|PACid:18246548	POPTR_0003s06360.1|PACid:18217253	POPTR_0003s10000.1|PACid:18216155	POPTR_0003s10000.2|PACid:18216156	POPTR_0003s11800.1|PACid:18216086	POPTR_0006s11630.1|PACid:18212678	POPTR_0006s14560.1|PACid:18213929	POPTR_0007s14720.1|PACid:18242417	POPTR_0012s02950.1|PACid:18229193	POPTR_0013s07500.1|PACid:18221800	POPTR_0014s00780.1|PACid:18224157	POPTR_0014s01320.1|PACid:18223676	POPTR_0014s06750.1|PACid:18223707	POPTR_0015s00860.1|PACid:18233114	POPTR_0018s07140.1|PACid:18215065	POPTR_0019s05910.1|PACid:18218894
	14	GeBP	POPTR_0001s06580.1|PACid:18238818	POPTR_0001s18000.1|PACid:18238433	POPTR_0001s26910.1|PACid:18238203	POPTR_0001s30110.1|PACid:18238069	POPTR_0003s05470.1|PACid:18217495	POPTR_0003s10010.1|PACid:18218344	POPTR_0003s19470.1|PACid:18216098	POPTR_0004s05690.1|PACid:18226538	POPTR_0004s09000.1|PACid:18225485	POPTR_0005s07650.1|PACid:18208431	POPTR_0007s02800.1|PACid:18242613	POPTR_0009s06130.1|PACid:18227806	POPTR_0009s09150.1|PACid:18228759	POPTR_1258s00200.1|PACid:18215815
	164	HB	POPTR_0001s02030.1|PACid:18235555	POPTR_0001s08550.1|PACid:18235007	POPTR_0001s09720.1|PACid:18238267	POPTR_0001s11380.1|PACid:18236964	POPTR_0001s15490.1|PACid:18238458	POPTR_0001s18470.1|PACid:18235387	POPTR_0001s18930.1|PACid:18234341	POPTR_0001s19000.1|PACid:18235855	POPTR_0001s22430.1|PACid:18235850	POPTR_0001s23680.1|PACid:18237583	POPTR_0001s24470.1|PACid:18235707	POPTR_0001s28350.1|PACid:18235806	POPTR_0001s28350.2|PACid:18235807	POPTR_0001s30570.1|PACid:18237116	POPTR_0001s38120.1|PACid:18238509	POPTR_0001s38230.1|PACid:18237416	POPTR_0001s38230.2|PACid:18237417	POPTR_0001s40540.1|PACid:18238697	POPTR_0002s00980.1|PACid:18245427	POPTR_0002s03230.1|PACid:18244287	POPTR_0002s03240.1|PACid:18245883	POPTR_0002s03660.1|PACid:18246554	POPTR_0002s10080.1|PACid:18246565	POPTR_0002s10330.1|PACid:18247053	POPTR_0002s11400.1|PACid:18246653	POPTR_0002s11410.1|PACid:18246835	POPTR_0002s12560.1|PACid:18245836	POPTR_0002s13720.1|PACid:18246493	POPTR_0002s15610.1|PACid:18246205	POPTR_0002s17680.1|PACid:18244474	POPTR_0002s20990.1|PACid:18246839	POPTR_0002s22800.2|PACid:18246803	POPTR_0002s23080.1|PACid:18245484	POPTR_0003s04860.1|PACid:18216482	POPTR_0003s05100.1|PACid:18217925	POPTR_0003s07760.1|PACid:18217812	POPTR_0003s07760.2|PACid:18217813	POPTR_0003s09470.1|PACid:18217599	POPTR_0003s13120.1|PACid:18218118	POPTR_0003s13120.2|PACid:18218119	POPTR_0003s13120.5|PACid:18218120	POPTR_0003s14700.1|PACid:18216727	POPTR_0004s00650.1|PACid:18225245	POPTR_0004s01980.1|PACid:18225003	POPTR_0004s04840.1|PACid:18224984	POPTR_0004s05090.1|PACid:18224804	POPTR_0004s07310.1|PACid:18226780
	20	HMG	POPTR_0001s10410.1|PACid:18235028	POPTR_0001s21610.1|PACid:18236139	POPTR_0002s01000.1|PACid:18245810	POPTR_0002s01000.2|PACid:18245811	POPTR_0003s01620.1|PACid:18217260	POPTR_0003s13780.1|PACid:18216576	POPTR_0004s09080.1|PACid:18226518	POPTR_0004s12290.1|PACid:18226279	POPTR_0004s13630.1|PACid:18224786	POPTR_0005s10440.1|PACid:18207468	POPTR_0005s16190.1|PACid:18208865	POPTR_0005s27390.1|PACid:18206363	POPTR_0005s27390.2|PACid:18206364	POPTR_0007s15320.1|PACid:18243718	POPTR_0008s06730.1|PACid:18249029	POPTR_0008s06730.2|PACid:18249030	POPTR_0010s19720.1|PACid:18240778	POPTR_0010s22160.1|PACid:18242356	POPTR_0017s11460.1|PACid:18210289	POPTR_0019s07560.1|PACid:18219853
	1	HRT_like	POPTR_0006s15450.1|PACid:18212036
	33	HSF	POPTR_0001s02140.1|PACid:18237171	POPTR_0001s08990.1|PACid:18234944	POPTR_0001s28040.1|PACid:18234351	POPTR_0001s32810.1|PACid:18237079	POPTR_0002s04900.1|PACid:18246773	POPTR_0002s12640.1|PACid:18244758	POPTR_0003s09370.1|PACid:18216587	POPTR_0004s04260.1|PACid:18225496	POPTR_0004s06090.1|PACid:18224442	POPTR_0005s23640.1|PACid:18205996	POPTR_0006s04770.1|PACid:18213031	POPTR_0006s11680.1|PACid:18212887	POPTR_0006s15050.1|PACid:18211973	POPTR_0006s24330.1|PACid:18211418	POPTR_0007s11030.1|PACid:18243268	POPTR_0008s13620.1|PACid:18248062	POPTR_0008s15740.1|PACid:18247875	POPTR_0009s07220.1|PACid:18228106	POPTR_0010s09210.1|PACid:18241482	POPTR_0010s11490.1|PACid:18241529	POPTR_0011s05130.1|PACid:18230550	POPTR_0011s06820.1|PACid:18231972	POPTR_0012s13430.1|PACid:18229765	POPTR_0013s07740.1|PACid:18221591	POPTR_0014s02700.1|PACid:18223097	POPTR_0014s02700.2|PACid:18223098	POPTR_0014s13780.1|PACid:18223403	POPTR_0015s13390.1|PACid:18232817	POPTR_0016s05680.1|PACid:18251345	POPTR_0016s06010.1|PACid:18250441	POPTR_0017s08630.1|PACid:18210583	POPTR_0018s05770.1|PACid:18214571	POPTR_0946s00200.1|PACid:18247080
	23	IWS1	POPTR_0001s01830.1|PACid:18238513	POPTR_0001s31510.1|PACid:18238833	POPTR_0002s02150.1|PACid:18246663	POPTR_0002s20990.1|PACid:18246839	POPTR_0003s09640.1|PACid:18216296	POPTR_0005s26290.1|PACid:18206878	POPTR_0006s03400.1|PACid:18212311	POPTR_0006s03410.1|PACid:18212800	POPTR_0006s10980.1|PACid:18211906	POPTR_0012s07900.1|PACid:18229068	POPTR_0012s07910.1|PACid:18230318	POPTR_0012s07910.2|PACid:18230321	POPTR_0012s07910.3|PACid:18230320	POPTR_0012s07910.4|PACid:18230319	POPTR_0015s08400.1|PACid:18233001	POPTR_0015s08400.2|PACid:18233002	POPTR_0015s08410.1|PACid:18234015	POPTR_0016s03210.1|PACid:18251268	POPTR_0016s03260.1|PACid:18251274	POPTR_0016s03310.1|PACid:18250018	POPTR_0016s03310.2|PACid:18250019	POPTR_0016s14510.1|PACid:18250251	POPTR_0019s01790.1|PACid:18219409
	12	Jumonji	POPTR_0001s02020.1|PACid:18237496	POPTR_0001s43140.1|PACid:18238288	POPTR_0002s03840.1|PACid:18244920	POPTR_0003s09480.1|PACid:18217207	POPTR_0003s09480.2|PACid:18217208	POPTR_0010s23160.1|PACid:18240924	POPTR_0011s15840.1|PACid:18231578	POPTR_0012s09390.1|PACid:18229011	POPTR_0013s04370.1|PACid:18220465	POPTR_0015s10040.1|PACid:18232983	POPTR_0019s03550.1|PACid:18219982	POPTR_0019s03550.2|PACid:18219983
	59	LBD	POPTR_0001s11610.1|PACid:18235738	POPTR_0001s20110.1|PACid:18237567	POPTR_0001s28840.1|PACid:18237864	POPTR_0001s30280.1|PACid:18238461	POPTR_0001s35280.1|PACid:18235881	POPTR_0002s04200.1|PACid:18246249	POPTR_0002s04210.1|PACid:18246741	POPTR_0002s12020.1|PACid:18246636	POPTR_0002s14970.1|PACid:18246991	POPTR_0002s15000.1|PACid:18245137	POPTR_0003s04520.1|PACid:18216590	POPTR_0003s14880.1|PACid:18218146	POPTR_0004s09920.1|PACid:18225334	POPTR_0005s10050.1|PACid:18208743	POPTR_0005s10060.1|PACid:18206733	POPTR_0005s14150.1|PACid:18206594	POPTR_0005s15670.1|PACid:18206745	POPTR_0005s15670.2|PACid:18206746	POPTR_0005s18900.1|PACid:18207211	POPTR_0005s24320.1|PACid:18207440	POPTR_0006s24470.1|PACid:18213819	POPTR_0007s08290.1|PACid:18243695	POPTR_0007s10010.1|PACid:18244040	POPTR_0007s11460.1|PACid:18243116	POPTR_0008s04350.1|PACid:18248634	POPTR_0008s07150.1|PACid:18249123	POPTR_0008s07280.1|PACid:18248995	POPTR_0008s07930.1|PACid:18249506	POPTR_0008s11950.1|PACid:18248538	POPTR_0009s08060.1|PACid:18227167	POPTR_0009s09270.1|PACid:18228735	POPTR_0010s13480.1|PACid:18240900	POPTR_0010s18460.1|PACid:18241636	POPTR_0010s19180.1|PACid:18240049	POPTR_0010s19340.1|PACid:18239803	POPTR_0010s20800.1|PACid:18240405	POPTR_0010s22470.1|PACid:18241370	POPTR_0010s25720.1|PACid:18242284	POPTR_0011s06000.1|PACid:18232137	POPTR_0012s05340.1|PACid:18229772	POPTR_0012s07390.1|PACid:18230165	POPTR_0012s07390.2|PACid:18230166	POPTR_0012s08540.1|PACid:18230372	POPTR_0012s13910.1|PACid:18229933	POPTR_0013s06070.1|PACid:18220382	POPTR_0013s08040.1|PACid:18221530	POPTR_0013s12770.1|PACid:18221364
	1	LFY	POPTR_0015s11820.1|PACid:18233897
	30	LIM	POPTR_0001s09080.1|PACid:18237908	POPTR_0001s16080.1|PACid:18238979	POPTR_0001s16080.2|PACid:18238980	POPTR_0001s30020.1|PACid:18235015	POPTR_0002s11880.1|PACid:18244824	POPTR_0002s13380.1|PACid:18245222	POPTR_0002s13380.2|PACid:18245223	POPTR_0002s13380.3|PACid:18245224	POPTR_0002s15870.1|PACid:18245779	POPTR_0003s07180.1|PACid:18217532	POPTR_0003s07180.2|PACid:18217533	POPTR_0003s10190.1|PACid:18216672	POPTR_0003s12440.1|PACid:18216474	POPTR_0005s12990.1|PACid:18207946	POPTR_0005s12990.2|PACid:18207948	POPTR_0005s12990.3|PACid:18207949	POPTR_0005s12990.4|PACid:18207947	POPTR_0007s12190.1|PACid:18243332	POPTR_0007s12190.2|PACid:18243333	POPTR_0008s06400.1|PACid:18248631	POPTR_0009s09040.1|PACid:18227310	POPTR_0010s09580.1|PACid:18240984	POPTR_0010s20100.1|PACid:18240804	POPTR_0010s20500.1|PACid:18241323	POPTR_0012s07870.1|PACid:18230331	POPTR_0014s01590.1|PACid:18222265	POPTR_0014s03930.1|PACid:18223303	POPTR_0014s03930.2|PACid:18223304	POPTR_0014s07670.1|PACid:18223872	POPTR_0015s08360.1|PACid:18232809
	11	LUG	POPTR_0001s14560.1|PACid:18236442	POPTR_0001s14560.2|PACid:18236443	POPTR_0001s14560.3|PACid:18236444	POPTR_0002s24320.1|PACid:18244509	POPTR_0003s17700.1|PACid:18216387	POPTR_0003s17700.2|PACid:18216388	POPTR_0004s04530.1|PACid:18226635	POPTR_0006s26420.1|PACid:18211927	POPTR_0006s26420.2|PACid:18211929	POPTR_0006s26420.3|PACid:18211928	POPTR_0018s01200.1|PACid:18215002
	63	MADS--M-type	POPTR_0001s08510.1|PACid:18238918	POPTR_0001s13660.1|PACid:18236423	POPTR_0001s22220.1|PACid:18237110	POPTR_0001s25850.1|PACid:18237138	POPTR_0001s29100.1|PACid:18239369	POPTR_0001s33600.1|PACid:18235879	POPTR_0001s33740.1|PACid:18236348	POPTR_0002s10570.1|PACid:18246387	POPTR_0002s11040.1|PACid:18246380	POPTR_0002s15310.1|PACid:18246393	POPTR_0002s25700.1|PACid:18245724	POPTR_0003s16800.1|PACid:18216493	POPTR_0003s16820.1|PACid:18216937	POPTR_0003s16840.1|PACid:18217343	POPTR_0003s16850.1|PACid:18216976	POPTR_0003s16870.1|PACid:18216858	POPTR_0004s00400.1|PACid:18225093	POPTR_0004s01080.1|PACid:18224555	POPTR_0004s11430.1|PACid:18224762	POPTR_0004s13590.1|PACid:18225673	POPTR_0004s13600.1|PACid:18224450	POPTR_0004s23090.1|PACid:18224976	POPTR_0005s00420.1|PACid:18206530	POPTR_0005s14660.1|PACid:18206169	POPTR_0005s16500.1|PACid:18207556	POPTR_0005s19440.1|PACid:18207631	POPTR_0006s17210.1|PACid:18213894	POPTR_0006s21630.1|PACid:18211561	POPTR_0006s27470.1|PACid:18212912	POPTR_0007s02770.1|PACid:18243641	POPTR_0007s03290.1|PACid:18242820	POPTR_0007s03310.1|PACid:18242459	POPTR_0007s03410.1|PACid:18243944	POPTR_0007s03430.1|PACid:18243636	POPTR_0007s05980.1|PACid:18243929	POPTR_0007s10345.1|PACid:18242965	POPTR_0008s02120.1|PACid:18248171	POPTR_0008s04110.1|PACid:18248330	POPTR_0009s05050.1|PACid:18228025	POPTR_0009s05070.1|PACid:18227127	POPTR_0009s08740.1|PACid:18227389	POPTR_0009s08750.1|PACid:18228496	POPTR_0010s10840.1|PACid:18242217	POPTR_0010s18860.1|PACid:18241928	POPTR_0010s24540.1|PACid:18239924	POPTR_0012s11170.1|PACid:18230455	POPTR_0012s11190.1|PACid:18229556
	38	MADS--MIKC	POPTR_0002s02990.1|PACid:18244671	POPTR_0002s07920.1|PACid:18245642	POPTR_0002s09290.1|PACid:18244527	POPTR_0003s11960.1|PACid:18217173	POPTR_0004s06300.1|PACid:18225822	POPTR_0004s11440.1|PACid:18225210	POPTR_0004s11440.2|PACid:18225211	POPTR_0005s09340.1|PACid:18206661	POPTR_0005s12000.1|PACid:18207004	POPTR_0005s20480.1|PACid:18207828	POPTR_0006s04730.1|PACid:18211181	POPTR_0007s03260.1|PACid:18243439	POPTR_0007s03260.2|PACid:18243440	POPTR_0007s07620.1|PACid:18242589	POPTR_0007s13660.1|PACid:18242803	POPTR_0007s14310.1|PACid:18243280	POPTR_0008s08780.1|PACid:18247767	POPTR_0008s09790.1|PACid:18247588	POPTR_0008s09800.1|PACid:18249108	POPTR_0009s06060.1|PACid:18227949	POPTR_0010s16380.1|PACid:18241204	POPTR_0010s17450.1|PACid:18239993	POPTR_0011s03140.1|PACid:18232056	POPTR_0012s05960.1|PACid:18229981	POPTR_0012s10190.1|PACid:18230335	POPTR_0012s13980.1|PACid:18229996	POPTR_0012s14020.1|PACid:18228980	POPTR_0012s14020.2|PACid:18228981	POPTR_0012s14770.1|PACid:18230254	POPTR_0013s09980.1|PACid:18220441	POPTR_0014s07010.1|PACid:18223099	POPTR_0015s11040.1|PACid:18232546	POPTR_0015s14010.1|PACid:18232847	POPTR_0015s14950.1|PACid:18232576	POPTR_0017s13410.1|PACid:18210814	POPTR_0019s10540.1|PACid:18219167	POPTR_0019s10580.1|PACid:18219226	POPTR_0019s10580.2|PACid:18219227
	3	MBF1	POPTR_0001s40090.1|PACid:18239359	POPTR_0011s11080.1|PACid:18231294	POPTR_0018s06080.1|PACid:18215238
	1	MED6	POPTR_0017s03500.1|PACid:18209533
	2	MED7	POPTR_0006s21170.1|PACid:18211972	POPTR_0016s06270.1|PACid:18249884
	240	MYB	POPTR_0001s02240.1|PACid:18234525	POPTR_0001s02990.1|PACid:18236495	POPTR_0001s04240.1|PACid:18234284	POPTR_0001s07310.1|PACid:18235694	POPTR_0001s07330.1|PACid:18234458	POPTR_0001s07330.2|PACid:18234459	POPTR_0001s07830.1|PACid:18236422	POPTR_0001s09810.1|PACid:18235298	POPTR_0001s11100.1|PACid:18235933	POPTR_0001s12240.1|PACid:18237814	POPTR_0001s16970.1|PACid:18238037	POPTR_0001s20370.1|PACid:18236365	POPTR_0001s23170.1|PACid:18238390	POPTR_0001s24220.1|PACid:18239010	POPTR_0001s25590.1|PACid:18236177	POPTR_0001s25710.1|PACid:18234830	POPTR_0001s26590.1|PACid:18238802	POPTR_0001s27430.1|PACid:18238817	POPTR_0001s30750.1|PACid:18236791	POPTR_0001s31660.1|PACid:18235856	POPTR_0001s35140.1|PACid:18237907	POPTR_0001s35200.1|PACid:18238126	POPTR_0001s36220.1|PACid:18239205	POPTR_0001s41920.1|PACid:18235389	POPTR_0001s45870.1|PACid:18236492	POPTR_0001s47430.1|PACid:18237646	POPTR_0002s03960.1|PACid:18246956	POPTR_0002s06900.1|PACid:18246348	POPTR_0002s06920.1|PACid:18244394	POPTR_0002s07440.1|PACid:18246935	POPTR_0002s09720.1|PACid:18246010	POPTR_0002s11440.1|PACid:18246618	POPTR_0002s12410.1|PACid:18245175	POPTR_0002s13030.1|PACid:18244870	POPTR_0002s14180.1|PACid:18246049	POPTR_0002s15900.1|PACid:18245014	POPTR_0002s17460.1|PACid:18246025	POPTR_0002s18700.1|PACid:18244809	POPTR_0002s18920.1|PACid:18246822	POPTR_0002s19250.1|PACid:18246807	POPTR_0002s19920.1|PACid:18245930	POPTR_0002s21300.1|PACid:18245400	POPTR_0003s06320.1|PACid:18216874	POPTR_0003s07680.1|PACid:18216504	POPTR_0003s09300.1|PACid:18216669	POPTR_0003s11360.1|PACid:18216918	POPTR_0003s12390.1|PACid:18218284
	112	MYB_like	POPTR_0001s05110.1|PACid:18234438	POPTR_0001s15510.1|PACid:18237073	POPTR_0001s17020.1|PACid:18238337	POPTR_0001s19070.1|PACid:18234906	POPTR_0001s19070.2|PACid:18234907	POPTR_0001s22660.1|PACid:18237156	POPTR_0001s23640.1|PACid:18238384	POPTR_0001s24840.1|PACid:18236415	POPTR_0001s30000.1|PACid:18236640	POPTR_0002s00710.1|PACid:18247039	POPTR_0002s02540.1|PACid:18244683	POPTR_0002s03640.1|PACid:18245178	POPTR_0002s10670.1|PACid:18246184	POPTR_0002s16460.1|PACid:18245468	POPTR_0002s17030.1|PACid:18246374	POPTR_0002s17760.1|PACid:18244252	POPTR_0002s18190.1|PACid:18245276	POPTR_0002s18190.2|PACid:18245277	POPTR_0002s18190.3|PACid:18245278	POPTR_0002s18190.4|PACid:18245279	POPTR_0002s18190.5|PACid:18245280	POPTR_0002s24490.1|PACid:18244201	POPTR_0002s26160.1|PACid:18246330	POPTR_0003s06240.1|PACid:18217010	POPTR_0003s07720.1|PACid:18217651	POPTR_0003s21840.1|PACid:18216254	POPTR_0004s02060.1|PACid:18226359	POPTR_0004s07160.1|PACid:18226702	POPTR_0004s07270.1|PACid:18225946	POPTR_0004s07270.2|PACid:18225947	POPTR_0004s11750.1|PACid:18226564	POPTR_0004s12190.1|PACid:18224723	POPTR_0004s14300.1|PACid:18225530	POPTR_0004s16270.1|PACid:18225070	POPTR_0004s16320.1|PACid:18225606	POPTR_0005s02870.1|PACid:18207455	POPTR_0005s12390.1|PACid:18206469	POPTR_0005s24960.1|PACid:18206012	POPTR_0006s05315.1|PACid:18212665	POPTR_0006s08680.1|PACid:18211296	POPTR_0006s12730.1|PACid:18211283	POPTR_0006s12820.1|PACid:18211214	POPTR_0006s12820.2|PACid:18211215	POPTR_0006s12820.3|PACid:18211216	POPTR_0006s12820.4|PACid:18211217	POPTR_0006s13530.1|PACid:18213557	POPTR_0006s13530.2|PACid:18213558
	189	NAC	POPTR_0001s00220.1|PACid:18237390	POPTR_0001s02710.1|PACid:18239123	POPTR_0001s11660.1|PACid:18239400	POPTR_0001s13380.1|PACid:18236080	POPTR_0001s21440.1|PACid:18235695	POPTR_0001s22630.1|PACid:18236697	POPTR_0001s22770.1|PACid:18235643	POPTR_0001s22770.2|PACid:18235644	POPTR_0001s26380.1|PACid:18235297	POPTR_0001s33260.1|PACid:18237197	POPTR_0001s35490.1|PACid:18238993	POPTR_0001s35490.2|PACid:18238994	POPTR_0001s40680.1|PACid:18237776	POPTR_0001s41460.1|PACid:18237558	POPTR_0001s41490.1|PACid:18238205	POPTR_0001s45250.1|PACid:18234844	POPTR_0001s45700.1|PACid:18234891	POPTR_0002s00730.1|PACid:18244420	POPTR_0002s03830.1|PACid:18246697	POPTR_0002s05820.1|PACid:18244694	POPTR_0002s06210.1|PACid:18245858	POPTR_0002s06210.2|PACid:18245860	POPTR_0002s06210.3|PACid:18245861	POPTR_0002s06210.4|PACid:18245859	POPTR_0002s06210.5|PACid:18245862	POPTR_0002s08150.1|PACid:18244782	POPTR_0002s15530.1|PACid:18246107	POPTR_0002s15550.1|PACid:18245768	POPTR_0002s15560.1|PACid:18245339	POPTR_0002s17950.1|PACid:18244438	POPTR_0002s18280.1|PACid:18245893	POPTR_0002s18290.1|PACid:18245129	POPTR_0002s18310.1|PACid:18246461	POPTR_0002s18320.1|PACid:18244515	POPTR_0003s01720.1|PACid:18216362	POPTR_0003s03670.1|PACid:18216904	POPTR_0003s08830.1|PACid:18218336	POPTR_0003s10250.1|PACid:18217432	POPTR_0003s11250.1|PACid:18216316	POPTR_0003s14920.1|PACid:18216217	POPTR_0003s14950.1|PACid:18217464	POPTR_0003s16490.1|PACid:18216580	POPTR_0004s03820.1|PACid:18225589	POPTR_0004s04900.1|PACid:18226512	POPTR_0004s04920.1|PACid:18225959	POPTR_0004s05030.1|PACid:18226412	POPTR_0004s07910.1|PACid:18225633
	4	NF--X1	POPTR_0008s06850.1|PACid:18248577	POPTR_0010s19600.1|PACid:18242158	POPTR_0012s04070.1|PACid:18229629	POPTR_0015s05030.1|PACid:18233654
	21	NF--YA	POPTR_0001s26480.1|PACid:18237337	POPTR_0001s27300.1|PACid:18238852	POPTR_0001s38100.1|PACid:18234956	POPTR_0001s38100.2|PACid:18234957	POPTR_0001s38100.3|PACid:18234958	POPTR_0006s05210.1|PACid:18212360	POPTR_0006s14740.1|PACid:18212037	POPTR_0006s21640.1|PACid:18213856	POPTR_0006s21640.2|PACid:18213857	POPTR_0006s21640.3|PACid:18213858	POPTR_0006s21640.4|PACid:18213859	POPTR_0009s05760.1|PACid:18227674	POPTR_0009s06540.1|PACid:18227630	POPTR_0009s06540.2|PACid:18227631	POPTR_0011s10080.1|PACid:18230718	POPTR_0012s08730.1|PACid:18230411	POPTR_0016s05440.1|PACid:18249921	POPTR_0016s06860.1|PACid:18250641	POPTR_0016s06860.2|PACid:18250643	POPTR_0016s06860.3|PACid:18250642	POPTR_0018s07220.1|PACid:18214939
	79	NF--YB	POPTR_0001s05470.1|PACid:18238677	POPTR_0001s09100.1|PACid:18235636	POPTR_0001s13970.1|PACid:18238894	POPTR_0001s37620.1|PACid:18235976	POPTR_0002s02830.1|PACid:18245950	POPTR_0002s03030.1|PACid:18245580	POPTR_0003s06290.1|PACid:18217093	POPTR_0003s12460.1|PACid:18217543	POPTR_0003s22120.1|PACid:18216391	POPTR_0003s22240.1|PACid:18216861	POPTR_0004s09030.1|PACid:18226305	POPTR_0004s21220.1|PACid:18225638	POPTR_0005s02750.1|PACid:18207698	POPTR_0005s03790.1|PACid:18207533	POPTR_0005s06650.1|PACid:18207759	POPTR_0005s07340.1|PACid:18206389	POPTR_0005s07340.2|PACid:18206390	POPTR_0005s08510.1|PACid:18206508	POPTR_0005s09770.1|PACid:18206292	POPTR_0005s11740.1|PACid:18206687	POPTR_0005s11770.1|PACid:18206153	POPTR_0005s14680.1|PACid:18208214	POPTR_0005s15090.1|PACid:18206534	POPTR_0005s15090.2|PACid:18206535	POPTR_0005s25530.1|PACid:18206250	POPTR_0005s25700.1|PACid:18208299	POPTR_0006s00690.1|PACid:18212144	POPTR_0006s00730.1|PACid:18211014	POPTR_0006s12040.1|PACid:18211037	POPTR_0006s18360.1|PACid:18212157	POPTR_0007s05050.1|PACid:18243069	POPTR_0007s05050.2|PACid:18243070	POPTR_0007s06480.1|PACid:18243342	POPTR_0007s07830.1|PACid:18242843	POPTR_0007s13920.1|PACid:18243353	POPTR_0007s14000.1|PACid:18243649	POPTR_0007s14020.1|PACid:18242729	POPTR_0007s14090.1|PACid:18243493	POPTR_0008s02990.1|PACid:18247447	POPTR_0008s03040.1|PACid:18249516	POPTR_0008s03050.1|PACid:18247850	POPTR_0008s03060.1|PACid:18247795	POPTR_0008s04440.1|PACid:18247548	POPTR_0008s04720.1|PACid:18249770	POPTR_0008s20780.1|PACid:18248701	POPTR_0008s22520.1|PACid:18248281	POPTR_0009s01750.1|PACid:18227341
	84	NF--YC	POPTR_0001s07050.1|PACid:18235286	POPTR_0001s09100.1|PACid:18235636	POPTR_0001s13970.1|PACid:18238894	POPTR_0001s23260.1|PACid:18238666	POPTR_0001s37620.1|PACid:18235976	POPTR_0001s44140.1|PACid:18238481	POPTR_0002s04720.1|PACid:18244200	POPTR_0003s12460.1|PACid:18217543	POPTR_0003s19130.1|PACid:18217431	POPTR_0004s03100.1|PACid:18226612	POPTR_0004s09030.1|PACid:18226305	POPTR_0005s02660.1|PACid:18207017	POPTR_0005s02750.1|PACid:18207698	POPTR_0005s03790.1|PACid:18207533	POPTR_0005s04250.1|PACid:18207959	POPTR_0005s04260.1|PACid:18206010	POPTR_0005s06650.1|PACid:18207759	POPTR_0005s08510.1|PACid:18206508	POPTR_0005s09770.1|PACid:18206292	POPTR_0005s11740.1|PACid:18206687	POPTR_0005s11770.1|PACid:18206153	POPTR_0005s14680.1|PACid:18208214	POPTR_0005s15090.1|PACid:18206534	POPTR_0005s15090.2|PACid:18206535	POPTR_0005s23810.1|PACid:18207391	POPTR_0005s23810.2|PACid:18207392	POPTR_0005s23810.3|PACid:18207393	POPTR_0005s23810.4|PACid:18207394	POPTR_0006s00690.1|PACid:18212144	POPTR_0006s00730.1|PACid:18211014	POPTR_0006s08230.1|PACid:18211870	POPTR_0006s18360.1|PACid:18212157	POPTR_0006s26540.1|PACid:18213654	POPTR_0006s26550.1|PACid:18212443	POPTR_0007s06480.1|PACid:18243342	POPTR_0007s07830.1|PACid:18242843	POPTR_0007s14000.1|PACid:18243649	POPTR_0007s14020.1|PACid:18242729	POPTR_0007s14090.1|PACid:18243493	POPTR_0008s02990.1|PACid:18247447	POPTR_0008s03040.1|PACid:18249516	POPTR_0008s03050.1|PACid:18247850	POPTR_0008s03060.1|PACid:18247795	POPTR_0008s04440.1|PACid:18247548	POPTR_0008s04720.1|PACid:18249770	POPTR_0008s20780.1|PACid:18248701	POPTR_0008s22520.1|PACid:18248281
	3	NZZ-SPL	POPTR_0001s38460.1|PACid:18238723	POPTR_0001s41950.1|PACid:18236778	POPTR_0011s12790.1|PACid:18232088
	21	Nin_like	POPTR_0001s10970.1|PACid:18235416	POPTR_0001s15260.1|PACid:18239065	POPTR_0001s30040.1|PACid:18236774	POPTR_0002s01060.1|PACid:18244823	POPTR_0002s05980.1|PACid:18246089	POPTR_0003s14300.1|PACid:18217279	POPTR_0004s21550.1|PACid:18224415	POPTR_0005s10400.1|PACid:18208713	POPTR_0005s27310.1|PACid:18208000	POPTR_0006s23960.1|PACid:18212381	POPTR_0007s01530.1|PACid:18242521	POPTR_0009s09060.1|PACid:18227953	POPTR_0009s16780.1|PACid:18228592	POPTR_0009s16790.1|PACid:18227542	POPTR_0009s16820.1|PACid:18227650	POPTR_0009s16830.1|PACid:18227605	POPTR_0012s02390.1|PACid:18229381	POPTR_0015s01410.1|PACid:18232538	POPTR_0016s04220.1|PACid:18249874	POPTR_0017s04980.1|PACid:18210557	POPTR_0017s04980.2|PACid:18210558
	30	OFP	POPTR_0001s18070.1|PACid:18235285	POPTR_0002s05210.1|PACid:18246127	POPTR_0002s26330.1|PACid:18245682	POPTR_0003s15170.1|PACid:18217381	POPTR_0004s00540.1|PACid:18225509	POPTR_0004s06070.1|PACid:18226460	POPTR_0004s21080.1|PACid:18224574	POPTR_0005s12670.1|PACid:18206697	POPTR_0005s23290.1|PACid:18207753	POPTR_0006s10820.1|PACid:18211432	POPTR_0006s16140.1|PACid:18212069	POPTR_0006s22180.1|PACid:18212614	POPTR_0006s22190.1|PACid:18211222	POPTR_0007s12600.1|PACid:18243704	POPTR_0008s01840.1|PACid:18248835	POPTR_0008s15340.1|PACid:18247373	POPTR_0009s16320.1|PACid:18228043	POPTR_0009s16330.1|PACid:18228675	POPTR_0010s09730.1|PACid:18239942	POPTR_0010s24790.1|PACid:18240048	POPTR_0011s06825.1|PACid:18231744	POPTR_0013s15120.1|PACid:18220301	POPTR_0013s15130.1|PACid:18220400	POPTR_0014s17960.1|PACid:18222281	POPTR_0015s00660.1|PACid:18232832	POPTR_0016s07360.1|PACid:18251275	POPTR_0016s07380.1|PACid:18249910	POPTR_0016s14170.1|PACid:18250645	POPTR_0018s08740.1|PACid:18214685	POPTR_0019s14900.1|PACid:18220035
	202	PHD	POPTR_0001s00610.1|PACid:18237923	POPTR_0001s02340.1|PACid:18237582	POPTR_0001s06960.1|PACid:18237059	POPTR_0001s10620.1|PACid:18237100	POPTR_0001s11130.1|PACid:18236283	POPTR_0001s12980.1|PACid:18235190	POPTR_0001s13880.1|PACid:18235257	POPTR_0001s13880.2|PACid:18235258	POPTR_0001s13880.3|PACid:18235259	POPTR_0001s15310.1|PACid:18236395	POPTR_0001s16210.1|PACid:18237812	POPTR_0001s21960.1|PACid:18235108	POPTR_0001s23660.1|PACid:18235558	POPTR_0001s23700.1|PACid:18235613	POPTR_0001s27320.1|PACid:18234265	POPTR_0001s27320.2|PACid:18234266	POPTR_0001s27320.4|PACid:18234267	POPTR_0001s28610.1|PACid:18238708	POPTR_0001s30420.1|PACid:18236292	POPTR_0001s37070.1|PACid:18236463	POPTR_0001s38280.1|PACid:18234802	POPTR_0001s38280.3|PACid:18234803	POPTR_0001s38280.4|PACid:18234804	POPTR_0001s39150.1|PACid:18237762	POPTR_0001s40340.1|PACid:18238408	POPTR_0002s01860.1|PACid:18244372	POPTR_0002s01890.1|PACid:18244572	POPTR_0002s02970.1|PACid:18245057	POPTR_0002s04080.1|PACid:18245554	POPTR_0002s05230.1|PACid:18244859	POPTR_0002s07740.1|PACid:18244817	POPTR_0002s08140.1|PACid:18244278	POPTR_0002s08360.1|PACid:18246313	POPTR_0002s09000.1|PACid:18244409	POPTR_0002s14100.3|PACid:18245717	POPTR_0002s14350.1|PACid:18246196	POPTR_0002s15470.1|PACid:18246421	POPTR_0002s16340.1|PACid:18246106	POPTR_0002s17180.1|PACid:18245424	POPTR_0002s17490.1|PACid:18244196	POPTR_0002s19850.1|PACid:18244378	POPTR_0002s22210.1|PACid:18245456	POPTR_0002s23380.1|PACid:18246732	POPTR_0002s23380.2|PACid:18246733	POPTR_0003s08970.1|PACid:18217996	POPTR_0003s08970.2|PACid:18217997	POPTR_0003s08970.3|PACid:18217998
	24	PLATZ	POPTR_0001s02390.1|PACid:18234742	POPTR_0001s15920.1|PACid:18235617	POPTR_0001s15920.2|PACid:18235618	POPTR_0001s21990.1|PACid:18238683	POPTR_0002s00430.1|PACid:18245843	POPTR_0002s08370.1|PACid:18246355	POPTR_0002s14570.1|PACid:18245365	POPTR_0003s07310.1|PACid:18218243	POPTR_0003s09160.1|PACid:18218123	POPTR_0005s13850.1|PACid:18208226	POPTR_0005s28040.1|PACid:18208343	POPTR_0005s28040.2|PACid:18208344	POPTR_0005s28040.3|PACid:18208345	POPTR_0006s05950.1|PACid:18212250	POPTR_0006s12100.1|PACid:18211426	POPTR_0008s13660.1|PACid:18247385	POPTR_0009s00830.1|PACid:18227788	POPTR_0010s11410.1|PACid:18240322	POPTR_0010s11790.1|PACid:18240882	POPTR_0013s07610.1|PACid:18221233	POPTR_0014s05840.1|PACid:18224115	POPTR_0016s10920.1|PACid:18250085	POPTR_0018s12380.1|PACid:18215087	POPTR_0019s07790.1|PACid:18218910
	11	Pseudo-ARR-B	POPTR_0002s18050.1|PACid:18246219	POPTR_0002s18050.2|PACid:18246221	POPTR_0002s18050.3|PACid:18246220	POPTR_0008s04610.1|PACid:18248508	POPTR_0010s22230.1|PACid:18240172	POPTR_0010s22230.2|PACid:18240173	POPTR_0012s00600.1|PACid:18229360	POPTR_0012s00600.2|PACid:18229361	POPTR_0014s10160.1|PACid:18223297	POPTR_0015s00440.1|PACid:18233947	POPTR_0015s07310.1|PACid:18233418
	1	RB	POPTR_0001s06870.1|PACid:18238248
	9	Rcd1-like	POPTR_0001s37000.1|PACid:18236101	POPTR_0006s21910.1|PACid:18213427	POPTR_0009s02150.1|PACid:18228003	POPTR_0011s08710.1|PACid:18230919	POPTR_0011s08720.1|PACid:18232175	POPTR_0011s08720.2|PACid:18232176	POPTR_0014s15360.1|PACid:18223862	POPTR_0016s07010.1|PACid:18250316	POPTR_0497s00200.1|PACid:18209206
	6	S1Fa-like	POPTR_0004s08230.1|PACid:18224899	POPTR_0006s11840.1|PACid:18212716	POPTR_0006s13230.1|PACid:18212047	POPTR_0010s06830.1|PACid:18240565	POPTR_0016s08890.1|PACid:18251063	POPTR_0016s14790.1|PACid:18250035
	1	SAP	POPTR_0014s16440.1|PACid:18222353
	35	SBP	POPTR_0001s13630.1|PACid:18234979	POPTR_0001s13890.1|PACid:18239288	POPTR_0001s40870.1|PACid:18237604	POPTR_0002s00440.1|PACid:18244665	POPTR_0002s14320.1|PACid:18244356	POPTR_0002s14330.1|PACid:18244437	POPTR_0002s18970.1|PACid:18245898	POPTR_0003s16780.1|PACid:18216841	POPTR_0003s17120.1|PACid:18217293	POPTR_0004s04630.1|PACid:18226797	POPTR_0005s28010.1|PACid:18206933	POPTR_0007s01030.1|PACid:18243175	POPTR_0008s09750.1|PACid:18247435	POPTR_0008s09810.1|PACid:18248364	POPTR_0008s20160.1|PACid:18247816	POPTR_0010s02710.1|PACid:18241117	POPTR_0010s16370.1|PACid:18240552	POPTR_0010s16370.2|PACid:18240553	POPTR_0010s16400.1|PACid:18242283	POPTR_0011s05480.1|PACid:18231230	POPTR_0011s11770.1|PACid:18232171	POPTR_0012s10260.1|PACid:18229814	POPTR_0014s05680.1|PACid:18224214	POPTR_0014s05690.1|PACid:18223901	POPTR_0014s10960.1|PACid:18222770	POPTR_0015s07140.1|PACid:18232622	POPTR_0015s11100.1|PACid:18232812	POPTR_0016s04880.1|PACid:18250151	POPTR_0016s04890.1|PACid:18249881	POPTR_0017s04460.1|PACid:18210061	POPTR_0018s14680.1|PACid:18215570	POPTR_0018s14680.2|PACid:18215571	POPTR_0018s14680.3|PACid:18215572	POPTR_0019s10225.1|PACid:18219772	POPTR_0019s10260.1|PACid:18219840
	56	SET	POPTR_0001s07390.1|PACid:18238757	POPTR_0001s07390.2|PACid:18238758	POPTR_0001s12600.1|PACid:18239357	POPTR_0002s00320.1|PACid:18245168	POPTR_0002s07930.1|PACid:18246953	POPTR_0002s23900.1|PACid:18246712	POPTR_0002s25920.1|PACid:18247008	POPTR_0002s25920.2|PACid:18247009	POPTR_0002s25920.3|PACid:18247010	POPTR_0003s08130.1|PACid:18216471	POPTR_0003s15390.1|PACid:18217350	POPTR_0003s16130.1|PACid:18217911	POPTR_0003s16130.2|PACid:18217912	POPTR_0003s18740.1|PACid:18216452	POPTR_0004s07950.1|PACid:18226550	POPTR_0004s14330.1|PACid:18224665	POPTR_0004s18490.1|PACid:18226752	POPTR_0005s13810.1|PACid:18206667	POPTR_0005s16100.1|PACid:18208215	POPTR_0005s20470.1|PACid:18207739	POPTR_0005s21560.1|PACid:18208883	POPTR_0005s21720.1|PACid:18207302	POPTR_0005s21720.2|PACid:18207303	POPTR_0005s28130.1|PACid:18207601	POPTR_0005s28130.2|PACid:18207602	POPTR_0006s02840.1|PACid:18213128	POPTR_0006s18410.1|PACid:18211925	POPTR_0006s21110.1|PACid:18212879	POPTR_0007s00210.1|PACid:18242907	POPTR_0007s00210.2|PACid:18242908	POPTR_0007s02850.1|PACid:18243184	POPTR_0007s12130.1|PACid:18243473	POPTR_0008s04710.1|PACid:18247960	POPTR_0008s08900.1|PACid:18249591	POPTR_0008s09000.1|PACid:18249222	POPTR_0008s13380.1|PACid:18248590	POPTR_0008s17320.1|PACid:18247792	POPTR_0009s14060.1|PACid:18227563	POPTR_0010s07480.1|PACid:18241266	POPTR_0010s17250.1|PACid:18240632	POPTR_0013s04550.1|PACid:18221597	POPTR_0013s06080.1|PACid:18220256	POPTR_0014s14080.1|PACid:18223263	POPTR_0014s14090.1|PACid:18223300	POPTR_0014s16720.1|PACid:18222603	POPTR_0014s18780.1|PACid:18222675	POPTR_0016s02600.1|PACid:18249897
	64	SNF2	POPTR_0001s18290.1|PACid:18235243	POPTR_0001s21490.1|PACid:18235804	POPTR_0001s21490.2|PACid:18235805	POPTR_0001s26030.1|PACid:18239370	POPTR_0002s16230.1|PACid:18245645	POPTR_0003s01670.1|PACid:18216518	POPTR_0003s08160.1|PACid:18217269	POPTR_0003s19730.1|PACid:18216263	POPTR_0004s03790.1|PACid:18226176	POPTR_0004s03790.2|PACid:18226177	POPTR_0004s07650.1|PACid:18225000	POPTR_0004s14870.1|PACid:18225094	POPTR_0004s16640.1|PACid:18224759	POPTR_0004s16650.1|PACid:18224796	POPTR_0004s20080.1|PACid:18225193	POPTR_0005s06770.1|PACid:18207442	POPTR_0005s24820.1|PACid:18207565	POPTR_0006s03420.1|PACid:18211954	POPTR_0006s04570.1|PACid:18211335	POPTR_0007s04450.1|PACid:18243652	POPTR_0007s12710.1|PACid:18243423	POPTR_0007s15340.1|PACid:18242969	POPTR_0008s07350.1|PACid:18249063	POPTR_0008s14210.1|PACid:18249001	POPTR_0008s14930.1|PACid:18248103	POPTR_0008s20050.1|PACid:18247387	POPTR_0008s21030.1|PACid:18248603	POPTR_0008s21030.2|PACid:18248604	POPTR_0009s05250.1|PACid:18228855	POPTR_0009s12350.1|PACid:18228237	POPTR_0009s12350.2|PACid:18228238	POPTR_0010s00580.1|PACid:18240221	POPTR_0010s00590.1|PACid:18240769	POPTR_0010s02090.1|PACid:18241609	POPTR_0010s02180.1|PACid:18242343	POPTR_0010s02180.2|PACid:18242344	POPTR_0010s02180.3|PACid:18242345	POPTR_0010s08460.1|PACid:18241159	POPTR_0010s10160.1|PACid:18242367	POPTR_0010s10930.1|PACid:18242347	POPTR_0010s19110.1|PACid:18241908	POPTR_0011s04620.1|PACid:18232174	POPTR_0012s05420.1|PACid:18229244	POPTR_0012s06870.1|PACid:18229590	POPTR_0013s04610.1|PACid:18221714	POPTR_0013s06470.1|PACid:18220813	POPTR_0014s04910.1|PACid:18224082
	2	SOH1	POPTR_0012s11490.1|PACid:18230182	POPTR_0015s12240.1|PACid:18232778
	14	SRS	POPTR_0001s03180.1|PACid:18235321	POPTR_0001s06500.1|PACid:18235756	POPTR_0001s28290.1|PACid:18236188	POPTR_0002s03000.1|PACid:18245309	POPTR_0003s03420.1|PACid:18216693	POPTR_0003s08400.1|PACid:18217647	POPTR_0003s19550.1|PACid:18216857	POPTR_0004s16770.1|PACid:18225194	POPTR_0005s12020.1|PACid:18208010	POPTR_0005s25560.1|PACid:18206096	POPTR_0007s13610.1|PACid:18243059	POPTR_0009s07510.1|PACid:18227922	POPTR_0009s07510.2|PACid:18227923	POPTR_0009s12450.1|PACid:18227128
	30	SWI-SNF-BAF60b	POPTR_0001s30460.1|PACid:18235022	POPTR_0001s31330.1|PACid:18234471	POPTR_0001s33890.1|PACid:18239155	POPTR_0003s10900.1|PACid:18217937	POPTR_0004s14100.1|PACid:18224710	POPTR_0004s15260.1|PACid:18226452	POPTR_0004s16880.1|PACid:18225141	POPTR_0005s11920.1|PACid:18208603	POPTR_0005s14110.1|PACid:18208185	POPTR_0006s01230.1|PACid:18211683	POPTR_0006s01230.2|PACid:18211684	POPTR_0007s13760.1|PACid:18242557	POPTR_0007s13760.2|PACid:18242558	POPTR_0009s09520.1|PACid:18227120	POPTR_0009s10990.1|PACid:18227673	POPTR_0009s12670.1|PACid:18228666	POPTR_0011s02920.1|PACid:18231697	POPTR_0012s09870.1|PACid:18230241	POPTR_0012s09870.2|PACid:18230242	POPTR_0013s06780.1|PACid:18221766	POPTR_0013s06780.2|PACid:18221767	POPTR_0013s08910.1|PACid:18220740	POPTR_0013s12920.1|PACid:18221868	POPTR_0013s12920.2|PACid:18221869	POPTR_0013s12920.3|PACid:18221870	POPTR_0015s10660.1|PACid:18233178	POPTR_0015s13720.1|PACid:18232970	POPTR_0016s01500.1|PACid:18250109	POPTR_0017s09890.1|PACid:18210637	POPTR_0019s09560.1|PACid:18218758
	10	SWI-SNF-SWI3	POPTR_0002s01450.1|PACid:18244956	POPTR_0002s02860.1|PACid:18245270	POPTR_0002s02860.2|PACid:18245271	POPTR_0005s25670.1|PACid:18208485	POPTR_0005s25670.2|PACid:18208486	POPTR_0005s26940.1|PACid:18206206	POPTR_0010s23390.1|PACid:18241759	POPTR_0011s12590.1|PACid:18232143	POPTR_0018s14600.1|PACid:18215021	POPTR_1035s00200.1|PACid:18247213
	10	Sigma70-like	POPTR_0006s12760.1|PACid:18213439	POPTR_0006s25090.1|PACid:18211527	POPTR_0009s06210.1|PACid:18227772	POPTR_0009s06210.2|PACid:18227773	POPTR_0012s01430.1|PACid:18229200	POPTR_0013s06770.1|PACid:18221682	POPTR_0013s07290.1|PACid:18221449	POPTR_0015s02320.1|PACid:18234090	POPTR_0019s06020.1|PACid:18218586	POPTR_0019s06100.1|PACid:18218922
	8	TAZ	POPTR_0007s00880.1|PACid:18243949	POPTR_0007s00880.2|PACid:18243950	POPTR_0007s00880.3|PACid:18243951	POPTR_0007s09840.1|PACid:18243689	POPTR_0012s09300.1|PACid:18230030	POPTR_0015s09920.1|PACid:18233424	POPTR_0017s04240.1|PACid:18210229	POPTR_0427s00200.1|PACid:18218445
	37	TCP	POPTR_0001s08590.1|PACid:18236843	POPTR_0001s13500.1|PACid:18234285	POPTR_0001s33470.1|PACid:18238295	POPTR_0001s38480.1|PACid:18239062	POPTR_0002s15360.1|PACid:18246527	POPTR_0003s16630.1|PACid:18216113	POPTR_0004s04600.1|PACid:18225061	POPTR_0004s06440.1|PACid:18225754	POPTR_0004s11510.1|PACid:18226839	POPTR_0004s23080.1|PACid:18225571	POPTR_0005s09250.1|PACid:18206849	POPTR_0005s09250.2|PACid:18206850	POPTR_0005s09250.3|PACid:18206851	POPTR_0005s18395.1|PACid:18208877	POPTR_0006s12770.1|PACid:18213527	POPTR_0006s22820.1|PACid:18212042	POPTR_0007s07480.1|PACid:18243478	POPTR_0008s11470.1|PACid:18247652	POPTR_0009s01480.1|PACid:18227148	POPTR_0010s14030.1|PACid:18240586	POPTR_0011s02350.1|PACid:18231968	POPTR_0011s05430.1|PACid:18231329	POPTR_0011s09890.1|PACid:18230603	POPTR_0012s05660.1|PACid:18230206	POPTR_0012s13700.1|PACid:18229840	POPTR_0013s11510.1|PACid:18221392	POPTR_0013s12370.1|PACid:18220855	POPTR_0014s07450.1|PACid:18223745	POPTR_0015s03140.1|PACid:18233253	POPTR_0015s06980.1|PACid:18232641	POPTR_0015s13660.1|PACid:18234142	POPTR_0016s11350.1|PACid:18251033	POPTR_0017s09820.1|PACid:18209605	POPTR_0017s13050.1|PACid:18209307	POPTR_0017s13980.1|PACid:18209353	POPTR_0019s11120.1|PACid:18220074	POPTR_0019s12110.1|PACid:18218990
	9	TIG	POPTR_0001s13700.1|PACid:18235797	POPTR_0003s16910.1|PACid:18216127	POPTR_0005s07660.1|PACid:18207882	POPTR_0007s05410.1|PACid:18243075	POPTR_0007s05410.2|PACid:18243076	POPTR_0008s10730.1|PACid:18249373	POPTR_0008s10730.2|PACid:18249374	POPTR_0010s15160.1|PACid:18240782	POPTR_0010s16290.1|PACid:18240141
	34	TRAF	POPTR_0001s09710.1|PACid:18234583	POPTR_0001s11160.1|PACid:18238737	POPTR_0001s11160.2|PACid:18238738	POPTR_0001s24050.1|PACid:18237170	POPTR_0001s46170.1|PACid:18239293	POPTR_0001s47270.1|PACid:18235379	POPTR_0002s04910.1|PACid:18244160	POPTR_0002s05360.1|PACid:18245104	POPTR_0002s05740.1|PACid:18246696	POPTR_0002s08340.1|PACid:18245415	POPTR_0003s13090.1|PACid:18218069	POPTR_0005s13800.1|PACid:18208833	POPTR_0005s20070.1|PACid:18207915	POPTR_0005s20070.2|PACid:18207916	POPTR_0005s22770.1|PACid:18208151	POPTR_0005s23160.1|PACid:18206443	POPTR_0005s23610.1|PACid:18207672	POPTR_0006s04190.1|PACid:18213035	POPTR_0006s10430.1|PACid:18211254	POPTR_0006s15040.1|PACid:18212352	POPTR_0006s21940.1|PACid:18211059	POPTR_0007s12160.1|PACid:18242711	POPTR_0008s14950.1|PACid:18249713	POPTR_0009s07910.1|PACid:18227783	POPTR_0010s01770.1|PACid:18242336	POPTR_0010s10130.1|PACid:18241907	POPTR_0012s11900.1|PACid:18229325	POPTR_0015s11570.1|PACid:18233497	POPTR_0015s15800.1|PACid:18233653	POPTR_0016s04010.1|PACid:18250640	POPTR_0016s13180.1|PACid:18251388	POPTR_0016s13180.2|PACid:18251390	POPTR_0016s13180.3|PACid:18251389	POPTR_0016s13180.4|PACid:18251391
	18	TUB	POPTR_0001s03290.1|PACid:18236761	POPTR_0001s35460.1|PACid:18239003	POPTR_0001s40080.1|PACid:18235304	POPTR_0002s03600.1|PACid:18244158	POPTR_0002s06880.1|PACid:18245797	POPTR_0005s12340.1|PACid:18207266	POPTR_0005s21450.1|PACid:18208867	POPTR_0005s21460.1|PACid:18206689	POPTR_0005s21460.2|PACid:18206690	POPTR_0005s21460.3|PACid:18206691	POPTR_0005s21460.4|PACid:18206692	POPTR_0005s25010.1|PACid:18207706	POPTR_0007s13040.1|PACid:18243978	POPTR_0007s13040.2|PACid:18243979	POPTR_0008s19970.1|PACid:18247591	POPTR_0010s03210.1|PACid:18240645	POPTR_0011s11070.1|PACid:18231771	POPTR_0018s11500.1|PACid:18215564
	26	Tify	POPTR_0001s13240.1|PACid:18237115	POPTR_0001s16640.1|PACid:18235796	POPTR_0002s04920.1|PACid:18246515	POPTR_0002s04920.2|PACid:18246516	POPTR_0003s06670.1|PACid:18218340	POPTR_0003s16350.1|PACid:18216749	POPTR_0005s19590.1|PACid:18208555	POPTR_0005s23600.1|PACid:18206820	POPTR_0005s23600.2|PACid:18206821	POPTR_0006s02410.1|PACid:18211035	POPTR_0006s14160.1|PACid:18213827	POPTR_0006s23390.1|PACid:18212001	POPTR_0006s26370.1|PACid:18212106	POPTR_0008s13290.1|PACid:18249686	POPTR_0008s13290.2|PACid:18249689	POPTR_0008s13290.3|PACid:18249690	POPTR_0008s13290.4|PACid:18249687	POPTR_0008s13290.5|PACid:18249688	POPTR_0010s11850.1|PACid:18241259	POPTR_0011s02260.1|PACid:18231858	POPTR_0012s04220.1|PACid:18230475	POPTR_0012s04220.2|PACid:18230476	POPTR_0012s04220.3|PACid:18230477	POPTR_0015s04880.1|PACid:18233417	POPTR_0018s01160.1|PACid:18214849	POPTR_0018s08300.1|PACid:18214746
	70	Trihelix	POPTR_0001s01210.1|PACid:18234746	POPTR_0001s02990.1|PACid:18236495	POPTR_0001s05670.1|PACid:18236519	POPTR_0001s06330.1|PACid:18238100	POPTR_0001s06580.1|PACid:18238818	POPTR_0001s08350.1|PACid:18238336	POPTR_0001s13060.1|PACid:18238777	POPTR_0001s15070.1|PACid:18238472	POPTR_0001s18000.1|PACid:18238433	POPTR_0001s31660.1|PACid:18235856	POPTR_0001s35140.1|PACid:18237907	POPTR_0001s35200.1|PACid:18238126	POPTR_0001s45870.1|PACid:18236492	POPTR_0002s06900.1|PACid:18246348	POPTR_0002s06920.1|PACid:18244394	POPTR_0002s06930.1|PACid:18246308	POPTR_0002s14030.1|PACid:18244551	POPTR_0002s24480.1|PACid:18244903	POPTR_0003s05470.1|PACid:18217495	POPTR_0003s08210.1|PACid:18217865	POPTR_0003s10360.1|PACid:18217909	POPTR_0003s11850.1|PACid:18216776	POPTR_0003s16150.1|PACid:18217034	POPTR_0003s16150.2|PACid:18217035	POPTR_0003s19470.1|PACid:18216098	POPTR_0003s19840.1|PACid:18217823	POPTR_0003s20370.1|PACid:18216390	POPTR_0005s05330.1|PACid:18208163	POPTR_0005s21390.1|PACid:18207172	POPTR_0005s21410.1|PACid:18206583	POPTR_0005s21420.1|PACid:18207532	POPTR_0006s00710.1|PACid:18211793	POPTR_0006s08570.1|PACid:18213382	POPTR_0006s10240.1|PACid:18212176	POPTR_0006s11850.1|PACid:18211477	POPTR_0006s11870.1|PACid:18212769	POPTR_0006s23800.1|PACid:18211299	POPTR_0006s25840.1|PACid:18212660	POPTR_0008s02580.1|PACid:18247907	POPTR_0008s02730.1|PACid:18249205	POPTR_0008s07140.1|PACid:18248834	POPTR_0008s17290.2|PACid:18247625	POPTR_0008s17980.1|PACid:18248397	POPTR_0009s02810.1|PACid:18227139	POPTR_0009s04870.1|PACid:18227267	POPTR_0010s06510.1|PACid:18241134	POPTR_0010s23970.1|PACid:18242060
	3	ULT	POPTR_0001s44410.1|PACid:18236681	POPTR_0013s14170.1|PACid:18221115	POPTR_0019s13550.1|PACid:18218694
	8	VARL	POPTR_0002s17180.1|PACid:18245424	POPTR_0010s24390.1|PACid:18241883	POPTR_0010s24390.2|PACid:18241884	POPTR_0012s02120.1|PACid:18230019	POPTR_0014s09400.1|PACid:18223706	POPTR_0015s01670.1|PACid:18233431	POPTR_0016s02870.1|PACid:18250966	POPTR_0017s11230.1|PACid:18210109
	22	VOZ	POPTR_0001s00220.1|PACid:18237390	POPTR_0003s11250.1|PACid:18216316	POPTR_0004s04900.1|PACid:18226512	POPTR_0004s05030.1|PACid:18226412	POPTR_0006s15740.1|PACid:18213542	POPTR_0007s01350.1|PACid:18243966	POPTR_0007s03840.1|PACid:18242520	POPTR_0010s13980.1|PACid:18240127	POPTR_0010s13980.2|PACid:18240128	POPTR_0010s13980.3|PACid:18240129	POPTR_0011s05740.1|PACid:18231479	POPTR_0011s05890.1|PACid:18231097	POPTR_0012s03510.1|PACid:18228941	POPTR_0012s14660.1|PACid:18229682	POPTR_0013s09280.1|PACid:18220459	POPTR_0013s12690.1|PACid:18220307	POPTR_0015s00640.1|PACid:18233628	POPTR_0015s05450.1|PACid:18233218	POPTR_0015s14770.1|PACid:18233346	POPTR_0017s04800.1|PACid:18209236	POPTR_0018s06790.1|PACid:18215701	POPTR_0019s12260.1|PACid:18218711
	119	WRKY	POPTR_0001s00350.1|PACid:18234735	POPTR_0001s03620.1|PACid:18237187	POPTR_0001s03970.1|PACid:18238857	POPTR_0001s09900.1|PACid:18239329	POPTR_0001s10490.1|PACid:18238957	POPTR_0001s13600.1|PACid:18238243	POPTR_0001s13610.1|PACid:18238434	POPTR_0001s21580.1|PACid:18238908	POPTR_0001s30020.1|PACid:18235015	POPTR_0001s33560.1|PACid:18234242	POPTR_0001s34520.1|PACid:18236871	POPTR_0001s37260.1|PACid:18234739	POPTR_0001s46490.1|PACid:18235448	POPTR_0001s47670.1|PACid:18234953	POPTR_0001s47670.2|PACid:18234954	POPTR_0002s04440.1|PACid:18244350	POPTR_0002s06000.1|PACid:18244763	POPTR_0002s12480.1|PACid:18244697	POPTR_0002s13980.1|PACid:18244946	POPTR_0002s16590.1|PACid:18246251	POPTR_0002s16590.2|PACid:18246252	POPTR_0002s16640.1|PACid:18244901	POPTR_0002s17010.1|PACid:18245660	POPTR_0002s18770.1|PACid:18245068	POPTR_0002s19390.1|PACid:18246167	POPTR_0002s19630.1|PACid:18244481	POPTR_0002s21330.1|PACid:18246051	POPTR_0002s22180.1|PACid:18247057	POPTR_0003s11120.1|PACid:18218173	POPTR_0003s13250.1|PACid:18218289	POPTR_0003s13840.1|PACid:18217060	POPTR_0003s16750.1|PACid:18216743	POPTR_0003s18060.1|PACid:18217342	POPTR_0003s20860.1|PACid:18218098	POPTR_0004s00890.1|PACid:18225716	POPTR_0004s05920.1|PACid:18224699	POPTR_0004s07050.1|PACid:18224907	POPTR_0004s12000.1|PACid:18225583	POPTR_0005s05700.1|PACid:18207039	POPTR_0005s08720.1|PACid:18207843	POPTR_0005s08860.1|PACid:18206432	POPTR_0005s18490.1|PACid:18207020	POPTR_0005s22480.1|PACid:18206084	POPTR_0005s24100.1|PACid:18206621	POPTR_0006s07170.1|PACid:18213636	POPTR_0006s08730.1|PACid:18213866	POPTR_0006s10600.1|PACid:18212423
	3	Whirly	POPTR_0003s04700.1|PACid:18218151	POPTR_0008s14840.1|PACid:18247928	POPTR_0010s10260.1|PACid:18241937
	235	bHLH	POPTR_0001s02350.1|PACid:18235746	POPTR_0001s02450.1|PACid:18236200	POPTR_0001s08380.1|PACid:18236065	POPTR_0001s09450.1|PACid:18234481	POPTR_0001s11170.1|PACid:18238571	POPTR_0001s11170.2|PACid:18238572	POPTR_0001s11400.1|PACid:18238547	POPTR_0001s13190.1|PACid:18234234	POPTR_0001s18660.1|PACid:18235235	POPTR_0001s19250.1|PACid:18238101	POPTR_0001s27680.1|PACid:18236839	POPTR_0001s29400.1|PACid:18237556	POPTR_0001s30150.1|PACid:18235811	POPTR_0001s30670.1|PACid:18239002	POPTR_0001s31250.1|PACid:18237084	POPTR_0001s32160.1|PACid:18236635	POPTR_0001s44230.1|PACid:18238803	POPTR_0001s46530.1|PACid:18237030	POPTR_0002s03380.1|PACid:18245153	POPTR_0002s03380.2|PACid:18245154	POPTR_0002s04160.1|PACid:18246370	POPTR_0002s04310.1|PACid:18246987	POPTR_0002s04620.1|PACid:18246555	POPTR_0002s05510.1|PACid:18246490	POPTR_0002s05630.1|PACid:18245552	POPTR_0002s05630.2|PACid:18245553	POPTR_0002s10030.1|PACid:18246158	POPTR_0002s10230.1|PACid:18246162	POPTR_0002s10350.1|PACid:18245357	POPTR_0002s10910.1|PACid:18245166	POPTR_0002s11540.1|PACid:18246136	POPTR_0002s12000.1|PACid:18244248	POPTR_0002s12600.1|PACid:18246061	POPTR_0002s12660.1|PACid:18245020	POPTR_0002s14430.1|PACid:18246793	POPTR_0002s14430.2|PACid:18246795	POPTR_0002s14430.3|PACid:18246794	POPTR_0002s16080.1|PACid:18245566	POPTR_0002s17310.1|PACid:18246318	POPTR_0002s17750.1|PACid:18246611	POPTR_0002s18100.1|PACid:18247035	POPTR_0002s23650.1|PACid:18245608	POPTR_0002s24990.1|PACid:18244821	POPTR_0002s25410.1|PACid:18245259	POPTR_0003s05010.1|PACid:18217426	POPTR_0003s07200.1|PACid:18217877	POPTR_0003s09090.1|PACid:18216288
	148	bZIP	POPTR_0001s01840.1|PACid:18239121	POPTR_0001s04210.1|PACid:18238444	POPTR_0001s06700.1|PACid:18238439	POPTR_0001s11960.1|PACid:18237433	POPTR_0001s12020.1|PACid:18236661	POPTR_0001s12140.1|PACid:18237876	POPTR_0001s12140.2|PACid:18237877	POPTR_0001s12160.1|PACid:18234253	POPTR_0001s15030.1|PACid:18235430	POPTR_0001s16580.1|PACid:18238934	POPTR_0001s18560.1|PACid:18238568	POPTR_0001s18930.1|PACid:18234341	POPTR_0001s22790.1|PACid:18237626	POPTR_0001s28570.1|PACid:18239220	POPTR_0001s28570.2|PACid:18239221	POPTR_0001s28570.3|PACid:18239222	POPTR_0001s38020.1|PACid:18235170	POPTR_0001s38120.1|PACid:18238509	POPTR_0001s38320.1|PACid:18235986	POPTR_0001s39250.1|PACid:18238279	POPTR_0001s40820.1|PACid:18234227	POPTR_0001s44580.1|PACid:18238275	POPTR_0002s02000.1|PACid:18245799	POPTR_0002s03130.1|PACid:18244505	POPTR_0002s03330.1|PACid:18244347	POPTR_0002s03940.1|PACid:18245350	POPTR_0002s04660.1|PACid:18246077	POPTR_0002s06100.1|PACid:18245622	POPTR_0002s06100.2|PACid:18245623	POPTR_0002s06800.1|PACid:18245212	POPTR_0002s06800.2|PACid:18245213	POPTR_0002s07920.1|PACid:18245642	POPTR_0002s09130.1|PACid:18246834	POPTR_0002s09140.1|PACid:18245370	POPTR_0002s12710.1|PACid:18246559	POPTR_0002s16870.1|PACid:18244886	POPTR_0002s19720.1|PACid:18246787	POPTR_0002s20000.1|PACid:18244464	POPTR_0003s01010.1|PACid:18216789	POPTR_0003s01040.1|PACid:18217036	POPTR_0003s01890.1|PACid:18217839	POPTR_0003s04860.1|PACid:18216482	POPTR_0003s09630.1|PACid:18217775	POPTR_0003s15280.1|PACid:18217955	POPTR_0003s15280.2|PACid:18217956	POPTR_0003s16830.1|PACid:18217707	POPTR_0003s16860.1|PACid:18217799
	64	mTERF	POPTR_0001s06660.1|PACid:18235413	POPTR_0001s06760.1|PACid:18236612	POPTR_0001s07170.1|PACid:18236903	POPTR_0001s07180.1|PACid:18236427	POPTR_0001s07200.1|PACid:18239027	POPTR_0001s07210.1|PACid:18235310	POPTR_0001s07220.1|PACid:18236937	POPTR_0001s07230.1|PACid:18236732	POPTR_0001s07240.1|PACid:18237126	POPTR_0001s07250.1|PACid:18234407	POPTR_0001s07260.1|PACid:18235422	POPTR_0001s07290.1|PACid:18236768	POPTR_0001s31830.1|PACid:18235606	POPTR_0001s37280.1|PACid:18237849	POPTR_0001s37280.2|PACid:18237850	POPTR_0001s37280.3|PACid:18237853	POPTR_0001s37280.4|PACid:18237851	POPTR_0001s37280.5|PACid:18237852	POPTR_0003s18960.1|PACid:18218354	POPTR_0003s18960.2|PACid:18218355	POPTR_0003s18970.1|PACid:18216306	POPTR_0003s18980.1|PACid:18217860	POPTR_0004s01250.1|PACid:18226150	POPTR_0004s01290.1|PACid:18226264	POPTR_0004s01300.1|PACid:18226294	POPTR_0004s01310.1|PACid:18225779	POPTR_0004s15780.1|PACid:18226392	POPTR_0004s23070.1|PACid:18224487	POPTR_0006s22140.1|PACid:18211738	POPTR_0007s08040.1|PACid:18242896	POPTR_0007s15240.1|PACid:18242672	POPTR_0008s08770.1|PACid:18248441	POPTR_0008s22690.1|PACid:18248935	POPTR_0009s02080.1|PACid:18227108	POPTR_0009s11900.1|PACid:18227242	POPTR_0009s17140.1|PACid:18228302	POPTR_0010s02330.1|PACid:18241980	POPTR_0010s17460.1|PACid:18240361	POPTR_0011s02560.1|PACid:18231169	POPTR_0011s08580.1|PACid:18230643	POPTR_0011s08610.1|PACid:18232117	POPTR_0012s04420.1|PACid:18230035	POPTR_0012s04430.1|PACid:18229456	POPTR_0012s11890.1|PACid:18229083	POPTR_0013s11780.1|PACid:18220818	POPTR_0013s12100.1|PACid:18221255	POPTR_0014s04440.1|PACid:18224120
	26	zf-HD	POPTR_0002s03660.1|PACid:18246554	POPTR_0002s10330.1|PACid:18247053	POPTR_0003s00800.1|PACid:18217966	POPTR_0003s14665.1|PACid:18218186	POPTR_0004s12500.1|PACid:18226404	POPTR_0004s12510.1|PACid:18225708	POPTR_0004s14270.1|PACid:18224950	POPTR_0004s23860.1|PACid:18226411	POPTR_0005s12420.1|PACid:18208159	POPTR_0005s17620.1|PACid:18207404	POPTR_0005s24950.1|PACid:18208544	POPTR_0007s12970.1|PACid:18242750	POPTR_0007s12970.2|PACid:18242751	POPTR_0008s08560.1|PACid:18248058	POPTR_0010s17650.1|PACid:18242259	POPTR_0012s03770.1|PACid:18229741	POPTR_0013s04590.1|PACid:18220688	POPTR_0013s11330.1|PACid:18221586	POPTR_0013s11330.2|PACid:18221587	POPTR_0015s05220.1|PACid:18233348	POPTR_0017s11900.1|PACid:18209383	POPTR_0017s11920.1|PACid:18210209	POPTR_0017s11920.2|PACid:18210210	POPTR_0017s11920.3|PACid:18210211	POPTR_0019s03790.1|PACid:18220004	POPTR_0019s11070.1|PACid:18219410
[truncated: 193 more columns]
