# Supplementary material for: Transcriptome differences between two sister desert poplar species under salt stress
Source: BMC Genomics. 2014 May 4;15(1):337. doi: 10.1186/1471-2164-15-337 (PMC4035067; doi:10.1186/1471-2164-15-337)
Supplement: Supplementary file 6 — Additional file 6: One hundred and fifteen DEGs were categorized as transcription factors. Each transcription factor contains known DNA-binding domains defined in the Pfam database. (XLSX 30 KB) [file 12864_2013_6035_MOESM6_ESM.xlsx]

## Sheet: Additional file 6
	Supplementary Table 6. 99 DEGs were categorized as transcription factors. Each transcription factor contains known DNA-binding domains defined by the Pfam database.
	Transcript name	ATG Arabidopsis	Description	P. trichocarpa InterProScan annotation	P. trichocarpa GO annotation	Normalized Illumina-Solexa reads number (FPKM)				log2 Ratio(PeuC/PeuC)	log2 Ratio(PprC/PprC)	Family
						PeuC	PeuS	PprC	PprS
	POPTR_0013s07610.1	AT4G17900	PLATZ transcription factor family protein	IPR006734; Protein of unknown function DUF597;		6.30387	18.5866	18.9393	55.6608	-	1.55528	PLATZ
	POPTR_0002s06620.1	AT2G33710	ethylene-responsive transcription factor ERF112	IPR001471; Pathogenesis-related transcriptional factor/ERF, DNA-binding;IPR016177; DNA-binding, integrase-type;	GO:0003677; DNA binding; Molecular Function;GO:0003700; sequence-specific DNA binding transcription factor activity; Molecular Function;GO:0006355; regulation of transcription, DNA-dependent; Biological Process;	2.08446	45.5477	20.0109	50.9795	4.44963	1.34914	AP2-ERF--ERF
	POPTR_0006s11840.1	AT2G36570	leucine-rich repeat protein kinase-like protein	IPR000719; Protein kinase, catalytic domain;IPR001611; Leucine-rich repeat;IPR011009; Protein kinase-like domain;IPR013210; Leucine-rich repeat-containing N-terminal, type 2;IPR017442; Serine/threonine-protein kinase-like domain;	GO:0004672; protein kinase activity; Molecular Function;GO:0005515; protein binding; Molecular Function;GO:0005524; ATP binding; Molecular Function;GO:0006468; protein phosphorylation; Biological Process;	39.9349	0.843339	17.3193	4.83251	-5.5654	-	S1Fa-like
	POPTR_0017s12210.1	AT5G61430	NAC domain containing protein 100	IPR003441; No apical meristem (NAM) protein;	GO:0003677; DNA binding; Molecular Function;GO:0045449; regulation of transcription; Biological Process;	13.9137	75.214	7.31419	45.1412	2.4345	2.62567	NAC
	POPTR_0006s14110.1	AT1G74930	ethylene-responsive transcription factor ERF018	IPR001471; Pathogenesis-related transcriptional factor/ERF, DNA-binding;IPR016177; DNA-binding, integrase-type;	GO:0003677; DNA binding; Molecular Function;GO:0003700; sequence-specific DNA binding transcription factor activity; Molecular Function;GO:0006355; regulation of transcription, DNA-dependent; Biological Process;	3.11885	3.24803	1.33526	19.0762	-	3.83658	AP2-ERF--ERF
	POPTR_0016s13600.1	AT2G38470	putative WRKY transcription factor 33	IPR003657; DNA-binding WRKY;	GO:0003700; sequence-specific DNA binding transcription factor activity; Molecular Function;GO:0043565; sequence-specific DNA binding; Molecular Function;GO:0045449; regulation of transcription; Biological Process;	10.6876	17.5884	3.07089	14.3687	-	2.22621	WRKY
	POPTR_0014s02700.1	AT1G46264	heat stress transcription factor B-4	IPR000232; Heat shock factor (HSF)-type, DNA-binding;	GO:0003700; sequence-specific DNA binding transcription factor activity; Molecular Function;GO:0005634; nucleus; Cellular Component;GO:0006355; regulation of transcription, DNA-dependent; Biological Process;GO:0043565; sequence-specific DNA binding; Molecular Function;	1.5268	0.001	4.10782	0.326085	-	-3.65505	HSF
	POPTR_0001s02240.1	AT5G16770	myb domain protein 9	IPR001005; SANT domain, DNA binding;IPR009057; Homeodomain-like;IPR014778; Myb, DNA-binding;IPR015495; Myb transcription factor;IPR017930; Transcription regulator HTH, Myb-type, DNA-binding;	GO:0003677; DNA binding; Molecular Function;GO:0005515; protein binding; Molecular Function;	26.2788	67.5804	9.41567	27.2331	-	1.53222	MYB
	POPTR_0010s15970.1	AT3G06490	myb domain protein 108	IPR001005; SANT domain, DNA binding;IPR009057; Homeodomain-like;IPR014778; Myb, DNA-binding;IPR015495; Myb transcription factor;IPR017930; Transcription regulator HTH, Myb-type, DNA-binding;	GO:0003677; DNA binding; Molecular Function;GO:0005515; protein binding; Molecular Function;	4.39523	19.3524	4.50675	45.3432	-	3.33073	MYB
	POPTR_0010s13480.1	AT1G68510	LOB domain-containing protein 42	IPR004883; Lateral organ boundaries, LOB;		1.62871	9.14203	2.588	10.855	-	2.06845	LBD
	POPTR_0007s10980.1	AT5G67030	zeaxanthin epoxidase (ZEP) (ABA1)	IPR000253; Forkhead-associated (FHA) domain;IPR002938; Monooxygenase, FAD-binding;IPR003042; Aromatic-ring hydroxylase-like;IPR008984; SMAD/FHA domain;	GO:0004497; monooxygenase activity; Molecular Function;GO:0005515; protein binding; Molecular Function;GO:0008152; metabolic process; Biological Process;GO:0016491; oxidoreductase activity; Molecular Function;GO:0055114; oxidation-reduction process; Biological Process;	3.58817	2.95627	1.635	7.2081	-	2.14033	FHA
	POPTR_0012s05200.1	AT1G68320	myb domain protein 62	IPR001005; SANT domain, DNA binding;IPR009057; Homeodomain-like;IPR014778; Myb, DNA-binding;IPR015495; Myb transcription factor;IPR017930; Transcription regulator HTH, Myb-type, DNA-binding;	GO:0003677; DNA binding; Molecular Function;GO:0005515; protein binding; Molecular Function;	10.5082	18.6292	32.2011	109.558	-	1.76652	MYB
	POPTR_0006s06550.1	AT4G28640	auxin-responsive protein IAA11	IPR003311; AUX/IAA protein;IPR011525; Aux/IAA-ARF-dimerisation;	GO:0005634; nucleus; Cellular Component;GO:0045449; regulation of transcription; Biological Process;GO:0046983; protein dimerization activity; Molecular Function;	0.187497	3.3697	0.207681	22.8462	-	6.78144	AUX-IAA
	POPTR_0010s24160.1	AT4G40070	RING-H2 finger protein ATL32	IPR001841; Zinc finger, RING-type;IPR018957; Zinc finger, C3HC4 RING-type;	GO:0005515; protein binding; Molecular Function;GO:0008270; zinc ion binding; Molecular Function;	4.73484	2.67409	18.2121	3.10815	-	-2.55077	PHD
	POPTR_0012s10290.1	AT5G13080	putative WRKY transcription factor 75	IPR003657; DNA-binding WRKY;	GO:0003700; sequence-specific DNA binding transcription factor activity; Molecular Function;GO:0043565; sequence-specific DNA binding; Molecular Function;GO:0045449; regulation of transcription; Biological Process;	27.6719	115.613	9.02501	42.0871	-	2.22138	WRKY
	POPTR_1659s00200.1	AT4G27410	NAC domain-containing protein 72	IPR003441; No apical meristem (NAM) protein;	GO:0003677; DNA binding; Molecular Function;GO:0045449; regulation of transcription; Biological Process;	5.17406	35.9796	1.97454	91.0637	2.79781	5.52729	NAC
	POPTR_0001s28290.1	AT5G12330	lateral root primordium protein-like protein	IPR006510; Zinc finger, Lateral Root Primordium type 1;IPR006511; Lateral Root Primordium type 1, C-terminal;IPR007818; Protein of unknown function DUF702;		87.6833	10.7019	46.08	43.1307	-3.03443	-	SRS
	POPTR_0014s10680.1	AT1G09540	myb proto-oncogene protein	IPR001005; SANT domain, DNA binding;IPR009057; Homeodomain-like;IPR014778; Myb, DNA-binding;IPR015495; Myb transcription factor;IPR017930; Transcription regulator HTH, Myb-type, DNA-binding;	GO:0003677; DNA binding; Molecular Function;GO:0005515; protein binding; Molecular Function;	14.4782	0.527524	6.31861	1.1548	-4.7785	-	MYB
	POPTR_0021s00280.1	AT1G62300	WRKY transcription factor 6	IPR003657; DNA-binding WRKY;	GO:0003700; sequence-specific DNA binding transcription factor activity; Molecular Function;GO:0043565; sequence-specific DNA binding; Molecular Function;GO:0045449; regulation of transcription; Biological Process;	7.54624	43.35	17.6626	35.9798	2.5222	-	WRKY
	POPTR_0006s11870.1	AT1G21200	sequence-specific DNA binding transcription factor			11.7736	78.3144	102.519	108.8	2.73373	-	Trihelix
	POPTR_0019s14460.1	AT2G38470	putative WRKY transcription factor 33	IPR003657; DNA-binding WRKY;	GO:0003700; sequence-specific DNA binding transcription factor activity; Molecular Function;GO:0043565; sequence-specific DNA binding; Molecular Function;GO:0045449; regulation of transcription; Biological Process;	7.44684	41.949	4.43159	19.6457	2.49394	2.14832	WRKY
	POPTR_0014s09860.1	AT2G46680	homeobox-leucine zipper protein ATHB-7	IPR000047; Helix-turn-helix motif, lambda-like repressor;IPR001356; Homeobox;IPR003106; Leucine zipper, homeobox-associated;IPR009057; Homeodomain-like;	GO:0003677; DNA binding; Molecular Function;GO:0003700; sequence-specific DNA binding transcription factor activity; Molecular Function;GO:0005515; protein binding; Molecular Function;GO:0005634; nucleus; Cellular Component;GO:0006355; regulation of transcription, DNA-dependent; Biological Process;GO:0043565; sequence-specific DNA binding; Molecular Function;	2.77272	30.7535	0.543012	98.4307	3.47138	7.50198	HB
	POPTR_0014s09190.1	AT4G23810	putative WRKY transcription factor 53	IPR003657; DNA-binding WRKY;	GO:0003700; sequence-specific DNA binding transcription factor activity; Molecular Function;GO:0043565; sequence-specific DNA binding; Molecular Function;GO:0045449; regulation of transcription; Biological Process;	19.2816	18.0062	1.49312	11.9046	-	2.99511	WRKY
	POPTR_0011s15640.1	AT1G32770	NAC domain-containing protein 12	IPR003441; No apical meristem (NAM) protein;	GO:0003677; DNA binding; Molecular Function;GO:0045449; regulation of transcription; Biological Process;	2.66827	0.034757	6.63927	0.720542	-	-3.20387	NAC
	POPTR_0005s20240.1	AT1G01720	NAC domain-containing protein 2	IPR003441; No apical meristem (NAM) protein;	GO:0003677; DNA binding; Molecular Function;GO:0045449; regulation of transcription; Biological Process;	44.4363	68.097	34.6441	86.6864	-	1.3232	NAC
	POPTR_0001s34520.1	AT4G18170	WRKY DNA-binding protein 28	IPR003657; DNA-binding WRKY;	GO:0003700; sequence-specific DNA binding transcription factor activity; Molecular Function;GO:0043565; sequence-specific DNA binding; Molecular Function;GO:0045449; regulation of transcription; Biological Process;	3.8897	19.9607	13.5011	44.7838	-	1.7299	WRKY
	POPTR_0002s03030.1	AT5G65360	histone H3	IPR000164; Histone H3;IPR007125; Histone core;IPR009072; Histone-fold;	GO:0000786; nucleosome; Cellular Component;GO:0003677; DNA binding; Molecular Function;GO:0006334; nucleosome assembly; Biological Process;	202.558	21.0312	169.671	66.9562	-3.26773	-	NF--YB
	POPTR_0001s30020.1	AT1G10200	transcription factor lim1	IPR001781; Zinc finger, LIM-type;	GO:0008270; zinc ion binding; Molecular Function;	18.7309	0.507447	8.96842	2.07011	-5.20602	-	WRKY
	POPTR_0369s00200.1	AT1G54690	gamma histone variant H2AX	IPR002119; Histone H2A;IPR007125; Histone core;IPR009072; Histone-fold;	GO:0000786; nucleosome; Cellular Component;GO:0003677; DNA binding; Molecular Function;GO:0005634; nucleus; Cellular Component;GO:0006334; nucleosome assembly; Biological Process;	70.6821	2.11926	49.3156	6.01045	-5.05971	-	NF--YC
	POPTR_0018s00700.1	AT5G21960	ethylene-responsive transcription factor ERF016	IPR001471; Pathogenesis-related transcriptional factor/ERF, DNA-binding;IPR016177; DNA-binding, integrase-type;	GO:0003677; DNA binding; Molecular Function;GO:0003700; sequence-specific DNA binding transcription factor activity; Molecular Function;GO:0006355; regulation of transcription, DNA-dependent; Biological Process;	3.57435	8.29773	1.48247	10.1043	-	2.7689	AP2-ERF--ERF
	POPTR_0007s14020.1	AT5G59970	histone H4	IPR001951; Histone H4;IPR007125; Histone core;IPR009072; Histone-fold;	GO:0000786; nucleosome; Cellular Component;GO:0003677; DNA binding; Molecular Function;GO:0005634; nucleus; Cellular Component;GO:0006334; nucleosome assembly; Biological Process;	179.599	16.2274	100.015	26.6212	-3.46828	-1.90957	NF--YC
	POPTR_0003s18090.1	AT2G23060	acyl-CoA N-acyltransferases-like protein	IPR000182; GCN5-related N-acetyltransferase (GNAT) domain;IPR016181; Acyl-CoA N-acyltransferase;	GO:0008080; N-acetyltransferase activity; Molecular Function;GO:0008152; metabolic process; Biological Process;	0	0	7.47776	0.12456	-	-5.90769	GNAT
	POPTR_0001s40770.1	AT3G15210	ethylene-responsive transcription factor 4	IPR001471; Pathogenesis-related transcriptional factor/ERF, DNA-binding;IPR016177; DNA-binding, integrase-type;	GO:0003677; DNA binding; Molecular Function;GO:0003700; sequence-specific DNA binding transcription factor activity; Molecular Function;GO:0006355; regulation of transcription, DNA-dependent; Biological Process;	50.0783	0.764033	12.1949	7.48998	-6.03441	-	AP2-ERF--ERF
	POPTR_0005s18970.1	AT2G23060	acyl-CoA N-acyltransferases-like protein	IPR016181; Acyl-CoA N-acyltransferase;		0	0	14.6575	3.32634	-	-2.13962	GNAT
	POPTR_0001s15400.1	AT5G47230	ethylene-responsive transcription factor 5	IPR001471; Pathogenesis-related transcriptional factor/ERF, DNA-binding;IPR016177; DNA-binding, integrase-type;	GO:0003677; DNA binding; Molecular Function;GO:0003700; sequence-specific DNA binding transcription factor activity; Molecular Function;GO:0006355; regulation of transcription, DNA-dependent; Biological Process;	70.6579	4.77499	9.88851	12.511	-3.88728	-	AP2-ERF--ERF
	POPTR_0014s02530.1	AT1G46768	ethylene-responsive transcription factor RAP2-1	IPR001471; Pathogenesis-related transcriptional factor/ERF, DNA-binding;IPR016177; DNA-binding, integrase-type;	GO:0003677; DNA binding; Molecular Function;GO:0003700; sequence-specific DNA binding transcription factor activity; Molecular Function;GO:0006355; regulation of transcription, DNA-dependent; Biological Process;	17.5282	25.7869	8.42922	31.8845	-	1.91938	AP2-ERF--ERF
	POPTR_0019s11090.1	AT1G22640	transcription factor MYB3	IPR001005; SANT domain, DNA binding;IPR009057; Homeodomain-like;IPR014778; Myb, DNA-binding;IPR015495; Myb transcription factor;IPR017930; Transcription regulator HTH, Myb-type, DNA-binding;	GO:0003677; DNA binding; Molecular Function;GO:0005515; protein binding; Molecular Function;	12.2328	19.6795	17.2368	57.9261	-	1.74872	MYB
	POPTR_0001s24250.1	AT2G37430	C2H2 and C2HC zinc finger domain-containing protein	IPR007087; Zinc finger, C2H2-type;IPR015880; Zinc finger, C2H2-like;	GO:0005622; intracellular; Cellular Component;GO:0008270; zinc ion binding; Molecular Function;	119.35	8.61267	5.60386	10.0831	-3.7926	-	C2H2
	POPTR_0013s07290.1	AT1G64860	sigma factor A	IPR000943; RNA polymerase sigma-70 factor;IPR007624; RNA polymerase sigma-70 region 3;IPR007627; RNA polymerase sigma-70 region 2;IPR007630; RNA polymerase sigma-70 region 4;IPR013324; RNA polymerase sigma factor, region 3/4;IPR013325; RNA polymerase sigma factor, region 2;IPR014284; RNA polymerase sigma-70;	GO:0003677; DNA binding; Molecular Function;GO:0003700; sequence-specific DNA binding transcription factor activity; Molecular Function;GO:0006352; transcription initiation, DNA-dependent; Biological Process;GO:0006355; regulation of transcription, DNA-dependent; Biological Process;GO:0016987; sigma factor activity; Molecular Function;	1.30122	15.9744	16.4596	11.1742	3.61783	-	Sigma70-like
	POPTR_0005s23640.1	AT3G22830	heat stress transcription factor A-6b	IPR000232; Heat shock factor (HSF)-type, DNA-binding;	GO:0003700; sequence-specific DNA binding transcription factor activity; Molecular Function;GO:0005634; nucleus; Cellular Component;GO:0006355; regulation of transcription, DNA-dependent; Biological Process;GO:0043565; sequence-specific DNA binding; Molecular Function;	1.80281	6.30477	14.4613	1.96845	-	-2.87707	HSF
	POPTR_0002s12640.1	AT1G46264	heat stress transcription factor B-4	IPR000232; Heat shock factor (HSF)-type, DNA-binding;	GO:0003700; sequence-specific DNA binding transcription factor activity; Molecular Function;GO:0005634; nucleus; Cellular Component;GO:0006355; regulation of transcription, DNA-dependent; Biological Process;GO:0043565; sequence-specific DNA binding; Molecular Function;	19.9373	1.01947	28.7001	11.9991	-4.28958	-	HSF
	POPTR_0006s14100.1	AT1G19210	ethylene-responsive transcription factor ERF017	IPR001471; Pathogenesis-related transcriptional factor/ERF, DNA-binding;IPR016177; DNA-binding, integrase-type;	GO:0003677; DNA binding; Molecular Function;GO:0003700; sequence-specific DNA binding transcription factor activity; Molecular Function;GO:0006355; regulation of transcription, DNA-dependent; Biological Process;	15.8581	0.122453	0	0	-7.01685	-	AP2-ERF--ERF
	POPTR_0005s25530.1	AT5G65360	histone H3	IPR000164; Histone H3;IPR007125; Histone core;IPR009072; Histone-fold;	GO:0000786; nucleosome; Cellular Component;GO:0003677; DNA binding; Molecular Function;GO:0006334; nucleosome assembly; Biological Process;	149.369	5.04228	60.283	8.4285	-4.88866	-2.8384	NF--YB
	POPTR_0008s06450.1	AT5G05790	duplicated SANT DNA-binding domain-containing protein	IPR001005; SANT domain, DNA binding;IPR006447; Myb-like DNA-binding domain, SHAQKYF class;IPR009057; Homeodomain-like;IPR014778; Myb, DNA-binding;IPR017884; SANT, eukarya;IPR017930; Transcription regulator HTH, Myb-type, DNA-binding;	GO:0003677; DNA binding; Molecular Function;GO:0005515; protein binding; Molecular Function;	7.98023	1.37911	42.2463	1.89527	-	-4.47835	MYB
	POPTR_0006s04770.1	AT2G41690	heat stress transcription factor B-3	IPR000232; Heat shock factor (HSF)-type, DNA-binding;	GO:0003700; sequence-specific DNA binding transcription factor activity; Molecular Function;GO:0005634; nucleus; Cellular Component;GO:0006355; regulation of transcription, DNA-dependent; Biological Process;GO:0043565; sequence-specific DNA binding; Molecular Function;	34.223	124.486	85.8389	214.517	-	1.32139	HSF
	POPTR_0001s10410.1	AT4G11080	HMG (high mobility group) box protein	IPR000910; High mobility group, HMG1/HMG2;IPR009071; High mobility group, superfamily;	GO:0003677; DNA binding; Molecular Function;GO:0005515; protein binding; Molecular Function;	31.2605	0.929672	21.0428	4.59473	-5.07148	-2.19528	HMG
	POPTR_0001s02710.1	AT4G17980	NAC domain containing protein 71	IPR003441; No apical meristem (NAM) protein;	GO:0003677; DNA binding; Molecular Function;GO:0045449; regulation of transcription; Biological Process;	110.732	13.2014	10.4409	17.3752	-3.06831	-	NAC
	POPTR_0001s18680.1	AT4G29080	auxin-responsive protein IAA27	IPR003311; AUX/IAA protein;IPR011525; Aux/IAA-ARF-dimerisation;	GO:0005634; nucleus; Cellular Component;GO:0045449; regulation of transcription; Biological Process;GO:0046983; protein dimerization activity; Molecular Function;	38.4561	2.78125	101.37	64.8432	-3.78941	-	AUX-IAA
	POPTR_0001s15550.1	AT2G44940	ethylene-responsive transcription factor ERF034	IPR001471; Pathogenesis-related transcriptional factor/ERF, DNA-binding;IPR016177; DNA-binding, integrase-type;	GO:0003677; DNA binding; Molecular Function;GO:0003700; sequence-specific DNA binding transcription factor activity; Molecular Function;GO:0006355; regulation of transcription, DNA-dependent; Biological Process;	8.79604	1.82032	23.5062	3.96062	-	-2.56924	AP2-ERF--ERF
	POPTR_0001s15390.1	AT4G17500	ethylene-responsive transcription factor 1A	IPR001471; Pathogenesis-related transcriptional factor/ERF, DNA-binding;IPR016177; DNA-binding, integrase-type;	GO:0003677; DNA binding; Molecular Function;GO:0003700; sequence-specific DNA binding transcription factor activity; Molecular Function;GO:0006355; regulation of transcription, DNA-dependent; Biological Process;	1.13866	23.2865	3.8768	11.6458	4.35409	-	AP2-ERF--ERF
	POPTR_0001s09900.1	AT4G01250	WRKY transcription factor 22	IPR003657; DNA-binding WRKY;	GO:0003700; sequence-specific DNA binding transcription factor activity; Molecular Function;GO:0043565; sequence-specific DNA binding; Molecular Function;GO:0045449; regulation of transcription; Biological Process;	0.169016	8.41845	3.47421	4.31818	5.63832	-	WRKY
	POPTR_0001s05470.1	AT5G65360	histone H3	IPR000164; Histone H3;IPR007125; Histone core;IPR009072; Histone-fold;	GO:0000786; nucleosome; Cellular Component;GO:0003677; DNA binding; Molecular Function;GO:0006334; nucleosome assembly; Biological Process;	34.2424	2.64318	20.942	3.78617	-	-2.46759	NF--YB
	POPTR_0016s05680.1	AT2G41690	heat stress transcription factor B-3	IPR000232; Heat shock factor (HSF)-type, DNA-binding;	GO:0003700; sequence-specific DNA binding transcription factor activity; Molecular Function;GO:0005634; nucleus; Cellular Component;GO:0006355; regulation of transcription, DNA-dependent; Biological Process;GO:0043565; sequence-specific DNA binding; Molecular Function;	25.1436	102.631	25.8916	71.4352	-	1.46415	HSF
	POPTR_0010s21650.1	AT2G28710	C2H2-type zinc finger-containing protein	IPR007087; Zinc finger, C2H2-type;IPR015880; Zinc finger, C2H2-like;	GO:0005622; intracellular; Cellular Component;GO:0008270; zinc ion binding; Molecular Function;	10.1493	53.0783	5.97792	30.0123	-	2.32784	C2H2
	POPTR_0012s01610.1	AT5G61430	NAC domain containing protein 100	IPR003441; No apical meristem (NAM) protein;	GO:0003677; DNA binding; Molecular Function;GO:0045449; regulation of transcription; Biological Process;	21.796	25.1768	5.33559	19.4744	-	1.86786	NAC
	POPTR_0007s14690.1	AT4G37750	AP2-like ethylene-responsive transcription factor ANT	IPR001471; Pathogenesis-related transcriptional factor/ERF, DNA-binding;IPR016177; DNA-binding, integrase-type;	GO:0003677; DNA binding; Molecular Function;GO:0003700; sequence-specific DNA binding transcription factor activity; Molecular Function;GO:0006355; regulation of transcription, DNA-dependent; Biological Process;	11.6858	0.300527	40.5949	4.25965	-5.28112	-3.25249	AP2-ERF--AP2
	POPTR_0015s03770.1	AT1G25340	myb domain protein 116	IPR001005; SANT domain, DNA binding;IPR009057; Homeodomain-like;IPR014778; Myb, DNA-binding;IPR015495; Myb transcription factor;IPR017930; Transcription regulator HTH, Myb-type, DNA-binding;	GO:0003677; DNA binding; Molecular Function;GO:0005515; protein binding; Molecular Function;	27.8946	77.3058	4.13102	28.5814	-	2.79051	MYB
	POPTR_0018s12790.1	AT1G04550	auxin-responsive protein IAA12	IPR003311; AUX/IAA protein;IPR011525; Aux/IAA-ARF-dimerisation;	GO:0005634; nucleus; Cellular Component;GO:0045449; regulation of transcription; Biological Process;GO:0046983; protein dimerization activity; Molecular Function;	1.61509	9.89887	1.73564	25.0195	-	3.84952	AUX-IAA
	POPTR_0016s04830.1	AT5G06800	myb-like HTH transcriptional regulator family protein	IPR006447; Myb-like DNA-binding domain, SHAQKYF class;IPR009057; Homeodomain-like;IPR014778; Myb, DNA-binding;IPR017930; Transcription regulator HTH, Myb-type, DNA-binding;	GO:0005515; protein binding; Molecular Function;	43.7702	175.298	51.9334	58.3669	2.00179	-	GARP--G2-like
	POPTR_0001s13240.1	AT5G13220	protein TIFY 9	IPR010399; Tify;IPR018467; CO/COL/TOC1, conserved site;	GO:0005515; protein binding; Molecular Function;	0.672227	1.99454	7.05035	97.761	-	3.79349	Tify
	POPTR_0001s41460.1	AT4G27410	NAC domain-containing protein 72	IPR003441; No apical meristem (NAM) protein;	GO:0003677; DNA binding; Molecular Function;GO:0045449; regulation of transcription; Biological Process;	13.2406	108.947	4.08833	245.567	3.04058	5.90846	NAC
	POPTR_0018s02280.1	AT5G25190	ethylene-responsive transcription factor ERF003	IPR001471; Pathogenesis-related transcriptional factor/ERF, DNA-binding;IPR016177; DNA-binding, integrase-type;	GO:0003677; DNA binding; Molecular Function;GO:0003700; sequence-specific DNA binding transcription factor activity; Molecular Function;GO:0006355; regulation of transcription, DNA-dependent; Biological Process;	59.0948	3.65779	24.0771	7.69645	-4.01399	-	AP2-ERF--ERF
	POPTR_0010s09730.1	AT1G05420	ovate family protein 12	IPR006458; Domain of unknown function DUF623;		31.2377	150.199	72.9314	135.016	2.26552	-	OFP
	POPTR_0012s03080.1	AT2G46680	homeobox-leucine zipper protein ATHB-7	IPR000047; Helix-turn-helix motif, lambda-like repressor;IPR001356; Homeobox;IPR003106; Leucine zipper, homeobox-associated;IPR009057; Homeodomain-like;	GO:0003677; DNA binding; Molecular Function;GO:0003700; sequence-specific DNA binding transcription factor activity; Molecular Function;GO:0005515; protein binding; Molecular Function;GO:0005634; nucleus; Cellular Component;GO:0006355; regulation of transcription, DNA-dependent; Biological Process;GO:0043565; sequence-specific DNA binding; Molecular Function;	84.6818	140.04	6.35276	91.3233	-	3.84553	HB
	POPTR_0019s11540.1	AT2G04890	scarecrow-like protein 21	IPR005202; Transcription factor GRAS;		1.8785	18.134	0.293203	1.32468	3.27105	-	GRAS
	POPTR_0003s19470.1	AT3G54390	sequence-specific DNA binding transcription factor			19.0556	0.728282	23.4177	6.14694	-4.70957	-	Trihelix
	POPTR_0012s06430.1	AT4G37650	protein SHORT-ROOT	IPR005202; Transcription factor GRAS;		34.3496	1.26307	24.2162	5.48885	-4.76529	-2.14139	GRAS
	POPTR_0009s09250.1	AT1G27730	zinc finger protein STZ/ZAT10	IPR007087; Zinc finger, C2H2-type;IPR015880; Zinc finger, C2H2-like;	GO:0005622; intracellular; Cellular Component;GO:0008270; zinc ion binding; Molecular Function;	91.8757	49.3448	6.72551	75.3525	-	3.48594	C2H2
	POPTR_0014s09260.1	AT5G65360	histone H3	IPR000164; Histone H3;IPR007125; Histone core;IPR009072; Histone-fold;	GO:0000786; nucleosome; Cellular Component;GO:0003677; DNA binding; Molecular Function;GO:0006334; nucleosome assembly; Biological Process;	28.9165	1.53433	20.0615	2.86503	-	-2.80781	NF--YB
	POPTR_0008s03060.1	AT3G45980	histone H2B	IPR000558; Histone H2B;IPR007125; Histone core;IPR009072; Histone-fold;	GO:0000786; nucleosome; Cellular Component;GO:0003677; DNA binding; Molecular Function;GO:0005634; nucleus; Cellular Component;GO:0006334; nucleosome assembly; Biological Process;	53.5507	2.06088	32.0573	10.7842	-4.69957	-	NF--YC
	POPTR_0010s14010.1	AT1G68810	transcription factor bHLH30	IPR001092; Helix-loop-helix DNA-binding domain;IPR011598; Helix-loop-helix DNA-binding;	GO:0005634; nucleus; Cellular Component;GO:0030528; transcription regulator activity; Molecular Function;GO:0045449; regulation of transcription; Biological Process;	10.9642	0.342726	6.34589	1.62465	-4.9996	-	bHLH
	POPTR_0001s22630.1	AT3G44350	putative NAC domain-containing protein 61	IPR003441; No apical meristem (NAM) protein;	GO:0003677; DNA binding; Molecular Function;GO:0045449; regulation of transcription; Biological Process;	15.6906	0.193695	0	0	-6.33997	-	NAC
	POPTR_0001s06580.1	AT3G54390	sequence-specific DNA binding transcription factor			19.9973	1.14635	23.4079	4.96411	-4.12469	-2.23739	Trihelix
	POPTR_1833s00200.1	AT2G37430	C2H2 and C2HC zinc finger domain-containing protein	IPR007087; Zinc finger, C2H2-type;IPR015880; Zinc finger, C2H2-like;	GO:0005622; intracellular; Cellular Component;GO:0008270; zinc ion binding; Molecular Function;	133.241	9.497	10.6362	12.6431	-3.81043	-	C2H2
	POPTR_0018s10510.1	AT5G57660	zinc finger protein CONSTANS-LIKE 5	IPR000315; Zinc finger, B-box;IPR010402; CCT domain;	GO:0005515; protein binding; Molecular Function;GO:0005622; intracellular; Cellular Component;GO:0008270; zinc ion binding; Molecular Function;	20.9618	13.4714	46.0484	117.433	-	1.35062	DBB
	POPTR_0002s04020.1	AT3G23240	ethylene-responsive transcription factor 1B	IPR001471; Pathogenesis-related transcriptional factor/ERF, DNA-binding;IPR016177; DNA-binding, integrase-type;	GO:0003677; DNA binding; Molecular Function;GO:0003700; sequence-specific DNA binding transcription factor activity; Molecular Function;GO:0006355; regulation of transcription, DNA-dependent; Biological Process;	1.44145	28.2904	3.29311	14.9102	4.29472	2.17877	AP2-ERF--ERF
	POPTR_0001s38120.1	AT2G34710	homeobox-leucine zipper protein ATHB-14	IPR001356; Homeobox;IPR002913; Lipid-binding START;IPR004827; Basic-leucine zipper (bZIP) transcription factor;IPR009057; Homeodomain-like;IPR013978; MEKHLA;	GO:0003700; sequence-specific DNA binding transcription factor activity; Molecular Function;GO:0005515; protein binding; Molecular Function;GO:0006355; regulation of transcription, DNA-dependent; Biological Process;GO:0043565; sequence-specific DNA binding; Molecular Function;	71.2109	8.16248	44.3167	27.9279	-3.12502	-	bZIP
	POPTR_0001s17770.1	AT3G04730	auxin-responsive protein IAA16	IPR003311; AUX/IAA protein;IPR011525; Aux/IAA-ARF-dimerisation;	GO:0005634; nucleus; Cellular Component;GO:0045449; regulation of transcription; Biological Process;GO:0046983; protein dimerization activity; Molecular Function;	33.7997	157.817	25.7304	124.872	2.22317	2.2789	AUX-IAA
	POPTR_0011s12400.1	AT4G27410	NAC domain-containing protein 72	IPR003441; No apical meristem (NAM) protein;	GO:0003677; DNA binding; Molecular Function;GO:0045449; regulation of transcription; Biological Process;	35.2577	46.5195	25.5067	90.8033	-	1.83187	NAC
	POPTR_0001s35280.1	AT3G27650	LOB domain-containing protein 25	IPR004883; Lateral organ boundaries, LOB;		3.60532	0.096129	16.5131	1.78174	-	-3.21225	LBD
	POPTR_0018s01530.1	AT5G11260	transcription factor HY5	IPR004827; Basic-leucine zipper (bZIP) transcription factor;IPR011616; bZIP transcription factor, bZIP-1;	GO:0003700; sequence-specific DNA binding transcription factor activity; Molecular Function;GO:0006355; regulation of transcription, DNA-dependent; Biological Process;GO:0043565; sequence-specific DNA binding; Molecular Function;GO:0046983; protein dimerization activity; Molecular Function;	0	0	12.605	1.18653	-	-3.40918	bZIP
	POPTR_0006s27710.1	AT5G25190	ethylene-responsive transcription factor ERF003	IPR001471; Pathogenesis-related transcriptional factor/ERF, DNA-binding;IPR016177; DNA-binding, integrase-type;	GO:0003677; DNA binding; Molecular Function;GO:0003700; sequence-specific DNA binding transcription factor activity; Molecular Function;GO:0006355; regulation of transcription, DNA-dependent; Biological Process;	25.1001	0.491985	18.4257	3.3152	-5.67293	-	AP2-ERF--ERF
	POPTR_0009s04730.1	AT5G58900	Homeodomain-like transcriptional regulator	IPR001005; SANT domain, DNA binding;IPR006447; Myb-like DNA-binding domain, SHAQKYF class;IPR009057; Homeodomain-like;IPR014778; Myb, DNA-binding;IPR017884; SANT, eukarya;IPR017930; Transcription regulator HTH, Myb-type, DNA-binding;	GO:0003677; DNA binding; Molecular Function;GO:0005515; protein binding; Molecular Function;	7.67184	0.570337	20.5683	3.27065	-	-2.65277	MYB
	POPTR_0002s12550.1	AT1G46768	ethylene-responsive transcription factor RAP2-1	IPR001471; Pathogenesis-related transcriptional factor/ERF, DNA-binding;IPR016177; DNA-binding, integrase-type;	GO:0003677; DNA binding; Molecular Function;GO:0003700; sequence-specific DNA binding transcription factor activity; Molecular Function;GO:0006355; regulation of transcription, DNA-dependent; Biological Process;	19.1943	79.8789	16.8426	59.4212	-	1.81886	AP2-ERF--ERF
	POPTR_0016s05100.1	AT2G42280	transcription factor bHLH130	IPR001092; Helix-loop-helix DNA-binding domain;IPR011598; Helix-loop-helix DNA-binding;	GO:0005634; nucleus; Cellular Component;GO:0030528; transcription regulator activity; Molecular Function;GO:0045449; regulation of transcription; Biological Process;	5.0152	30.3821	11.4423	12.7734	2.59884	-	bHLH
	POPTR_0008s16610.1	AT3G23240	ethylene-responsive transcription factor 1B	IPR001471; Pathogenesis-related transcriptional factor/ERF, DNA-binding;IPR016177; DNA-binding, integrase-type;	GO:0003677; DNA binding; Molecular Function;GO:0003700; sequence-specific DNA binding transcription factor activity; Molecular Function;GO:0006355; regulation of transcription, DNA-dependent; Biological Process;	0.216612	8.41636	0.779285	8.01236	-	3.36201	AP2-ERF--ERF
	POPTR_0002s08610.1	AT1G21910	ethylene-responsive transcription factor ERF012	IPR001471; Pathogenesis-related transcriptional factor/ERF, DNA-binding;IPR016177; DNA-binding, integrase-type;	GO:0003677; DNA binding; Molecular Function;GO:0003700; sequence-specific DNA binding transcription factor activity; Molecular Function;GO:0006355; regulation of transcription, DNA-dependent; Biological Process;	128.338	3.71741	6.73979	0.854595	-5.10951	-	AP2-ERF--ERF
	POPTR_0002s11550.1	AT4G37750	AP2-like ethylene-responsive transcription factor ANT	IPR001471; Pathogenesis-related transcriptional factor/ERF, DNA-binding;IPR016177; DNA-binding, integrase-type;	GO:0003677; DNA binding; Molecular Function;GO:0003700; sequence-specific DNA binding transcription factor activity; Molecular Function;GO:0006355; regulation of transcription, DNA-dependent; Biological Process;	49.5101	3.83527	99.318	35.1094	-3.69032	-	AP2-ERF--AP2
	POPTR_0008s10080.1	AT3G06490	myb domain protein 108	IPR001005; SANT domain, DNA binding;IPR009057; Homeodomain-like;IPR014778; Myb, DNA-binding;IPR015495; Myb transcription factor;IPR017930; Transcription regulator HTH, Myb-type, DNA-binding;	GO:0003677; DNA binding; Molecular Function;GO:0005515; protein binding; Molecular Function;	13.1788	203.785	6.37071	89.4663	3.95075	3.81182	MYB
	POPTR_0018s08320.1	AT1G19210	ethylene-responsive transcription factor ERF017	IPR001471; Pathogenesis-related transcriptional factor/ERF, DNA-binding;IPR016177; DNA-binding, integrase-type;	GO:0003677; DNA binding; Molecular Function;GO:0003700; sequence-specific DNA binding transcription factor activity; Molecular Function;GO:0006355; regulation of transcription, DNA-dependent; Biological Process;	44.2076	0.001	0.001	1.02329	-15.432	-	AP2-ERF--ERF
	POPTR_0001s28840.1	AT2G30130	LOB domain-containing protein 12	IPR004883; Lateral organ boundaries, LOB;		25.6278	0.001	18.9082	0.199825	-	-6.56413	LBD
	POPTR_0005s24320.1	AT2G42430	LOB domain-containing protein 16	IPR004883; Lateral organ boundaries, LOB;		0.61386	3.31218	0.094127	4.05684	-	5.4296	LBD
	POPTR_0001s45250.1	AT2G46770	NAC domain-containing protein 43	IPR003441; No apical meristem (NAM) protein;	GO:0003677; DNA binding; Molecular Function;GO:0045449; regulation of transcription; Biological Process;	8.39596	0.068871	1.33929	0.146376	-6.92965	-	NAC
	POPTR_0005s21690.1	AT2G33710	ethylene-responsive transcription factor ERF112	IPR001471; Pathogenesis-related transcriptional factor/ERF, DNA-binding;IPR016177; DNA-binding, integrase-type;	GO:0003677; DNA binding; Molecular Function;GO:0003700; sequence-specific DNA binding transcription factor activity; Molecular Function;GO:0006355; regulation of transcription, DNA-dependent; Biological Process;	0.927272	27.4875	1.17681	23.4949	4.88964	4.31939	AP2-ERF--ERF
	POPTR_0002s18190.2	AT1G01060	protein late elongated hypocotyl	IPR001005; SANT domain, DNA binding;IPR006447; Myb-like DNA-binding domain, SHAQKYF class;IPR009057; Homeodomain-like;IPR014778; Myb, DNA-binding;IPR017930; Transcription regulator HTH, Myb-type, DNA-binding;	GO:0003677; DNA binding; Molecular Function;GO:0005515; protein binding; Molecular Function;	9.04341	15.2254	6.66298	18.9682	-	1.50934	MYB_like
	POPTR_0018s09060.1	AT4G29100	transcription factor bHLH68	IPR011598; Helix-loop-helix DNA-binding;	GO:0005634; nucleus; Cellular Component;GO:0030528; transcription regulator activity; Molecular Function;GO:0045449; regulation of transcription; Biological Process;	106.002	12.2907	68.8472	40.3851	-3.10846	-	bHLH
	POPTR_0005s15670.1	AT3G02550	LOB domain-containing protein 41	IPR004883; Lateral organ boundaries, LOB;		14.4676	133.908	154.223	178.485	3.21034	-	LBD
	POPTR_0014s02540.1	AT1G46480	WUSCHEL-related homeobox 4	IPR001356; Homeobox;IPR009057; Homeodomain-like;	GO:0003700; sequence-specific DNA binding transcription factor activity; Molecular Function;GO:0005515; protein binding; Molecular Function;GO:0006355; regulation of transcription, DNA-dependent; Biological Process;GO:0043565; sequence-specific DNA binding; Molecular Function;	25.8315	0.426178	28.4859	8.19755	-5.92153	-	HB
	POPTR_0015s11130.1	AT5G13080	putative WRKY transcription factor 75	IPR003657; DNA-binding WRKY;	GO:0003700; sequence-specific DNA binding transcription factor activity; Molecular Function;GO:0043565; sequence-specific DNA binding; Molecular Function;GO:0045449; regulation of transcription; Biological Process;	24.3829	143.601	30.5583	286.377	2.55813	3.22828	WRKY
	POPTR_0014s15320.1	AT1G62300	WRKY transcription factor 6	IPR003657; DNA-binding WRKY;	GO:0003700; sequence-specific DNA binding transcription factor activity; Molecular Function;GO:0043565; sequence-specific DNA binding; Molecular Function;GO:0045449; regulation of transcription; Biological Process;	77.5892	172.737	26.3573	85.2894	-	1.69416	WRKY
	POPTR_0009s09890.1	AT4G37260	myb domain protein 73	IPR001005; SANT domain, DNA binding;IPR009057; Homeodomain-like;IPR014778; Myb, DNA-binding;IPR015495; Myb transcription factor;IPR017930; Transcription regulator HTH, Myb-type, DNA-binding;	GO:0003677; DNA binding; Molecular Function;GO:0005515; protein binding; Molecular Function;	0.481876	1.93545	0.316205	4.77972	-	3.91799	MYB
	POPTR_0008s08850.1	AT1G69490	NAC domain-containing protein 29	IPR003441; No apical meristem (NAM) protein;	GO:0003677; DNA binding; Molecular Function;GO:0045449; regulation of transcription; Biological Process;	73.7573	98.2509	57.4013	254.065	-	2.14604	NAC
	POPTR_0014s10730.1	AT3G62100	auxin-responsive protein IAA30	IPR003311; AUX/IAA protein;IPR011525; Aux/IAA-ARF-dimerisation;	GO:0005634; nucleus; Cellular Component;GO:0045449; regulation of transcription; Biological Process;GO:0046983; protein dimerization activity; Molecular Function;	0	0	0.267553	5.86513	-	4.45427	AUX-IAA
	POPTR_0004s02060.1	AT1G01380	proto-oncogene protein	IPR001005; SANT domain, DNA binding;IPR009057; Homeodomain-like;IPR014778; Myb, DNA-binding;IPR015495; Myb transcription factor;IPR017930; Transcription regulator HTH, Myb-type, DNA-binding;	GO:0003677; DNA binding; Molecular Function;GO:0005515; protein binding; Molecular Function;	28.5395	28.1419	13.3066	46.3247	-	1.79964	MYB_like
	POPTR_0003s08830.1	AT4G17980	NAC domain containing protein 71	IPR003441; No apical meristem (NAM) protein;	GO:0003677; DNA binding; Molecular Function;GO:0045449; regulation of transcription; Biological Process;	82.1267	5.53579	41.5078	21.1997	-3.89099	-	NAC
	POPTR_0005s09930.1	AT1G79180	myb domain protein 63	IPR001005; SANT domain, DNA binding;IPR009057; Homeodomain-like;IPR014778; Myb, DNA-binding;IPR015495; Myb transcription factor;IPR017930; Transcription regulator HTH, Myb-type, DNA-binding;	GO:0003677; DNA binding; Molecular Function;GO:0005515; protein binding; Molecular Function;	9.69049	57.0735	12.7956	23.7922	2.55818	-	MYB
	POPTR_0001s24880.1	AT2G37650	scarecrow-like protein 9	IPR005202; Transcription factor GRAS;		13.2972	34.8808	7.02276	27.6055	-	1.97484	GRAS
	POPTR_0003s13840.1	AT4G11070	putative WRKY transcription factor 41	IPR003657; DNA-binding WRKY;	GO:0003700; sequence-specific DNA binding transcription factor activity; Molecular Function;GO:0043565; sequence-specific DNA binding; Molecular Function;GO:0045449; regulation of transcription; Biological Process;	38.5285	16.314	3.52917	14.1944	-	2.00792	WRKY
	POPTR_0018s09200.1	AT4G28890	E3 ubiquitin-protein ligase ATL42	IPR001841; Zinc finger, RING-type;IPR018957; Zinc finger, C3HC4 RING-type;	GO:0005515; protein binding; Molecular Function;GO:0008270; zinc ion binding; Molecular Function;	1.44284	23.6867	1.73562	2.2784	4.03709	-	PHD
	POPTR_0001s03290.1	AT1G16070	Tubby-like protein 8	IPR000007; Tubby, C-terminal;		7.15753	0.065631	4.32059	1.13275	-6.76894	-	TUB
	POPTR_0010s09570.1	AT2G32030	GCN5-related N-acetyltransferase-like protein	IPR000182; GCN5-related N-acetyltransferase (GNAT) domain;IPR016181; Acyl-CoA N-acyltransferase;	GO:0008080; N-acetyltransferase activity; Molecular Function;GO:0008152; metabolic process; Biological Process;	51.5561	39.8072	13.2134	50.212	-	1.92603	GNAT
	POPTR_0002s02000.1	AT4G35900	protein FD	IPR011616; bZIP transcription factor, bZIP-1;	GO:0003700; sequence-specific DNA binding transcription factor activity; Molecular Function;GO:0006355; regulation of transcription, DNA-dependent; Biological Process;GO:0043565; sequence-specific DNA binding; Molecular Function;GO:0046983; protein dimerization activity; Molecular Function;	28.4092	7.63361	101.213	27.3569	-	-1.88742	bZIP
	POPTR_0015s02310.1	AT5G53200	transcription factor TRY	IPR001005; SANT domain, DNA binding;IPR009057; Homeodomain-like;IPR014778; Myb, DNA-binding;IPR015495; Myb transcription factor;	GO:0003677; DNA binding; Molecular Function;GO:0005515; protein binding; Molecular Function;	3.81873	40.4309	16.5848	43.6258	3.40429	-	MYB_like
	POPTR_0002s04210.1	AT2G42430	LOB domain-containing protein 16	IPR004883; Lateral organ boundaries, LOB;		2.86301	16.5429	2.52484	13.0519	-	2.36999	LBD
	POPTR_0011s06010.1	AT3G23240	ethylene-responsive transcription factor 1B	IPR001471; Pathogenesis-related transcriptional factor/ERF, DNA-binding;IPR016177; DNA-binding, integrase-type;	GO:0003677; DNA binding; Molecular Function;GO:0003700; sequence-specific DNA binding transcription factor activity; Molecular Function;GO:0006355; regulation of transcription, DNA-dependent; Biological Process;	17.4929	34.2146	5.90889	21.1839	-	1.84201	AP2-ERF--ERF
