# Supplementary material for: Transcriptome differences between two sister desert poplar species under salt stress
Source: BMC Genomics. 2014 May 4;15(1):337. doi: 10.1186/1471-2164-15-337 (PMC4035067; doi:10.1186/1471-2164-15-337)
Supplement: Supplementary file 7 — Additional file 7: GO enrichment analyses for the 346 and 243 loci showing AS events solely in either P. euphratica or P. pruinosa in response to salt stress. (XLSX 14 KB) [file 12864_2013_6035_MOESM7_ESM.xlsx]

## Sheet: Additional file 7
	Supplementary Table 7. GO enrichment analyses for the 346 and 243 loci show AS events exclusively in P. euphratica and P. pruinosa in response to salt stress.
	I. 346 loci show AS events only in P. euphratica
	GO_acc	term_type	Term	queryitem	querytotal	bgitem	bgtotal	pvalue	FDR
	GO:0019538	P	protein metabolic process	57	346	3097	40688	4.9e-07	4.1e-05
	GO:0043412	P	macromolecule modification	41	346	1943	40688	5.8e-07	4.8e-05
	GO:0008152	P	metabolic process	123	346	8514	40688	7.6e-07	6.3e-05
	GO:0006464	P	protein modification process	40	346	1909	40688	9.2e-07	7.6e-05
	GO:0043687	P	post-translational protein modification	38	346	1806	40688	1.5e-06	0.00012
	GO:0006796	P	phosphate metabolic process	37	346	1737	40688	1.5e-06	0.00013
	GO:0006793	P	phosphorus metabolic process	37	346	1737	40688	1.5e-06	0.00013
	GO:0044238	P	primary metabolic process	99	346	6639	40688	1.7e-06	0.00014
	GO:0032501	P	multicellular organismal process	10	346	170	40688	2.7e-06	0.00023
	GO:0044267	P	cellular protein metabolic process	49	346	2708	40688	3.9e-06	0.00033
	GO:0006468	P	protein amino acid phosphorylation	33	346	1607	40688	1e-05	0.00086
	GO:0043170	P	macromolecule metabolic process	79	346	5283	40688	1.2e-05	0.00096
	GO:0016310	P	phosphorylation	34	346	1701	40688	1.3e-05	0.0011
	GO:0044237	P	cellular metabolic process	85	346	5874	40688	1.8e-05	0.0015
	GO:0000003	P	reproduction	8	346	144	40688	4e-05	0.0033
	GO:0009875	P	pollen-pistil interaction	8	346	144	40688	4e-05	0.0033
	GO:0008037	P	cell recognition	8	346	144	40688	4e-05	0.0033
	GO:0022414	P	reproductive process	8	346	144	40688	4e-05	0.0033
	GO:0009856	P	pollination	8	346	144	40688	4e-05	0.0033
	GO:0048544	P	recognition of pollen	8	346	144	40688	4e-05	0.0033
	GO:0051704	P	multi-organism process	8	346	155	40688	6.7e-05	0.0056
	GO:0009987	P	cellular process	100	346	7543	40688	9.9e-05	0.0082
	GO:0044260	P	cellular macromolecule metabolic process	68	346	4833	40688	0.00019	0.016
	GO:0007154	P	cell communication	8	346	214	40688	0.00059	0.049
	GO:0003824	F	catalytic activity	131	346	8320	40688	6.1e-09	3.2e-07
	GO:0000166	F	nucleotide binding	67	346	3678	40688	9.5e-08	5e-06
	GO:0017076	F	purine nucleotide binding	65	346	3562	40688	1.3e-07	7e-06
	GO:0032555	F	purine ribonucleotide binding	62	346	3386	40688	2.1e-07	1.1e-05
	GO:0032553	F	ribonucleotide binding	62	346	3386	40688	2.1e-07	1.1e-05
	GO:0005524	F	ATP binding	58	346	3100	40688	2.4e-07	1.3e-05
	GO:0032559	F	adenyl ribonucleotide binding	58	346	3100	40688	2.4e-07	1.3e-05
	GO:0030554	F	adenyl nucleotide binding	60	346	3269	40688	2.9e-07	1.5e-05
	GO:0001883	F	purine nucleoside binding	60	346	3269	40688	2.9e-07	1.5e-05
	GO:0001882	F	nucleoside binding	60	346	3270	40688	2.9e-07	1.6e-05
	GO:0005488	F	binding	139	346	9699	40688	3.3e-07	1.7e-05
	GO:0016301	F	kinase activity	39	346	1778	40688	4.2e-07	2.2e-05
	GO:0016773	F	phosphotransferase activity, alcohol group as acceptor	38	346	1743	40688	6.6e-07	3.5e-05
	GO:0016772	F	transferase activity, transferring phosphorus-containing groups	41	346	1958	40688	7e-07	3.7e-05
	GO:0004713	F	protein tyrosine kinase activity	31	346	1279	40688	7.3e-07	3.9e-05
	GO:0016740	F	transferase activity	54	346	3046	40688	2.5e-06	0.00014
	GO:0004672	F	protein kinase activity	34	346	1633	40688	5.9e-06	0.00031
	GO:0030246	F	carbohydrate binding	11	346	298	40688	7e-05	0.0037
	GO:0005529	F	sugar binding	10	346	269	40688	0.00014	0.0073
	GO:0016829	F	lyase activity	8	346	213	40688	0.00058	0.031
	GO:0016787	F	hydrolase activity	39	346	2540	40688	0.00071	0.038
	GO:0016462	F	pyrophosphatase activity	16	346	736	40688	0.00087	0.046
	II. 243 loci show AS events only in P. pruinosa
	GO_acc	term_type	Term	queryitem	querytotal	bgitem	bgtotal	pvalue	FDR
	GO:0008152	P	metabolic process	85	243	8514	40688	5.6e-05	0.0028
