# Supplementary material for: Transcriptome differences between two sister desert poplar species under salt stress
Source: BMC Genomics. 2014 May 4;15(1):337. doi: 10.1186/1471-2164-15-337 (PMC4035067; doi:10.1186/1471-2164-15-337)
Supplement: Supplementary file 8 — Additional file 8: Primer used for real-time quantitative RT-PCR in this study. (XLSX 14 KB) [file 12864_2013_6035_MOESM8_ESM.xlsx]

## Sheet: Sheet1
Supplementary Table 8. Primer used for real-time quantitative RT-PCR in this study.
Transcript name	ATG Arabidopsis	Description	Normalized Illumina-Solexa reads number (FPKM)				log2 Ratio(PeuC/PeuS)	log2 Ratio(PprC/PprS)	Solexa (PeuC/PeuS)	qRT-PCR (PeuC/PeuS)	Solexa (PprC/PprS)	qRT-PCR (PprC/PprS)	Forward Primers (5'-3')	Reverse Primers (5'-3')
			PeuC	PeuS	PprC	PprS
POPTR_0016s05010.1	AT5G06860	Polygalacturonase inhibitor 1	2.6328	410.503	10.1346	18.8251	7.28465	-	7.28465	4.05	0.893373	3.04	TACCGGGTATTTCCCTGTCTCA	GCATCACCTTCAAGTTTGTTGC
POPTR_0016s07480.1	AT3G51680	Rossmann-fold NAD(P)-binding domain-containing protein	11.5793	73.1109	10.0632	14.0345	2.65854	-	2.65854	1.43	0.479887	0.570382	TTTGAGAATGACAAAGGAGG	AAGTGAGGGATTGGTAAGGT
POPTR_0001s34520.1	AT4G18170	WRKY DNA-binding protein 28	3.8897	19.9607	13.5011	44.7838	-	1.7299	2.35943	1.86	1.7299	3.21	GGGCTTGATCCTTCGTCGTAC	CCTCCATCCTCTGGCTTTTCT
POPTR_0006s01490.1	AT5G47560	tonoplast dicarboxylate transporter	425	914.779	12.7392	232.216	-	4.18812	1.10596	2.17	4.18812	1.06	GTTAGGTCCGATGGCTTTTGC	TTCTCACCCCTCTGCTTCTTG
POPTR_0009s15200.1	AT1G08230	transmembrane amino acid transporter	24.0931	33.5981	21.0342	65.3961	-	1.63647	0.479759	0.91	1.63647	1.83	CTTTGGTGCCTAAATGGTTTG	ATTCTTTTCGCTTCGGGTCTG
POPTR_0005s14190.1	AT1G49570	peroxidase 10	65.7822	29.196	209.41	56.9738	-	-1.87796	-1.17193	-5.77	-1.87796	-3.74	TTCGTTAATGGATGTGATGGG	AGTACAAGAAACTGTGGCTGG
POPTR_0004s01510.1	AT4G21960	peroxidase 42	733.427	128.009	918.978	190.308	-	-2.2717	-2.51841	-3.46	-2.2717	-5.6	TCTCTTCTTCTTTGCCTTGTTG	GCAGTGTTTTTGTGTCTCTTGT
POPTR_0001s17770.1	AT3G04730	auxin-responsive protein IAA16	33.7997	157.817	25.7304	124.872	2.22317	2.2789	2.22317	1.84	2.2789	2.32	TTCAGCTTCACCATCCGCAAC	ATCCCCCAGCATCATCCAGTC
POPTR_0002s16530.1	AT3G61510	1-aminocyclopropane-1-carboxylate synthase-like protein 1	5.9781	63.1661	10.801	128.6	3.40139	3.57366	3.40139	5.53	3.57366	3.94	CAAGAAACATCCCAAAGCCTCC	TCCCCATAAACTTCGCAATAGC
POPTR_0014s15960.1	AT5G14780	Formate dehydrogenase	186.569	2463.3	606.216	5365.4	3.72281	3.14578	3.72281	2.28	3.14578	5.05	ATGTGCTCATTACTACCCCTT	CATTGCTTCCTGTGACCTCTG
POPTR_0001s38900.1	AT3G62730	uncharacterized protein	1.15831	61.9079	0.134962	7.50323	5.74003	5.79689	5.74003	5.48	5.79689	4.81	CAGGACGCAGTAATACGAACG	AATCCCACACATGGCAAGCTC
POPTR_0001s46660.1	AT1G30700	FAD-binding and BBE domain-containing protein	0.35011	612.166	0.691418	16.0129	10.7719	4.53354	10.7719	3.23	4.53354	1.28	ATGTCCCATTCTTTGTCCTCG	CATCATGTTGCCATATCCACC
POPTR_0010s06710.1	AT5G63380	4-coumarate--CoA ligase-like 9	3.36938	346.645	1.18778	21.1818	6.68483	4.15649	6.68483	8.51	4.15649	9.07	TGAAAGGTTACATTGGCGATG	AGATGCTCAAGTTCTGCTGGG
POPTR_0002s05580.1	AT1G03220	aspartyl protease-like protein	10.7006	7487.6	645.985	3807.34	9.45066	2.55921	9.45066	3.31	2.55921	2.02	GTGGTGTTGTTGGTATGGCTG	CTGGGTTGATGAAGAGTGGTG
POPTR_0001s31740.1	AT1G17860	kunitz type trypsin and protease inhibitor domain-containing protein	12.7267	103.771	5.84902	41.1624	3.02747	2.81506	3.02747	3.52	2.81506	4.57	GCCTTCCTGTTGTCTTCTCAC	ACTTCCACTTCTTCCTATCCC
POPTR_0006s13190.1	AT2G37130	peroxidase	286.22	15.951	174.247	28.252	-4.1654	-2.62471	-4.1654	-1.35	-2.62471	-1.85	GAGATGAAAACAGGGCGGAG	ATGGATTGAAAGCGGGAAAG
POPTR_0006s12390.1	AT3G53190	putative pectate lyase 12	145.341	2.0174	82.3295	16.6679	-6.1708	-2.30434	-6.1708	-1.56	-2.30434	-3.33	AAGAGGTTACAAAGCGGGT	AGAGTGCATGGTGAGGAGG
POPTR_0014s16610.1	AT4G12730	fasciclin-like arabinogalactan protein 2	51.1468	2.66234	18.7677	2.53029	-4.26388	-2.89087	-4.26388	-3.27	-2.89087	-3.46	TATCCCAATTTACCAGTCACTCC	GCTCCTCATCTTTTACCGTCC
POPTR_0014s06740.1	AT3G60900	fasciclin-like arabinogalactan protein 10	88.5291	7.01044	93.1445	16.6067	-3.65857	-2.48771	-3.65857	-2.35	-2.48771	-1.15	GGTTGAGTTGTTCGGGAAAG	TGAAGCAGCGAGAGGAGATG
POPTR_0002s09880.1	AT4G08950	Phosphate-responsive 1 family protein	307.295	8.53452	98.055	17.9678	-5.17017	-2.44818	-5.17017	-2.05	-2.44818	-3.66	ATCTCTGATTTTGTCACCTCAC	CCAACTCTACGATCTGTTTG
POPTR_0006s14340.1	AT2G05920	Subtilase-like protein	218.274	7.03375	129.496	19.1	-4.9557	-2.76127	-4.9557	-1.62	-2.76127	-4.05	GTCCCTCTCCCTATCCATCTCC	CAACAATTCAACTTCTTCGTCACTG
actin													CACGAACCGCAGAGAACTT	CTCCATAGATTGATTCTCCTCCG
